# Supplementary material for: Excessive Cell Growth Causes Cytoplasm Dilution And Contributes to Senescence
Source: Cell. 2019 Feb 21;176(5):1083–1097.e18. doi: 10.1016/j.cell.2019.01.018 (PMC6386581; doi:10.1016/j.cell.2019.01.018)
Supplement: Table S1. Microarray Analysis of Pheromone Response, Related to Figure 2 [file mmc1.xlsx]

## Sheet: Sheet1
Systematic Name	Gene Name	wt	cdc28-4, 2h	cdc28-4, 6h	cdc28-4, 6h + CHX	wt + αF	cdc28-4, 2h + αF	cdc28-4, 6h + αF	cdc28-4, 6h + CHX
YOL161C	PAU20	-0.62	-0.31	1.2	0.34	-0.59	0.46	1.36	0.97
YJR107W		0	0.34	1.13	1.22	0.03	0.59	1.02	1.49
YPL270W	MDL2	-0.29	0.17	0.2	-0.09	-0.21	-0.09	0.14	-0.06
YGR256W	GND2	-1.56	1.46	2.05	1.2	-1.65	1.02	1.42	0.45
YDR518W	EUG1	-0.75	0.05	-0.08	-1.14	-0.61	0.49	0.25	0.07
YDR233C	RTN1	-0.58	-0.37	-0.58	-0.21	-0.48	-0.61	-0.65	-0.23
YHR098C	SFB3	-0.03	0.02	0.03	0.31	0.1	0.41	0.27	0.52
YFR029W	PTR3	0.04	0.27	0.73	0.48	-0.14	0.41	0.78	0.58
YPL198W	RPL7B	-0.34	0.16	-0.1	0.79	-0.51	-0.17	-0.25	0.22
YDL220C	CDC13	0.51	-0.24	-0.08	-0.2	0.09	-0.12	0.09	0.17
YDR001C	NTH1	-0.55	1.03	1.78	1.48	-0.18	1.06	1.76	1.49
YLR394W	CST9	0.09	-0.3	-0.58	0.39	-0.18	-0.26	-0.49	0.26
YIL176C	PAU14	-0.66	-0.22	1.21	0.34	-0.66	0.13	1.29	0.84
YCR079W	PTC6	0.33	0.12	0.86	-0.04	0.3	0.43	0.89	-0.07
YAL061W	BDH2	-0.84	-1.98	0.5	-2.08	-1.5	-2.07	-0.48	-1.94
YPL208W	RKM1	0.62	0.04	-0.35	-0.23	0.14	0.13	-0.31	0.14
YPL078C	ATP4	-0.4	-0.18	0.43	-0.09	-0.14	-0.36	0.33	0.14
YNL283C	WSC2	1.57	-0.19	0.44	-0.38	1.77	2.72	1.77	2.47
YAL069W		0.02	0.37	0.79		-0.51	0.56	0.72	1.09
YLL062C	MHT1	1.7	-0.33	-0.55	0.76	1.76	1.76	-0.52	1.75
YOR324C	FRT1	0.63	0.49	1.08	0.81	0.77	0.15	1.13	0.4
YDL217C	TIM22	0.41	-0.32	-0.12	-0.11	0.14	-0.45	-0.42	-0.35
YER170W	ADK2	1.72	0.09	-1.59	0.85	0.75	-0.1	-1.67	0.45
YDR378C	LSM6	0	-0.2	-0.74	-0.24	-0.05	-0.38	-0.66	0.04
YGL041C		0.06	0.16	-1.51	0.39	0.27	0.19	-0.65	0.2
YOR192C	THI72	0.54	0.12	0.91	0.28	0.77	-0.04	0.71	0.07
YBR038W	CHS2	1.57	-0.46	-0.44	-0.89	1.51	-0.18	-0.17	-0.6
YJR068W	RFC2	0.31	0.05	-0.17	0.17	0.12	-0.16	-0.22	-0.17
YLL019C	KNS1	-0.1	0.14	1.21	0.78	-0.07	0.25	1.05	0.64
YLR275W	SMD2	-0.23	-0.36	-1.25		0.04	-0.25	-1.05	-0.44
YMR146C	TIF34	0.4	-0.2	-0.72	-0.36	0.11	-0.53	-0.58	-0.49
YNL005C	MRP7	-0.01	-0.12	-0.73	-0.18	0.27	-0.52	-0.57	-0.42
YJL208C	NUC1	0.26	-0.17	-1.32	-0.91	0.21	-0.75	-1.29	-1.5
YHR112C		-0.24	0.27	0.37	0.52	-0.01	0.66	0.42	0.6
YCR006C		0.45	-0.85	0.93	0.04	0.28	-0.61	1.16	-0.14
YFR012W-A		-0.42	0.06	0.23	0.54	-0.69	-0.04	0.32	0.46
YCR034W	FEN1	0.89	-0.4	-1.35	-0.58	0.41	-0.61	-1.21	-0.99
YBR168W	PEX32	0.13	-0.09	0.01		0.25	0.01	-0.12	-0.7
YGL233W	SEC15	0.1	0.48	0.12	0.76	0.23	0.19	-0.01	0.73
YGR010W	NMA2	-0.04	0.04	-0.31	0.11	-0.21	-0.25	-0.39	-0.31
YOR378W		0.17	-0.66	0.53	-0.83	-0.72	-0.04	0.88	1.06
YER022W	SRB4	0.16	-0.06	-0.42	0.39	0.08	-0.02	-0.56	0.37
YER033C	ZRG8	-0.58	-0.15	0.41	0.65	-0.47	0.12	0.27	0.62
YDL067C	COX9	-0.12	-0.26	-0.12	-0.5	0.13	-0.14	-0.1	-0.36
YKL168C	KKQ8	-0.64	-0.52	0.08	-0.38	-0.5	-0.4	0.02	-0.13
YNR022C	MRPL50	-0.5	-0.42	-1.55	-0.34	-0.23	-0.54	-1.54	-0.62
YDR223W	CRF1	0.34	-0.61	-0.15	1.09	0.09	-0.63	-0.18	0.75
YPR102C	RPL11A	0.16	-0.04	-0.91	-0.22	0.19	-0.31	-0.73	-0.54
YFL024C	EPL1	0.54	0.38	0.73	0.85	0.38	0.03	0.69	0.59
YDR359C	EAF1	0.49	0.2	0.47	0.79	0.25	0.09	0.36	0.57
YJL172W	CPS1	-0.69	0.57	0.97	-0.37	-0.92	0.17	0.75	-0.02
YDR523C	SPS1	-0.92	0.84	0.89	-0.27	-0.96	0.52	0.85	-0.5
YMR007W		-0.39	0.06	0.62		-0.98	0.01	0.47	0.22
YML111W	BUL2	0.41	0.82	0.64	0.99	0.53	0.5	0.59	0.8
YNL304W	YPT11	1.05	-0.57	-0.55	-1.06	0.46	-0.25	-0.52	0.36
YLR101C		0.17	-0.03	-0.32	0.49	-0.06	-0.11	-0.48	0.34
YKR001C	VPS1	-0.23	-0.01	-0.44	-0.2	-0.41	0.06	-0.5	-0.22
YER184C		-0.66	-0.58	1.32	-0.17	-0.44	0.69	1.28	1.25
YMR280C	CAT8	0.08	0.38	1.77	0.08	0.35	1.07	1.7	1.72
YLR437C	DIF1	1.69	-0.09	0.51	0.05	1.06	0.45	0.81	0.53
YMR316W	DIA1	-2.67	-1.92	0.53	-1.41	-2.1	-0.03	0.4	0.3
YDL020C	RPN4	-0.18	0.58	1.65	1.51	0.37	0.35	1.51	1.34
YDR291W	HRQ1	-0.04	0.03	0.28	-0.04	0.03	0.19	0.45	0.08
YNR034W-A		-2.5	-0.85	-0.39	-0.62	-2.02	-1.46	-0.91	-0.5
YGL166W	CUP2	-0.45	-0.2	0.61	0.42	-0.26	0.2	0.44	0.86
YCR016W		0.29	-0.69	-2.01	-1.58	0.1	-1.14	-2.12	-1.95
YOR298C-A	MBF1	0.11	0.44	0.71	2.03	0.46	0.93	0.64	2.07
YDL044C	MTF2	0.48	0.27	-0.01	0.59	0.67	0.17	-0.04	0.12
YLL043W	FPS1	0.23	0.43	0.32	0.64	0.4	0.48	0.57	0.82
YNL173C	MDG1	0.44	-0.21	-0.32	-1.82	0.6	-0.37	-0.67	-0.84
YKR027W	BCH2	-0.89	-0.02	0.23	0.08	-0.84	-0.52	0.2	0.19
YFR003C	YPI1	-0.56	0.45	0.65	0.79	-0.01	0.84	0.88	1.09
YOL078W	AVO1	0.38	0.1	0.16	0.25	0.19	-0.15	0.18	-0.2
YFR053C	HXK1	-0.47	-0.13	-0.66	0.99	0.48	0.07	-0.69	1.27
YPR114W		0.37	-0.64	-0.43	-0.12	-0.14	-0.86	-0.6	-0.92
YGR006W	PRP18	1	0.3	0.11	0.2	0.65	-0.37	-0.11	-0.16
YBR281C	DUG2	-0.03	-0.12	-0.52	0.45	-0.26	0.54	-0.51	0.32
YGR248W	SOL4	-1.26	1.22	2.22	1.81	-1.33	0.69	1.31	0.95
YDR228C	PCF11	0.05	0.19	-0.16	0.39	0.16	-0.1	-0.31	0.34
YPR075C	OPY2	-0.06	0.2	0.74	0.87	-0.09	0.77	0.97	1.03
YDR112W	IRC2			-0.04					0.01
YMR134W	ERG29	-0.01	0.12	0.53	0.09	-0.27	-0.2	0.5	0.09
YNR010W	CSE2	-0.36	-0.38	-0.12		-0.17	0.16	-0.01	0.49
YCR027C	RHB1	0.43	-0.28	-0.62	-0.24	0.61	0.33	-0.46	0.49
YBR131W	CCZ1	0	-0.18	-0.8	-0.74	0.21	-0.11	-0.63	-0.59
YKL035W	UGP1	0.29	1.13	0.81	1.01	0.49	1.91	1.42	1.75
YNL339C	YRF1-6	0.88	0.13	1.57	0.42	0.42	0.63	1.68	0.83
YHR192W	LNP1	0.08	0.2	-0.28	0.3	-0.02	0.09	-0.36	0.23
YNL072W	RNH201	1.94	-0.48	-1.36	-1.24	0.5	-0.36	-1.33	-1.06
YNL004W	HRB1	-0.06	-0.08	-0.56	-0.19	-0.23	-0.25	-0.46	-0.52
YJR009C	TDH2	-0.25	0.24	-0.61	-0.05	-0.18	0.53	-0.38	0.46
YKL094W	YJU3	0.28	-0.15	-0.02	0.47	0.12	-0.19	-0.22	0.43
YNL309W	STB1	1.17	0.24	0.31	0.44	0.12	0.36	0.33	0.32
YER122C	GLO3	0.48	0.42	0.27	0.81	0.32	0.29	0.33	0.75
YGL054C	ERV14	-0.05	-0.05	-0.81	-0.45	0.26	-0.23	-0.8	-0.31
YLR079W	SIC1	1.46	0.74	1.46	0.28	1.45	0.16	1.26	0.12
YAL002W	VPS8	0.2	0.49	0.6	0.5	0.2	0.4	0.59	0.2
YBR007C	DSF2	0.06	-0.57	-0.05	-0.42	-0.32	0.01	0.11	0.29
YPR183W	DPM1	0.42	0	-0.47	0.03	0.02	0.11	-0.44	-0.1
YGL184C	STR3	2.64	0.45	0.62	0.42	2.45	2.41	0.23	0.92
YBR263W	SHM1	-0.27	0.12	0	-0.76	-0.41	0.24	0.02	-0.86
YNR008W	LRO1	-0.48	-0.02	-0.83	-0.47	-0.68	-0.06	-0.74	-0.87
YOR355W	GDS1	0.15	-0.15	-0.1	-0.18	0.18	-0.54	-0.32	-0.45
YLR460C		-0.65	-0.37	0.06	-0.98	-0.34	-0.23	0.24	-0.77
YPL127C	HHO1	2.35	0.28	1.49	0.22	0.37	1.12	1.37	0.74
YER015W	FAA2	0.16	0.08	1.22	0.28	0.21	0.15	1.18	0.34
YMR009W	ADI1	-1.19	-1.4	-0.45	-1.3	-1.25	-0.96	-0.69	-0.49
YDL092W	SRP14	-0.47	-0.56	-1.65	-0.81	-0.31	-0.65	-1.68	-0.46
YPL082C	MOT1	1.4	0.15	1.48	0.22	0.8	0.44	1.52	0.4
YFR022W	ROG3	-0.97	-0.68	0.09	0.52	-1.04	0.23	-0.02	1.13
YNL337W		0.02	0.57	1.31	1.44	-0.2	0.51	1.08	1.49
YJR050W	ISY1	0.28	0.07	-0.44	-0.33	0.33	-0.01	-0.48	-0.37
YFL031W	HAC1	-0.24	-0.03	1.21	0.18	-0.49	0.24	1.25	0.19
YMR235C	RNA1	0.22	-0.41	-1.14	-0.68	0.28	-0.42	-1.02	-0.72
YOR003W	YSP3	-0.42	0.48	1.3	0.05	-0.21	0.38	1.25	-0.09
YDR411C	DFM1	-0.29	0.37	0.15	0.9	-0.19	0.45	0.15	0.92
YPR152C	URN1	0.38	-0.3	0.18	-0.6	0	-0.63	0.12	-0.56
YBR269C	FMP21	-0.46	0.64	0.83	0.74	-0.11	0.66	0.76	0.77
YLR250W	SSP120	-0.33	0.17	-0.21	0.03	0.33	0.07	-0.1	0.46
YML075C	HMG1	-0.72	0.17	0.85	0.12	-0.78	-0.09	0.74	-0.23
YML077W	BET5	-0.04	-0.14	-1.09	-0.21	0.16	-0.22	-1.11	-0.33
YKL225W		-0.12	0.15	0.86	1.32	-0.12	0.36	0.91	1.23
YCR024C-A	PMP1	0.55	-0.12	-0.51	0.17	0.49	-1.26	-0.41	-0.88
YBL035C	POL12	0.72	-0.17	-0.6	-0.16	-0.13	0.42	-0.28	0.63
YGL015C		-1.02	0.43	0.92	-0.4	-0.72	0.24	1.04	-0.45
YGR207C	CIR1	-0.55	0.22	-0.73	0.61	-0.08	0.07	-0.68	0.72
YFL062W	COS4	-1.13	0.25	1.8	0.79	-1.09	0.91	2.12	1.67
YDL172C		-0.26	0.67	0.6	0.36	-0.12	0.34	0.38	0.4
YOL079W		-0.12	0.14	-0.14			0.02	-0.19	0.12
YPL124W	SPC29	2.42	-0.4	-0.24	-0.54	0.76	-0.05	0.21	0.2
YDR151C	CTH1	0.15	0.46	0.86	1.38	0.24	0.39	0.67	1.01
YOL077W-A	ATP19	-0.63	-0.28	-0.51	0.17	0.04	-0.42	-0.68	0.1
YGR012W		0.78	0.22	-0.12	0.58	0.34	0.47	-0.05	0.62
YHR166C	CDC23	0.25	0.21	0.27	0.13	0.03	0.12	0.13	-0.05
YFL003C	MSH4	-0.27	-0.49	-1.29	0.21	-0.23	-0.58	-1.17	-0.04
YMR205C	PFK2	-0.12	-0.04	-0.26	0.6	-0.28	0.3	-0.28	0.57
YNL176C	TDA7	0.19	0.28	0.54	0.7	0.19	0.29	0.45	0.73
YJL152W			-0.53	0.2		-0.19	0.26
YAL001C	TFC3	0.8	0.35	0.03	0.25	0.56	0.08	-0.06	0.14
YNL012W	SPO1	-0.77	0.1	1.15	-0.52	-0.73	0.05	1.07	-0.9
YDR002W	YRB1	0.21	0.11	-0.26	-0.18	0.28	0.25	-0.02	0.07
YJR151C	DAN4	-0.05	0.51	1.16	1.38	-0.01	0.48	1	1.35
YPL050C	MNN9	0.35	-0.23	-0.57	-0.46	0.21	-0.51	-0.48	-0.45
YNL129W	NRK1	-0.67	0.24	-1.09	-1.17	-0.38	0.06	-0.51	-0.52
YHR052W	CIC1	0.02	-1.13	-1.95	-1.48	-0.14	-1.83	-2.04	-2.34
YKR002W	PAP1	0.27	0.22	-0.18	0.52	0.21	0.03	-0.27	0.42
YGR050C		-1.87	-2.17	-0.37	-1.97	-1.07	-1.43	-0.97	-2.19
YPR109W		-0.22	-0.07	-0.35	-0.38	-0.08	-0.41	-0.38	-0.53
YKL067W	YNK1	-0.55	0.38	0.81	0.49	-0.72	0.33	0.88	0.74
YBR274W	CHK1	-0.39	-0.44	-0.45	-0.7	-0.6	-0.49	-0.69	-0.76
YOL153C		-0.72	-0.01	0.76	0.13	-0.02	-0.1	0.65	0.21
YLR188W	MDL1	0.1	-0.23	-0.53	-0.48	-0.25	-0.2	-0.37	-0.34
YIL049W	DFG10	-0.67	0.66	0.54	0.83	-0.24	0.33	0.56	0.07
YLL004W	ORC3	0.72	0.22	0.06	-0.01	0.46	-0.11	0.02	-0.19
YLL010C	PSR1	0.41	0.19	-0.28	0.12	0.04	0.05	-0.47	-0.35
YFL057C	AAD16	-1.19	-0.44	0.64		-0.93	0.45	0.83	-0.35
YBL003C	HTA2	3.2	-0.39	0.07	0.29	0.36	-0.24	-0.04	0.48
YNL243W	SLA2	0.25	0.71	0.92	0.57	0.27	0.88	1.07	0.69
YFL004W	VTC2	-0.55	0.11	-1.28	0.04	-0.82	-0.85	-1.23	-0.26
YLR075W	RPL10	-0.85	-0.67	0.01	-0.21	-0.68	-0.37	0.14	-0.09
YMR158W	MRPS8	-0.6	-0.44	-1.45	-0.66	-0.29	-0.72	-1.43	-0.89
YNL063W	MTQ1	0.27	0.53	0.83	1	0.21	0.25	0.62	0.57
YLR168C	UPS2	-0.2	0.42	0.49	0.66	0.15	0.01	0.45	0.39
YDR355C		-0.04				0.1
YER013W	PRP22	0.32	0.15	-0.14	0.23	0.12	0.01	-0.33	-0.07
YNL126W	SPC98	1.3	0.09	-0.35	0.27	0.18	-0.16	-0.35	-0.13
YOR050C		0.42	0.13	0.08	0.29	0.27	0.02	-0.11	0.1
YLR026C	SED5	0.02	-0.19	0.47	-0.02	0.01	0.02	0.7	0.41
YNL048W	ALG11	-0.1	-0.17	-0.63	-0.25	-0.2	-0.43	-0.81	-0.7
YDL022W	GPD1	-0.42	1.19	1.37	0.95	0.14	2.19	1.12	2.09
YNL069C	RPL16B	-0.66	-0.63	-0.91	-0.28	-0.51	-0.66	-0.79	-0.32
YMR148W	OSW5	0.15	0.26	-0.09	0.5	0.16	0.03	-0.25	-0.09
YMR202W	ERG2	-0.32	0.22	0.79	-0.02	-0.28	0.06	1.03	0
YMR073C	IRC21	-0.02	0.28	-0.12	0.22	0.14	0.14	0.06	0.61
YJR101W	RSM26	-0.03	-0.43	-1.66	-0.71	0.19	-0.86	-1.76	-1.07
YLR208W	SEC13	0.07	0.06	-0.53	0.04	0.2	-0.03	-0.64	-0.25
YJR036C	HUL4	0.26	0.48	1.2	0.5	0.55	0.53	1.22	0.79
YDR032C	PST2	-0.12	0.67	1.57	0.24	0.16	0.96	1.56	0.42
YER007C-A	TMA20	0.12	-0.17	-1.22	-0.15	0.14	-0.25	-1.03	-0.41
YLR459W	GAB1	0.21	0.01	-0.53	0.12	0.17	0.01	-0.32	0.28
YBL004W	UTP20	0.2	-0.54	-0.98	-0.67	0.18	-1.22	-0.99	-1.11
YDL111C	RRP42	0.42	-0.23	-0.85	-0.19	0.3	-0.48	-0.83	-0.54
YPL076W	GPI2	0.25	-0.08	0.11	-0.15	0.26	-0.15	0.17	-0.31
YIL075C	RPN2	-0.13	0.48	0.57	0.86	0.06	0.65	0.49	0.8
YMR149W	SWP1	0.18	-0.11	-0.32	0.11	0.02	-0.25	-0.32	0.12
YIL059C		0.25	0.05	0.63	-0.91	0.16	-0.07	0.42	-0.55
YBR118W	TEF2	-0.82	-0.68	0.05	-0.35	-0.69	-0.45	0.15	-0.07
YOR331C		0.14	0.4	-0.42	0.36	0.17	0.35	-0.33	0.2
YDR535C									-0.15
YER012W	PRE1	-0.77	-0.01	-0.81	-0.01	-0.5	-0.06	-1	0.3
YER052C	HOM3	-1	0.81	-0.56	-0.38	-1	0.4	-0.78	-0.74
YIL092W		-0.15	-0.44	-0.66	-0.54	-0.34	-0.54	-0.59	-0.86
YLR410W	VIP1	-0.4	0.38	0.42	0.61	-0.55	0.15	0.47	0.38
YFR041C	ERJ5	0.44	-0.04	-0.88	0.32	0.41	-0.05	-0.86	0.4
YJR115W		-0.17	-0.26	0.04	-0.02	-0.24	-0.13	-0.12	-0.41
YLR444C			0.29	0.44				0.14	0.24
YNL062C	GCD10	0.08	-0.76	-1.05	-0.81	-0.24	-1.19	-1.19	-1.28
YDR471W	RPL27B	0.55	-0.36	-1.4	-0.67	0.62	-0.65	-1.43	-0.98
YBR167C	POP7	-0.16	-0.07	-0.89	-0.41	-0.12	-0.39	-0.86	-0.68
YML058W-A	HUG1	0.38	-0.52	1.36	-0.56	0.11	-0.21	1.5	-0.3
YBR231C	SWC5	0.07	0.09	0.17	0.39	-0.21	0.03	0.3	-0.18
YPL193W	RSA1	0.2	-0.64	-0.35	-0.37	0.1	-0.67	-0.4	-0.8
YAL017W	PSK1	0.33	0.77	1.36	0.79	0.43	0.78	1.16	0.75
YBR032W			0.14	-0.55		0.95	-0.37	0.23
YML014W	TRM9	0.23	-0.38	-1.08	-0.73	0.05	-0.64	-1.14	-1.03
YKL018W	SWD2	-0.14	-0.17	-0.91	-0.21	0.15	-0.58	-0.9	-0.26
YIL100W		-0.72	0.26	1.02	0.28	-0.65	-0.08	0.79	0.79
YER114C	BOI2	0.43	-0.18	0.68	0.1	0.13	-0.01	0.64	0.09
YKR049C	FMP46	-1.01	0.51	1.12	0.26	-0.6	0.15	1.07	-0.21
YHR141C	RPL42B	-0.55	-0.52	-0.69	-0.18	-0.41	-0.27	-0.74	-0.09
YMR243C	ZRC1	0.18	-0.39	-0.81	-1.17	-0.1	-0.81	-1.05	-1.67
YHR011W	DIA4	0.73	0.19	-0.43	-0.52	0.68	0.04	-0.52	-0.54
YLL042C	ATG10	0.06	-0.12	-0.26	-1.05	0.18	-0.36	-0.25	-0.3
YLR197W	NOP56	0.66	-0.16	-0.96	-0.51	0.44	-1	-0.97	-1.08
YHR057C	CPR2	-0.13	0.32	-0.06	0.49	-0.22	-0.12	-0.27	-0.01
YNL021W	HDA1	0.14	-0.19	-0.64	-0.23	0.15	-0.08	-0.66	-0.38
YPL051W	ARL3	-0.14	-0.37	-0.52	-0.78	-0.1	-0.41	-0.48	-0.45
YBR110W	ALG1	-0.3	-0.1	-0.2	-0.35	-0.3	-0.13	-0.11	-0.28
YJR023C				0.03
YHR003C	TCD1	0.32	-0.43	-1.16	-0.4	0.18	-0.86	-1.18	-0.96
YNL028W						-0.1
YDR082W	STN1	0.64	-0.03	0.29	0.06	0.55	-0.26	0.33	0.02
YDR260C	SWM1	0.66	0.38	0.2	0.19	0.7	0.3	0.22	-0.24
YAL011W	SWC3	0.28	-0.05	-0.57	-0.39	0.11	-0.31	-0.47	-0.69
YFR024C-A	LSB3	-0.43	0.3	-0.03	0.57	-0.45	0.26	-0.06	0.2
YIL079C	AIR1	0.31	-0.27	-0.66	-0.82	0.06	-0.99	-0.84	-1.6
YDL123W	SNA4	0.25	0.61	1.7	0.42	0.22	1.02	1.71	0.4
YOR082C				-0.11		-0.34	0.05
YDR220C			-0.56			0.12
YKL071W		-0.09	-0.77	-0.71	-0.69	0.24	-0.6	-0.53	-0.64
YAL044W-A		-0.83	-0.03	-0.34	-0.52	-0.55	0.06	-0.32	-0.6
YNL247W		0.14	-0.29	-1.22	-0.41	-0.04	-0.52	-1.17	-0.66
YIL020C	HIS6	0.16	-0.06	-0.57	-0.49	0.03	-0.6	-0.65	-0.76
YGR130C		0.06	0.54	0.86	0.57	0.55	0.6	0.74	0.83
YPL007C	TFC8	0.4	0.08	-0.37	-0.04	0	-0.09	-0.38	0.25
YPL268W	PLC1	-0.19	-0.51	-0.53	-0.4	-0.23	-0.6	-0.74	-0.65
YLR140W		0.87	0.23	0.53	-0.62	0.24	0.22	0.29	-0.63
YCR104W	PAU3	-0.84	-0.04	1.34	0.25	-0.85	0.4	1.34	0.74
YBL020W	RFT1	0.38	-0.29	-0.75	-0.31	0.1	-0.66	-0.79	-0.58
YGR157W	CHO2	-0.5	0.09	0.32	0.72	-0.37	-0.11	0.36	0.67
YJR055W	HIT1	0.14	-0.31	-1.44	-0.34	0.4	-0.79	-1.5	-0.89
YDR347W	MRP1	0.12	-0.03	-0.67	-0.23	0.03	-0.4	-0.65	-0.78
YIL144W	TID3	0.66	0.5	0.71	0.8	0.4	0.49	0.73	0.66
YLR126C		0.05	-0.71	-2.06	-1.1	-0.32	-0.76	-2.01	-0.82
YGR088W	CTT1	-1.63	0.33	1.71	1.21	-1.83	-0.51	0.83	0.87
YDL231C	BRE4	0.56	-0.24	0.1	0.09	0.45	-0.35	0.07	-0.4
YKR004C	ECM9	0.46	-0.54	-0.4	-0.56	0.24	-0.71	-0.39	-0.47
YER173W	RAD24	-0.01	0.36	0.01	0.16	0.03	0.07	0.01	-0.14
YKL195W	MIA40	-0.21	0.23	-0.41	0.41	0.16	0.22	-0.52	0.08
YKR016W	FCJ1	-0.14	0.18	-0.12	0.05	0.2	0.03	-0.25	0.16
YER152C		0.3	-0.35	1.07	-0.11	-0.31	0.46	1.06	-0.02
YAL042W	ERV46	0.08	0.14	-0.24	0.33	-0.33	0.03	-0.25	-0.17
YNL287W	SEC21	0.35	0.3	0	0.43	0.25	0.24	0.05	0.37
YMR022W	UBC7	-0.1	-0.17	-0.28	0.29	0.04	0.33	-0.38	0.68
YDR242W	AMD2	-1.18	-0.24	0.71	-0.63	-0.96	0.62	0.74	1.06
YML059C	NTE1	-0.16	0.4	-0.2	0.93	-0.28	-0.23	-0.31	0.05
YHR024C	MAS2	-0.11	-0.08	-0.77	-0.06	0.07	-0.12	-0.78	-0.39
YDR288W	NSE3	0.09	-0.31	-0.53	-0.53	0.06	-0.61	-0.6	-0.76
YGR113W	DAM1	0.84	0.3	0.09	0.48	0.6	0.35	0.14	0.67
YGL225W	VRG4	1.35	0.05	0.32	0.51	0.51	0.29	0.51	0.48
YOL101C	IZH4	0.11	-0.92	-1.38	-0.99	-0.26	-1.86	-1.46	-1.86
YER007W	PAC2	0.25	-0.29	-0.21	-0.16	0.53	-0.48	-0.27	-0.14
YNL098C	RAS2	-0.02	0.07	0.33	-0.46	0.1	0.28	0.27	-0.16
YCR018C	SRD1	-0.07	-0.05	0.18	0.74	0.35	0.1	0.49	0.56
YBR232C						-0.66
YML109W	ZDS2	0.42	0.11	1.14	0.12	-0.21	1.32	1.08	0.99
YDR156W	RPA14	-0.01	-0.24	-0.35	-0.48	-0.4	-0.51	-0.39	-0.83
YGR253C	PUP2	-0.09	0.33	-0.31	0.7	0.07	0.3	-0.37	0.73
YDR009W	GAL3	-1.34	-0.43	-0.23	-0.5	-1.24	-0.1	-0.29	0.05
YBR041W	FAT1	-0.31	0.37	0.03	0.06	-0.3	-0.28	0.01	-0.69
YBR179C	FZO1	0.28	0.4	0.26	0.86	0.43	0.47	0.37	0.86
YGL043W	DST1	-0.06	0.4	-0.42	0.2	-0.16	0.24	-0.47	-0.15
YKR055W	RHO4	0.2	0.15	-0.3	0.12	0.08	-0.21	-0.43	-0.32
YIL058W		0.09	0.34	1.04		0.01	0.59	1	0.67
YOR110W	TFC7	-0.01	-0.25	-0.06	-0.56	-0.28	-0.41	-0.33	-0.65
YOR156C	NFI1	0.63	-0.02	-0.58	-0.26	-0.08	-0.2	-0.5	-0.47
YOR145C	PNO1	0.75	-0.45	-0.63	-0.56	0.34	-1.59	-0.54	-1.72
YPL017C	IRC15	0.3	0.82	2.87	2.55	-0.28	1.18	2.63	1.62
YER109C	FLO8	0.28	-0.37	1.19		0.17	-0.36	1.13	0.1
YOR226C	ISU2	0.86	0.48	0.01	0.96	0.55	-0.36	0.16	0.34
YPR077C		-0.06	-0.24	0.7	0.08	0.1	0.07	0.78	0.56
YMR072W	ABF2	0.11	0.06	-0.13	-0.07	0.56	0.25	0.14	0.56
YPR084W		-0.12	0.17	0.34	0.59	-0.14	0.07	0.48	0.28
YKL217W	JEN1	-1.86	-0.39	1.62	0.55	-1.4	-0.12	1.3	1.02
YKR037C	SPC34	0.85	-0.3	1.07	-0.21	0.2	-0.31	1.01	-0.17
YNL032W	SIW14	0.02	-0.22	-0.05	-0.48	0.22	-0.22	-0.23	-0.33
YLR293C	GSP1	-0.14	-0.22	-1.17	-0.79	-0.48	-0.11	-0.93	-0.44
YBR222C	PCS60	-0.65	0.64	1.63	0.73	-0.69	0.23	1.4	0.41
YGL143C	MRF1	-0.55	-0.68	-1.47	-0.49	-0.39	-0.73	-1.46	-0.28
YPL037C	EGD1	0.17	-0.03	-0.74	-0.31	0.29	-0.13	-0.75	-0.04
YGR085C	RPL11B	0.14	-0.31	-1.19	-0.27	0.32	-0.34	-1.12	-0.04
YOR295W	UAF30	0.57	-0.27	-1.36	-0.65	0.54	-0.4	-1.2	-0.61
YPR133W-A	TOM5	-0.13	-0.62	-2.11		0	-0.48	-2.04	-0.66
YIL103W	DPH1	0.34	-0.52	-1.15	-0.34	0.13	-0.95	-1.23	-1.3
YBL053W		0.5	0.39	-0.1	0.41	0.31	-0.13	0.03	0.05
YOR124C	UBP2	-0.38	0.56	0.28	0.64	-0.13	0.17	0.11	0.61
YLR125W		-0.25	-0.01	0.4	0.8	0.1	0.01	0.53	0.43
YGR023W	MTL1	-0.6	-0.42	0.74	0	-0.62	-0.81	0.28	-0.27
YGR014W	MSB2	0.86	0.5	0.73	0.48	0.69	0.38	1.16	0.53
YER069W || ARG5,6	-1.32	1.57	-0.65	-1.11	1.38	1.47	-0.46
YKL099C	UTP11	0.27	-0.49	-1.02	-0.69	0.11	-0.83	-0.91	-1.2
YKL123W		-0.28	0.49	1.01	1.1	0.05	0.69	0.73	1.19
YCR020C	PET18	0.3	0.63	1.42	0.59	0.5	0.6	1.3	0.07
YHR023W	MYO1	0.97	0.47	0.6	0.41	0.61	0.08	0.56	-0.24
YOR312C	RPL20B	0.08	-0.54	-1.74	-0.68	0.13	-0.79	-1.72	-0.63
YBL048W	RRT1	-1.24	0.47	1.79	-0.49	-0.27	0.64	1.77	-0.47
YBL006C	LDB7	0.75	0.01	-0.22	0.09	0.67	-0.19	-0.12	0.1
YPR054W	SMK1	1.22	-0.21	-0.16		0.68		-0.26	-0.3
YDL150W	RPC53	0.07	-0.26	-0.69	-0.26	-0.15	-0.72	-0.72	-1.01
YGL238W	CSE1	0.06	0.09	-0.08	0.56	-0.03	0.12	-0.23	0.21
YPL048W	CAM1	-0.37	-0.32	0.2	-0.84	-0.37	0.04	0.33	-0.81
Q0075	AI5_BETA	0.77	0.78	1.99	2.49	0.99	0.32	1.93	2.77
YDR175C	RSM24	0.33	0.06	-0.57	-0.09	0.34	-0.31	-0.54	-0.36
YLR363C	NMD4	0.66	0.72	0.51	0.28	0.74	0.83	0.56	0.3
YDR532C	KRE28	0.59	-0.07	0.43		0.3	0.05	0.57	-0.56
YLR065C	ENV10	-0.23	-0.03	0.06	-0.3	-0.16	-0.11	0.08	-0.21
YGL229C	SAP4	-0.36	0.55	0.13	-0.54	-0.02	0.44	0.05	-0.36
YNR058W	BIO3	-0.66	0.2	1.49	-0.09	-0.52	0.55	1.57	0.12
YHR042W	NCP1	0.13	-0.15	-0.03	-0.49	-0.4	-0.11	-0.01	-0.64
YJR032W	CPR7	0.21	0.23	0.45	0.05	0.03	-0.13	0.37	-0.01
YJR079W		-0.61	-0.18	-0.77	-0.4	-0.27	-0.16	-0.76	-0.68
YBR237W	PRP5	0.07	0.33	0.75		0.11	0.73	0.96	0.5
YJL028W		0.31	0.21	-0.01	0.72	0.17	0.18	-0.02	0.44
YOR256C	TRE2	-0.28	0.11	0.54	0.32	-0.22	0.48	0.39	0.62
YEL024W	RIP1	-0.35	-0.23	0.13	-0.45	-0.15	-0.33	-0.09	-0.45
YGR104C	SRB5	-0.03	0.02	-0.03	0.2	0.01	-0.07	-0.14	0.29
YKL072W	STB6	0.14	-0.07	-0.13	-0.22	0.14	-0.65	-0.19	-0.63
YMR097C	MTG1	-0.12	-0.19	-0.28	-0.14	0.26	0.1	-0.2	0.02
YIL140W	AXL2	0.72	0.53	1.03	0.86	-0.66	1.04	1.22	1.4
YJL099W	CHS6	-0.19	0.84	1.69	1.14	0.12	1.15	1.68	1.1
YAL024C	LTE1	1.13	0.11	0.09	0.44	0.65	0.12	0.26	0.63
YHL040C	ARN1	-0.32	0.65	0.38	0.51	-0.54	0.01	0.41	-0.68
YDR382W	RPP2B	-0.77	-0.6	-0.04	-0.25	-0.62	-0.25	0.09	-0.05
YNR020C	ATP23	0.56	-0.32	-0.67	-0.1	0.44	-0.57	-0.78	-1.19
YDR054C	CDC34	0.05	0.44	0.27	0.97	0.22	-0.17	-0.03	0.3
YJR103W	URA8	-0.98	0.25	0.67	0.56	-1.14	0.23	0.37	0.43
YOL095C	HMI1	0.62	0.26	0.38	0.32	1.12	1.2	0.33	0.4
YIL024C		-0.16	0.07	0.6	0.5	0.11	0.64	0.75	0.46
YGR080W	TWF1	-0.31	0.39	-0.1	0.89	-0.01	0.85	-0.13	1.02
YHR208W	BAT1	-0.28	0.48	-0.36	-0.05	-0.62	0.02	-0.35	-0.3
YCL058C	FYV5			0.43
YPR074C	TKL1	-0.12	0.01	0.1	-0.42	-0.4	0.13	0.22	-0.63
YIL119C	RPI1	0.63	-0.59	-0.25	-1.96	0.92	-0.73	-0.38	-2.22
YNL203C		-0.28	-0.64	-0.72	-0.36	-0.27	-0.3	-0.84	-0.2
YOR214C			-0.27	0.31
YBR241C		-0.82	0.75	0.67	0.79	-0.91	1.04	0.48	0.65
YKR008W	RSC4	0.73	-0.03	-0.64	-0.52	0.61	-0.08	-0.49	-0.08
YBR244W	GPX2	-1.3	-0.72	0.21	-1.48	-1.23	0.2	0.15	0.43
YFL009W	CDC4	0.35	0.32	0.34	0.61	0.33	0.23	0.47	0.33
YML118W	NGL3	-1.27	-0.41	1.09	0.24	-1.04	0.09	1	0.97
YFL007W	BLM10	-0.08	0.07	-0.3		-0.03	0.33	-0.47	0.1
YLR290C		-0.12	0.51	0.43	-0.22	0.12	0.08	0.37	-0.06
YNL128W	TEP1	-0.28	-0.42	-0.38	-0.84	-0.34	-0.52	-0.6	-0.97
YPR064W		-1.08	-0.36	1.62		-1.77	0.24	1.54	0.19
YDL156W	CMR1	1.21	0.33	-0.14	0.51	0.78	0.65	0.06	0.58
YDR119W	VBA4	0.31	0.24	-0.19	0.63	0.41	-0.35	-0.27	-0.11
YHR066W	SSF1	0.55	-0.27	-0.97	-0.34	0.4	-1.13	-0.91	-1.36
YJR145C	RPS4A	0.29	-0.17	-0.6	-0.31	0.21	-0.31	-0.67	-0.38
YJL034W	KAR2	-0.22	0.12	-0.13	0.83	0.02	0.22	-0.16	0.96
YNL245C	CWC25	0.93	0.13	-0.1	0.26	0.43	0.26	-0.24	-0.28
YKL173W	SNU114	0.32	-0.17	-0.09	0.34	0.09	-0.02	-0.18	0.14
YKL191W	DPH2	0.35	-0.37	-0.64	-0.72	-0.07	-0.68	-0.6	-1.13
YAL066W									-0.56
YGR007W	ECT1	0.37	-0.22	-0.9	-0.2	0.45	0.07	-0.87	-0.1
YDL136W	RPL35B	0.3	-0.16	-0.89	-0.16	0.39	-0.46	-0.98	-0.17
YDR509W		0.64	1.08	0.39	1.41	0.6	0.43	0.53	0.07
YGL089C	MF(ALPHA)2			-0.96		0.62	0.9		0.25
YMR316C-B		0.27	0.12	0.41		0.32	0.35	0.47	-0.33
YOR126C	IAH1	0.29	0.41	0.22		0.89	1.31	0.59	0.58
YKL012W	PRP40	-0.3	0.08	0.51	0.28	-0.14	0.23	0.37	0.49
YOL131W						0.04
YLR189C	ATG26	0.28	0.53	1.24	0.6	0.43	0.58	1.2	0.49
YKL220C	FRE2	-0.2	0.03	0.85		-0.39	0.07	0.83	-0.13
YNR059W	MNT4	-0.61	-1.02	-0.23	-0.81	-0.26	0.57	-0.19	0.72
YGR190C		0.09	-0.04	0.42	0.09	-0.04	-0.29	0.34	0.14
YFL044C	OTU1	0.02	-0.13	-0.05	-0.03	0.2	0.12	0.03	0.09
YPR120C	CLB5	1.71	-0.11	-0.48	-0.23	0.04	-0.44	-0.63	-0.78
YPR151C	SUE1	0.26	1.83	3.05	2.37	1.03	2.17	2.97	2.13
YIL009C-A	EST3	-0.07	-0.06	-0.94		0.85	0.7	-0.08	0.32
YCR096C	HMRA2	-0.04	-0.46	-0.16		0.44	-0.1	0.13	-0.69
YER079W		-0.68	0.29	0.39	0.1	-0.22	0.05	0.45	0.39
YMR054W	STV1	0.22	0.22	0.33	0.18	0.37	0.41	0.28	0.38
YIL076W	SEC28	-0.11	0.18	-0.17	0.11	-0.04	-0.09	-0.22	0.32
YDR388W	RVS167	0.01	0.69	0.74	0.46	-0.17	0.84	0.71	0.35
YDR389W	SAC7	0.3	0.47	0.07	0.52	0.21	0.21	0.28	0.47
YOR198C	BFR1	0.22	0.31	0.92	0.26	0.02	0.36	0.78	0.42
YLR416C		-0.47	0.39	0.42	0.79	-0.25	-0.03	0.38	0.16
YDR286C		-0.2	-0.26	-0.98	-0.65	0.25	-0.26	-1.11	-0.49
YKR094C	RPL40B	0.47	-0.48	-1.67	-0.28	0.47	-0.65	-1.6	-0.31
YMR119W-A		-0.26	0.27	0.06	-0.22	0.02	0.21	-0.03	-0.04
YNL153C	GIM3	-0.15	-0.24	-0.65	-0.73	-0.07	-0.2	-0.44	-0.49
YHR047C	AAP1	-0.81	-0.3	-0.78	-0.93	-0.59	-0.64	-0.78	-0.82
YML009C	MRPL39	-0.7	-0.29	-1.27	-0.53	-0.17	-0.44	-1.23	-0.34
YCL061C	MRC1	1.01	0.17	-0.16	0.06	0.3	0.18	-0.13	0.24
YDR045C	RPC11	-0.37	-0.27	-0.86	0.15	-0.3	-0.31	-0.85	-0.68
YDR047W	HEM12	0.1	-0.86	-1.52	-0.85	-0.12	-0.98	-1.65	-0.91
YCR019W	MAK32	-0.28	-0.28	-0.57	-0.8	-0.35	-0.43	-0.84	-1.1
YGL237C	HAP2	1.02	0.15	0.33	-0.06	0.58	0.19	0.05	-0.42
YOR188W	MSB1	0.73	-0.17	-0.28	-0.09	0.56	0.17	0.18	0.46
YML127W	RSC9	0.68	0.04	0.49	0.12	0.35	0.31	0.3	0.25
YHR119W	SET1	0.9	0.13	0.33	0.35	0.55	-0.07	0.41	0.2
YJL110C	GZF3	1.1	0.07	0.44	0.46	0.9	0.23	0.39	0.17
YHR157W	REC104	-0.34	-0.01	0.67	0.2	-0.35	-0.67	0.51	-0.16
YDR506C	GMC1	0.1	0.29	0.1	0.11	0.24	0.11	-0.03	0.01
YOR291W	YPK9	0.63	0.04	0.45	0.1	0.52	0.08	0.11	-0.24
YPL281C	ERR2	-2.51	0.4	1.78	0.07	-1.27	0.67	1.58	0.3
YHR142W	CHS7	0.06	0.33	0.46	0.38	0.88	1.08	1.31	0.92
YIL131C	FKH1	1.07	-0.2	-0.11	-0.45	0.32	-0.1	-0.06	-0.55
YLR111W		-0.18	-0.95	1.26		1.39	2.63	2.88	1.9
YER097W		-0.33	0.73	1.14	0.78	-0.43	0.34	1	0.78
YNL259C	ATX1	0.24	-0.22	-0.2	-0.14	0.28	-0.22	-0.11	-0.33
YIL050W	PCL7	-0.01	0.25	0.6	0.26	-0.07	0.22	0.25	0.35
YBR208C || DUR1,2	-1.24	-0.52	-1.72	-0.93	-0.32	-0.32	-1.03
YOR025W	HST3	1.36	0.02	0.23	0.02	0.97	-0.04	0.04	-0.05
YDL112W	TRM3	0.15	-0.42	-1.11	-0.76	0.11	-0.39	-0.63	-0.47
YPR118W	MRI1	-0.05	-0.22	-0.96	-0.3	-0.16	-0.29	-0.9	-0.39
YOR281C	PLP2	0.01	0	-0.53	0.11	0	-0.21	-0.19	-0.32
YOR371C	GPB1	0.12	0.21	0.22	0.44	0.08	0.26	0.23	0.22
YPL279C		1.22	-0.07	-0.47	-0.38	0.82	-0.33	-0.56	-0.4
YGR054W		-0.04	-0.11	-0.39	-0.12	-0.3	-0.03	-0.48	-0.38
YGR126W		-1.6	-0.82	-1.4	-0.83	-1.03	-0.7	-1.57	-0.67
YPL167C	REV3	0.21	0.26	0.4	0.34	0.29	0.44	0.5	0.35
YDR100W	TVP15	0.08	0.07	-0.79	-0.02	0.37	-0.27	-0.8	-0.1
YPR098C		-0.34	0.16	-0.24	0.46	0	0.39	-0.37	0.88
YDR176W	NGG1	0.47	-0.54	-0.71	-0.41	0.02	-0.76	-0.79	-0.82
YDR318W	MCM21	0.14	0.03	0.43	-0.09	-0.01	-0.01	0.31	0.3
YER036C	ARB1	0.49	-0.33	-0.72	-0.51	0.1	-1.11	-0.95	-1.11
YKR076W	ECM4	-1.05	0.66	0.58	-0.27	-0.57	0.56	0.44	-0.11
YML129C	COX14	0.06	0.28	-0.35	0.57	0.32	0.2	-0.5	0.59
YOL055C	THI20	-0.77	0.17	1.05	-0.31	-0.8	0.05	0.78	-0.07
YNL013C		-0.08
YJR096W		-0.98	0.02	0.56	0.75	-0.72	0.04	0.02	0.41
YMR065W	KAR5	0.51	-0.26	-0.4	-0.28	3.39	3.81	2.13	3.92
YMR170C	ALD2	-0.81	1.17	2.7	-0.66	-0.43	1.17	2.31	-0.11
YDR125C	ECM18	-0.68	-0.33	0.24	0.22	-0.15	0.52	0.29	0.85
YBR285W		-0.3	0.69	1.28	0.76	0.13	0.69	1.03	1.64
YEL008W		-1.34	-1.61	0.89	-0.52	-0.64	-0.67	0.93	0.21
YNL120C									-0.25
YDR249C		-1.11	-0.78	0.5	-1.1	0.39	1.64	1.31	1.93
YBR021W	FUR4	0.17	0.55	0.61	1.21	0.1	-0.26	0.43	-0.03
YKR070W		-0.17	0.08	-0.31	-0.13	-0.18	-0.11	-0.37	-0.23
YMR199W	CLN1	0.85	0.05	-0.08	1.09	-0.85	-1.98	-0.36	-0.9
YIL063C	YRB2	0.45	0.06	0.37	0.04	0.14	0.4	0.54	0.39
YEL025C		0.25	-0.02	0.15	0.38	0.32	-0.23	0.05	0.33
YKR061W	KTR2	-1.37	-0.53	1.34	-0.38	-0.07	0.64	1.57	0.95
YLR280C		-0.35	0.37	0.38	0.52	-0.33	0.74	0.2	0.92
YLR049C		1.9	0.87	2.22	-0.07	2	1.34	2.22	1.42
YDR422C	SIP1	0.16	0.33	0.45		0.14	0.61	0.45	0.82
YLR342W	FKS1	-0.03	-0.38	-0.68	-0.22	-0.42	-0.38	-0.53	-0.18
YDR379W	RGA2	0.25	0.33	0.33	0.71	0.7	0.26	0.48	0.88
YBR178W		-2.18	0.45	-0.03	-1.2	-1.77	0.43	-0.21	-1.21
YIR019C	FLO11	0.46	0.2	0.32	0.56	0.54	0.15	0.11	0.57
YJR100C	AIM25	-0.58	-0.28	-0.53	-0.46	-0.3	-0.41	-0.54	-0.32
YLR257W		-0.79	-0.25	1.1	0.26	-0.61	0.34	1.13	0.91
YKL167C	MRP49	0.21	-0.05	-1.06	-0.24	0.45	-0.51	-1.11	-0.22
YMR061W	RNA14	0.02	0.39	-0.47	0.17	0.01	-0.2	-0.56	-0.36
YKL213C	DOA1	-0.31	-0.09	0.49	0.14	-0.2	0.25	0.4	0.53
YMR300C	ADE4	-0.48	0.55	0.2	-0.17	-0.94	0.2	0.09	-0.65
YDL200C	MGT1	-0.51	0.12	-0.58	0.02	-0.24	-0.23	-0.54	0.13
YBR280C	SAF1	-0.66	0.89	1.91	1.11	-0.46	1.2	1.58	1.71
YOR162C	YRR1	-0.07	0.08	0.86	0.8	-0.18	0.58	0.83	1.11
YCR026C	NPP1	-0.15	0.12	0.41	0	-0.23	0.2	0.23	-0.05
YLR011W	LOT6	-0.06	0.34	-0.25	0.42	0.27	0.41	-0.01	0.73
YDR072C	IPT1	-0.02	-0.56	0.21	-0.01	-0.09	-0.4	0.16	0.2
YPL161C	BEM4	0.17	-0.14	-0.68	0.07	0	-0.03	-0.59	0.37
YOR189W	IES4	-0.14	-0.36	-1.12	-0.63	-0.06	-0.45	-1.14	-0.39
YDL094C		-1.55	-0.91	-0.17		-1.05	-0.79	0.13	-0.43
YDR138W	HPR1	-0.11	-0.2	-0.33		-0.08	-0.26	-0.23	-0.34
YKL047W	ANR2	-0.14	-0.17	-0.37	-0.07	-0.49	-0.33	-0.55	-0.35
YPL004C	LSP1	0.84	0.81	1.26	0.65	0.98	0.39	0.78	0.43
YPR180W	AOS1	-0.49	-0.21	-0.64	-0.02	-0.58	-0.25	-0.78	-0.03
YJR131W	MNS1	-0.12	0.06	-0.38	-0.14	-0.12	0.38	-0.26	-0.52
YBR154C	RPB5	0.27	-0.29	-0.78	-0.67	0.25	-0.78	-0.8	-1.2
YDR545W	YRF1-1	0.88	0	1.46	0.42	0.41	0.57	1.57	0.74
YGR244C	LSC2	-0.56	0.91	1.91	0.29	-0.15	1.17	1.85	0.81
YAL010C	MDM10	-0.1	-0.08	-0.12	0.23	-0.12	-0.06	-0.12	0.37
YDR425W	SNX41	-0.63	0.28	0.73	0.3	-0.27	0.6	0.73	1.18
YLR253W	MCP2	0.14	-0.17	-0.72	-0.68	0.16	-0.37	-0.88	-0.87
YLR064W	PER33	-0.11	0.28	-0.4	0.81	0.18	0.09	-0.56	0.9
YPL074W	YTA6	0.54	-0.29	-0.15	-0.33	0.37	-0.71	-0.29	-0.63
YNL264C	PDR17	-0.24	-0.23	-1.15	-0.52	-0.83	-0.47	-1.38	-0.88
YAL063C	FLO9	-0.21	-0.28	1.23	0.34	-0.33	0.09	1.21	0.15
YDR476C		-0.22	0.1	0.3	0.47	-0.53	0.23	0.18	0.23
YJL195C		-1.3	0.3	0.29		-0.98	0.11	0.38	0.11
YCR069W	CPR4	-0.44	0.07	0.07	-0.03	-0.42	0.27	0.16	0.28
YIL039W	TED1	-0.14	0.11	-0.47	-0.48	-0.26	-0.31	-0.44	-0.41
YKL086W	SRX1	-1.45	0.01	2.94	0.35	-1.11	0.83	2.44	1.93
YGR257C	MTM1	0.2	0.16	0.41	-0.14	0.09	0.16	0.49	-0.16
YKL008C	LAC1	0.69	-0.11	0.36	-0.07	0.17	-0.35	0.33	-0.64
YDL071C		0.58	0.01	-0.08	0.05	0.58	0.22	0.06	0.3
YFL056C	AAD6	-0.75	-0.86	0.11	-0.39	-0.85	-0.69	0.09	-0.75
YKL137W	CMC1	-0.62	-0.36	-1.02	-0.57	-0.49	-0.8	-1.1	-0.69
YLR308W	CDA2		0.08	0.45	0.26	-0.35	0.41	0.07	-0.15
YLR005W	SSL1	0.45	0.32	0.18	0.84	0.27	0.34	0.24	0.34
YBR074W	PFF1	0.71	-0.02	-0.75	0.48	0.42	-0.3	-0.76	-0.98
YBR134W						-0.08	-0.08	0.38
YKR033C		0.15	0.31	0.53	0.45	-0.05	0.43	0.32	0.31
YMR063W	RIM9	0.82	-0.25	0.6	0.3	0.33	-0.15	0.48	-0.01
YMR024W	MRPL3	0.11	-0.09	-0.83	0	0.21	-0.27	-0.86	-0.22
YDR029W		0.29	0.77	0.54		0.54		0.76	0.35
YDR274C						-0.34
YGL135W	RPL1B	-0.79	-0.66	-0.76	-0.71	-0.61	-0.23	-0.75	-0.03
YFL047W	RGD2	0.27	0.28	0.12	0.13	0.84	1.19	1.08	0.83
YGR209C	TRX2	-0.37	0.49	0.75	0.46	-0.35	0.65	0.7	0.67
YML050W	AIM32	0.19	-0.6	-0.89	-0.32	0.48	-0.93	-0.65	-0.36
YMR130W		0.04	-0.34	-1.07	-0.45	0.08	-0.62	-1.08	-0.58
Q0050	AI1	0.65	1.57	1.89	1.86	1.23	0.68	1.82	2.13
YMR322C	SNO4	-1.93	1.18	2.55	-0.06	-1.42	0.73	2.21	0.56
YLR045C	STU2	1.78	-0.12	0.62	-0.09	0.65	0.35	0.69	0.48
YDR437W	GPI19	0.08	-0.57	-0.61	-0.29	0	-0.53	-0.38	-0.29
YPL210C	SRP72	0.23	-0.24	-1.2	-0.21	0.08	-0.63	-1.23	-0.64
YDL107W	MSS2	-0.42	-0.38	-0.19	-0.63	-0.17	-0.42	-0.31	-0.07
YNL135C	FPR1	-0.37	0.08	0.1	0.12	-0.22	0.28	0.35	0.36
YKL058W	TOA2	0.39	0.01	-0.23	-0.4	0.26	0.02	-0.24	-0.45
YJR150C	DAN1		0.08	0.16		-0.49		0.64
YMR153C-A		0.15	0.08	0.28	0.23	-0.03	0.24	0.3	0.1
YJR117W	STE24	0.06	0.32	-0.55	0.67	0.07	0.09	-0.56	0.54
YJL193W		1.29	0.38	-0.52		1.06	0.23	-0.39	-0.87
YNL281W	HCH1	-0.26	0.29	-0.54	1.41	-0.18	0.16	-0.54	1.21
YGL069C		0.14	-0.91	-0.72	-0.4	-0.33	-0.74	-1.38	-0.93
YLR251W	SYM1	-0.51	0.51	1.6	0.86	0.28	0.55	1.22	0.76
YOL102C	TPT1	0.33	-0.42	-1.28	-0.39	0.05	-0.52	-1.41	-0.4
YHR060W	VMA22	-0.31	-0.32	-0.98	-0.92	-0.04	-0.12	-0.67	-0.5
YCR052W	RSC6	0.08	-0.12	-0.47	-0.57	-0.47	-0.19	-0.61	-0.78
YOL010W	RCL1	0.66	-0.1	-0.48	-0.15	0.6	-0.62	-0.52	-0.69
YKR088C	TVP38	-0.15	0.17	0.08	0.26	-0.12	0.06	0.18	0.34
YLL041C	SDH2	-0.49	0.34	1.39	0.73	0.03	0.5	1.27	0.86
YDR310C	SUM1	0.85	-0.15	-0.33	-0.1	0.73	0.08	-0.24	0.44
YBR264C	YPT10	0.28	-0.06	0.55	0.18	0.66	0.5	0.85	0.92
YOL009C	MDM12	-0.35	-0.28	-0.08	-0.2	-0.06	0.01	0.18	-0.04
YKL004W	AUR1	0.44	-0.12	-0.23	-0.46	0.04	-0.42	-0.33	-0.7
YGL213C	SKI8	0.58	-0.66	-0.92	-0.57	0.22	-0.63	-1.27	-0.38
YPR037C	ERV2	-0.24	-0.11	-0.54	-0.61	-0.21	-0.05	-0.46	-0.7
YLR218C	COA4	0.53	0.31	-0.14	-0.63	1.06	0.15	-0.17	-0.47
YDR531W	CAB1	-0.75	0.37	-0.88	-0.03	-0.63	0.29	-0.63	0.54
YDR540C	IRC4	-0.37	-0.2	0.4	-1.02	0.13	0.66	0.4	0.54
YEL057C		-1.68	-0.41	-0.32		-1.41	-0.79	-0.52	-1.05
YHL025W	SNF6	0.58	-0.47	0.04	-0.51	0.52	-0.26	0.09	-0.37
YBR114W	RAD16	0.02	0.11	0.87	0.02	0.09	0.25	0.88	0.52
YOR131C		-0.2	0.06	-0.06	0.14	-0.16	0.02	-0.09	0.56
YLR421C	RPN13	-0.25	0.21	-0.38	0.19	0.15	0.27	-0.38	0.22
YLL035W	GRC3	-0.09	-0.54	-0.35	-0.7	-0.47	-0.82	-0.33	-0.57
YCR053W	THR4	-0.39	0.1	-0.77	-0.32	-0.54	-0.17	-0.87	-0.52
YAL034C	FUN19	-0.32	-0.32	1.28	0.04	-0.59	-0.25	1.15	0.52
YIL112W	HOS4	0.26	0.13	0.03	0.45	0.11	0.23	0.08	0.23
YDR502C	SAM2	0.23	0.17	0.27	-0.09	-0.14	0.52	-0.07	-0.09
YGL104C	VPS73	-0.84	0.34	0.57	-0.12	-0.84	0.3	0.1	-0.53
YLR161W		0.53	0.47	1.1	1.29	0.15	0.34	0.8	0.29
YPL070W	MUK1	-0.92	-0.18	0.17	-0.24	-0.6	0.12	0.17	0.33
YOR390W		1.2	-0.1	-0.63	-0.27	0.75	0.04	-0.51	-0.18
YHL022C	SPO11	-0.8	-0.3	1.05		0.7	2.65	3.96	2.68
YIR020W-A						0.23	-0.32	-0.23
YML046W	PRP39	0.48	0.05	-0.69		1.49	1.24	0.43	1.17
Q0070	AI5_ALPHA	0.3	0.4	1.14	1.74	0.49	0.09	1.32	1.81
YKL130C	SHE2	0.4	-0.1	-0.85	-0.13	0.52	-0.34	-0.79	-0.08
YDR269C							-0.63
YHR049C-A		-0.94	-0.42	-0.95	0.86	-0.3	-0.91	-0.64	1.02
YDR179C	CSN9	0.64	-0.08	0.1	-0.49	0.06	-0.54	-0.03	-0.72
YLL018C-A	COX19	0.25	0.23	-0.01	-0.42	-0.27	-0.21	-0.28	-0.94
YNL073W	MSK1	-0.24	-0.19	0.05	0.04	-0.21	-0.21	-0.2	0.26
YOR067C	ALG8	0.4	0	-0.32	-0.24	0.29	-0.33	-0.26	-0.18
YHL033C	RPL8A	0.23	-0.13	-0.59	-0.11	0.08	-0.52	-0.49	-0.33
YKL039W	PTM1	-0.45	0.55	0.99	0.73	-0.38	0.13	0.73	0.4
YDL009C			-0.22	0.5		0.11
YGR185C	TYS1	-0.28	-0.06	-1.25	-0.46	-0.5	-0.38	-1.29	-0.58
YLR400W		-0.12	-0.36	1.44		-0.1	0.94	1.18	1.62
YEL061C	CIN8	1.67	-0.54	-0.93	-0.65	0.31	-0.34	-0.99	-0.79
YPL240C	HSP82	-0.42	1.13	1.47	2.05	0.12	1.8	1.37	2.16
YDR067C	OCA6	-0.17	0.18	0	-0.13	0.12	0.34	0.05	0.15
YLR104W	LCL2	0.08	0.01	-0.48	0.42	0.13	0	-0.53	0.35
YPL027W	SMA1						-0.31
YER087W	AIM10	-0.28	0.05	-0.63	-0.27	0.31	0.36	-0.1	0.73
YIL098C	FMC1	-0.22	-0.23	-1.33	-0.35	0.11	-0.5	-1.44	-0.94
YBR254C	TRS20	-0.26	-0.08	-0.44	-0.53	-0.27	-0.06	-0.38	-0.11
YJL073W	JEM1	-0.12	0.19	-0.13	0.85	-0.1	0.6	0.02	0.86
YNL261W	ORC5	-0.18	0.71	1.01	0.57	-0.02	0.5	0.93	0.46
YMR183C	SSO2	0.29	0.2	-0.2	-0.59	-0.01	-0.22	-0.3	-1.14
YGR229C	SMI1	0.84	-0.14	-0.52	-0.01	0.72	-0.07	-0.49	0.16
YGR233C	PHO81	-0.17	-0.27	-0.14	-0.14	-0.36	0.7	-0.1	0.95
YMR027W		-0.41	0.31	0.38	0.7	-0.51	0	0.28	0.39
YIR032C	DAL3	0.35	-0.23	-0.51	-0.55	0.4	-0.52	-0.44	-0.56
YDR068W	DOS2	-0.26	0.11	-0.07	0.18	-0.06	0.28	0	0.21
YDR204W	COQ4	-0.49	0.37	0.61	0.61	-0.33	0.66	0.37	0.48
YOR347C	PYK2	-0.84	0.59	0.73	-0.36	-0.16	1.65	0.54	0.71
YFR044C	DUG1	0.15	0.19	-0.68	-0.24	0.13	0.09	-0.71	-0.25
YEL004W	YEA4	-0.23	0.2	-0.04	-0.12	0.11	0.11	-0.24	-0.35
YBR123C	TFC1	0.81	-0.13	-0.03	-0.18	0.43	-0.09	-0.2	-0.29
YMR238W	DFG5	-0.03	0.25	1.27	0.31	-0.07	1.22	1.14	1.27
YDR349C	YPS7	-0.34	0.15	0.88	-0.02	-0.32	0.1	0.89	-0.01
YMR093W	UTP15	1.13	0.16	-0.35	-0.01	0.85	-0.28	-0.25	-0.93
YMR070W	MOT3	0.37	0.29	0.85	0.51	-0.1	0.5	0.61	0.37
YDR206W	EBS1	0.56	-0.22	-0.16	0.01	0.21	-0.21	-0.25	-0.55
YML036W	CGI121	0.26	-0.4	-1.4	-0.32	0.17	-0.33	-1.32	-0.15
YGL226C-A	OST5	0.22	-0.3	-0.84	-0.1	-0.1	-0.39	-0.78	0
YNL108C		-0.41	-0.34	-1.24	-0.35	-0.77	-0.59	-1.56	-1.15
YGR262C	BUD32	0.31	-0.31	-1.12	-0.56	0.28	-0.74	-1.24	-0.66
YNL218W	MGS1	0.24	-0.15	0.21	-0.21	0.28	0.57	0.83	0.29
YGR037C	ACB1	-0.43	0.04	0.17	0.24	-0.31	0.15	0.33	0.87
YOL097C	WRS1	0.22	-0.27	-1.3	-0.28	0.27	-0.62	-1.2	-0.66
YBR268W	MRPL37	0.05	-0.32	-1.24	-0.46	0.28	-0.84	-1.32	-0.76
YDR487C	RIB3	-0.42	-0.24	-1.13	-0.92	-0.48	-0.44	-1.1	-0.87
YAR042W	SWH1	0.56	0.51	0.5		-0.19	0.49	0.32	0.69
YER063W	THO1	0.69	-0.07	-0.49	-0.83	0.68	-0.12	-0.54	-0.77
YMR252C		0.4	0.5	0.27	0.62	0.38	0.02	0.26	-0.36
YER066W	RRT13	-0.79	-0.43	-0.13	-0.2	-0.45	-0.67	-0.1	-0.4
YFR031C-A	RPL2A	-0.4	-0.45	-0.45	-0.16	-0.31	-0.25	-0.41	-0.1
YMR017W	SPO20	-1.26	-0.31	0.42	-0.52	-1.26	-0.24	0.27	-0.66
YGR184C	UBR1	0.01	0.41	0.54	0.51	0.13	0.47	0.47	0.42
YGR018C			-0.44	-1.11		-0.15	-0.14	-1.1	-0.75
YOR268C		0.03	0.13	-0.07	0.05	-0.27	-0.18	-0.17	-0.16
YER131W	RPS26B	-0.28	-0.83	-2.11	-0.86	-0.17	-1.01	-1.98	-1.39
YGR003W	CUL3	-0.33	0.05	-0.09	0.3	-0.29	0.08	-0.02	0.3
YOR026W	BUB3	1.85	-0.21	-0.35	-0.78	1.26	-0.24	-0.15	-0.53
YKL146W	AVT3	0.08	0.31	1.05	0.46	-0.15	0.12	0.92	0.33
YOR292C		-0.78	0.27	1.34	0.58	-0.44	0.36	1.29	-0.45
YDL154W	MSH5	-0.58	-0.65	-0.52	-0.32	0.01	-0.63	-0.18	-0.49
YDR044W	HEM13	-1.92	-1.24	-1.76	-2.04	-2.17	-1.25	-1.91	-1.77
YIL042C	PKP1	-0.17	-0.11	0.51	0.06	-0.11	0.14	0.42	0.25
YHR016C	YSC84	-0.37	0.83	0.72		-0.24	1.22	0.47	0.67
YJR084W		0.25	-0.26	-0.36	-0.26	0.32	-0.09	-0.33	-0.36
YDL098C	SNU23	0.26	-0.28	-0.88	-0.41	0.09	-0.43	-0.85	-0.33
YML053C		0.34	0.18	0	0.29	0.2	-0.06	-0.14	-0.01
YOL091W	SPO21	-0.6	-0.27	-0.46	-1.12	-0.53	-0.62	-0.41	-1.64
YLR180W	SAM1	0.41	-0.44	-0.85	-0.73	-0.25	0.14	-0.9	-0.58
YLR359W	ADE13	-0.84	-0.19	-1.11	-0.38	-0.36	0.31	-0.34	0.37
YKR098C	UBP11	-0.76	-0.07	-0.53	-1.58	-0.47	0.44	-0.57	-0.85
YNL332W	THI12	-2.14	0.59	0.51	-0.11	-1.92	0.49	0.3	-0.15
YJR110W	YMR1	0.68	0.68	0.99	0.13	0.75	0.62	0.94	0.19
YCL045C	EMC1	-0.3	-0.01	-0.38	-0.05	-0.43	-0.29	-0.4	-0.11
YGL208W	SIP2	0.32	0.34	0.86	0.44	0.11	0.08	0.61	0.19
YNL102W	POL1	1.32	0.12	-0.74	-0.53	0.14	0.14	-0.57	0.09
YPR192W	AQY1	1.07	-0.71	1.2	-0.35	1.35	-0.04	1.43	0.12
YHR061C	GIC1	3.05	-0.43	-0.91	-0.92	1.61	-0.55	-0.99	-0.56
YJR066W	TOR1	0.2	0.15	-0.28	0.06	0.18	0.03	-0.38	0.16
YKL111C		1.03	0.56	-0.03	0.56	0.34	0.53	-0.36	0.35
YBR067C	TIP1	-1.7	0.02	-1.72	0.75	-0.56	-1.04	-1.74	0.18
YER043C	SAH1	0.22	-0.09	-0.49	-0.37	-0.03	-0.51	-0.37	-0.52
YJL081C	ARP4	0.39	-0.2	-0.69	-0.3	0.31	-0.48	-0.73	-0.49
YBL104C	SEA4	0.39	0.08	-0.91	-0.18	0.36	-0.32	-0.96	-0.17
YCR031C	RPS14A	0.17	-0.31	-1.12	0	0.21	-0.31	-1.18	-0.12
YKL032C	IXR1	0.76	-0.4	-0.23	-0.42	0.22	-0.06	-0.18	-0.52
YPL154C	PEP4	-0.41	0.76	1.65	-0.34	-0.19	1.02	1.51	0.08
YKL198C	PTK1	-0.28	-0.54	-0.67	-0.59	-0.78	-0.85	-0.88	-1.1
YKR024C	DBP7	0.55	-0.11	-0.32	-0.48	0.14	0.07	-0.08	-1.06
YMR185W	RTP1	-0.04	0.01	0.13	-0.25	-0.24	0.16	0.22	-0.05
YCR082W	AHC2	-0.28	0.16	0.22	0.04	-0.19	-0.25	0.26	-0.19
YGR032W	GSC2	-1.49	0.51	2.46	0.62	-0.96	1.65	2.7	1.77
YIL101C	XBP1	-0.83	0.03	1.08	0.36	-0.99	0.04	0.85	0.6
YCL030C	HIS4	-2.77	1.27	-0.19	-1.34	-2.8	0.9	-0.44	-1.58
YER009W	NTF2	-0.42	-0.55	-2.18	-0.8	-0.09	-0.38	-1.96	-0.27
YJL127W-A		-0.03	0.5	0.42	0.42	0.54	0.4	0.31	0.44
YML065W	ORC1	0.56	0.12	-0.39	0.44	0.26	-0.09	-0.48	0.22
YGR024C	THG1	0.27	0.11	-0.3	-0.3	0.6	0.23	0.01	-0.07
YHL004W	MRP4	-0.05	-0.2	-1.04	-0.41	-0.07	-0.74	-1.04	-0.73
YHR053C	CUP1-1	-0.36	-2.12	-1.5	-1.24	-0.14	-2.4	-1.47	-0.86
YOR171C	LCB4	0.1	-0.03	0.1	0.43	-0.15	-0.51	-0.23	-0.2
YKR059W	TIF1	-0.71	-0.62	-0.23	-0.39	-0.55	-0.18	-0.29	-0.35
YER020W	GPA2	-0.65	-1.01	0.9	-1	-0.83	-0.03	0.7	0.85
YML093W	UTP14	-0.02	-0.66	-1.58	-0.95	-0.24	-1.17	-1.74	-1.58
YCR020C-A	MAK31	0.06	0.21	0.97	-0.34	-0.02	0.63	1.12	0.23
YKR072C	SIS2	-0.18	-0.06	-0.17	-0.19	-0.28	-0.43	-0.33	-0.52
YIL159W	BNR1	0.48	-0.07	3.56	0.14	0.14	0.67	3.44	1.59
YDR511W	ACN9	-0.67	-0.25	-0.02	-0.38	-0.4	-0.57	-0.27	-0.4
YNL122C		-0.24	-0.29	-0.75	-0.25	-0.12	-0.6	-0.92	-0.65
YDR381C-A		-0.35	-0.02	-0.93	-0.08	0.34	0.05	-1.25	-0.16
YPR126C			-0.1	-0.3		0.19		-0.58	0.07
YBR056W		-1.1	0.31	0.88	0.72	-0.41	0.75	0.73	0.84
YCL038C	ATG22	-0.67	0.01	0.82	-0.26	-0.55	-0.32	0.67	-0.35
YHR069C	RRP4	0.56	-0.01	-0.38	0.41	0.53	-0.14	-0.27	0.05
YNL111C	CYB5	-0.13	0.01	-0.97	-0.78	-0.15	-0.85	-0.9	-1.57
YER153C	PET122	-0.53	-0.27	0.05	0.15	-0.33	-0.09	0.25	0.44
YNR054C	ESF2	0.2	-0.01	-0.51	-0.37	-0.12	-0.26	-0.56	-0.81
YBR066C	NRG2	-1.87	-1.23	0.7	-1.36	-0.01	0.44	2.2	1.85
YOL068C	HST1	0.53	-0.06	-0.28	0.24	0.42	-0.21	-0.26	-0.24
YML005W	TRM12	-0.12	-0.51	-0.44	-0.37	0.04	0.43	-0.24	0.04
YGR238C	KEL2	0.41	0.09	0.68	0.15	0.03	0.16	0.47	0.13
YGR009C	SEC9	0.32	0.12	0	0.3	0.17	-0.25	-0.02	0.25
YML091C	RPM2	-0.07	0.5	0.38	0.3	-0.01	0.25	0.31	0.28
YAL020C	ATS1	0.52	-0.01	-0.12	-0.39	0.1	0.09	0.01	0.09
YML032C	RAD52	0.28	-0.24	-0.23	0.05	-0.17	-0.28	-0.51	-0.21
YKL010C	UFD4	0.03	0.83	1.02	0.9	0.05	0.77	0.93	0.9
YJR075W	HOC1	-0.05	-0.04	-0.5	-0.13	-0.12	-0.52	-0.18	-0.69
YOR229W	WTM2	-0.01	-0.58	-1.2	-0.51	0.36	-0.78	-1.09	-1.32
YDR294C	DPL1	-0.48	0.59	1.22	1.15	-0.38	0.46	1.15	1
YPL183W-A	RTC6	-0.09	-0.43	-1.03	-0.49	0.34	-0.49	-0.98	-0.41
YCR059C	YIH1	-0.05	-0.07	0.22	-0.56	-0.61	-0.18	0.25	-0.85
YGL026C	TRP5	-0.81	0.74	0.11	-0.84	-0.8	0.44	-0.09	-0.95
YNR047W	FPK1	-0.12	0.12	0.67	1.09	-0.05	0.5	0.67	1.05
YBR006W	UGA2	-1.6	-0.53	0.2	-1.44	-1.13	-0.46	-0.2	-1.09
YGL164C	YRB30	-0.04	0.2	-0.17	0.34	0.2	0.35	-0.02	0.2
YHR050W	SMF2	0.85	0.27	0.76	0.26	0.52	0.37	0.74	0.84
YLR067C	PET309	0.45	0.06	-0.13	-0.06	0.34	-0.2	-0.09	-0.15
YNL169C	PSD1	0.5	0.31	0.06	0.12	0.41	0.27	0.15	0.64
YKL041W	VPS24	-0.23	0.26	0.33	0.29	-0.01	0.19	0.26	0.42
YMR288W	HSH155	0.31	0.21	-0.47	0.06	0.5	0.23	-0.06	0.1
YKL107W		-1.69	0.6	3.19	-0.27	-1.21	1.66	2.79	1.39
YBR184W		0.48	-0.25	-0.26	-1.04	-0.46	-0.74	-0.28	-0.91
YGL031C	RPL24A	0.16	-0.18	-1.5	-0.05	0.11	-0.38	-1.49	-0.46
YDR329C	PEX3	0.05	0.23	0.55	0.34	0.03	0.33	0.36	0.37
YOR060C	SLD7	0.32	-0.41	-0.2	0.29	0.68	-0.3	-0.05	0.28
YKR064W	OAF3	-0.17	0.08	-0.25	0.03	-0.16	-0.02	-0.33	0.07
YNL222W	SSU72	0.09	0.09	-0.95	0.43	0.3	0.01	-1.07	0.42
YBL049W	MOH1	-1.06	0.55	1.73	-0.69	-0.25	0.64	1.6	-0.47
YDR542W	PAU10	-0.58	-0.19	1.18	0.26	-0.55	0.27	1.21	0.87
YLR235C		0.36	0.03	-0.13	0.25	-0.02	0.22	0.22	0.39
YLR254C	NDL1	0.48	0.04	0.34	-0.09	0.86	0.09	0.3	0.1
YMR139W	RIM11	-0.09	0.41	0.87	0.35	0.13	0.74	0.49	0.92
YER080W	AIM9	-0.3	0.52	0.06	0.14	0.23	0.9	0.16	0.32
YPL023C	MET12	-0.02	0.05	-0.02	-0.05	-0.35	0.1	-0.05	-0.08
YPL269W	KAR9	0.7	-0.06	-0.08	-0.17	0.44	0.06	-0.14	-0.1
YIL157C	COA1	-0.34	-0.06	-0.53	0.24	0.04	-0.07	-0.49	0.11
YLR187W	SKG3	-0.2	0.1	0.22	0.28	-0.84	0.2	0.16	0.07
YLR467W	YRF1-5	0.88	0.02	1.48	0.54	0.3	0.51	1.52	0.73
YGL224C	SDT1	-1.86	0.47	-0.68	-0.84	-1.79	-0.99	-1.16	-1.38
YPR092W				-0.83				-0.49
YBR139W		-0.18	0.65	1.07	0.7	0.11	0.7	0.93	0.61
YGR063C	SPT4	0.39	0	-0.32	0.17	0.42	-0.19	-0.43	-0.18
YPL207W	TYW1	0.01	-0.15	-0.11	-0.17	-0.17	-0.68	-0.04	-0.68
YKL212W	SAC1	-0.14	0.13	0.11	-0.08	-0.01	0.47	0.15	0.04
YGR264C	MES1	0.29	-0.24	-1.51	-0.36	0.25	-0.95	-1.49	-0.92
YGL090W	LIF1	-0.04	-0.55	-0.1	-0.36	-0.2	-0.55	-0.08	-0.02
YJR090C	GRR1	0.03	0.28	0.4	0.63	0.28	0.47	0.6	1.14
YLR149C		-0.72	1.22	2.02	1.41	-0.06	1.74	1.74	2.12
YAL056C-A		-0.26	0.15	-0.65	0.35	0.19	0.14	-0.37	-0.21
YHR131C		-0.22	-0.37	0.06	-0.03	-0.09	-0.25	0.02	0.04
YJL012C	VTC4	-0.02	0.3	-0.09	0.36	-0.55	-0.14	0	-0.15
YCR081W	SRB8	0.37	0.26	0.08	0.98	0.37	-0.27	0.12	0.58
YFR012W	DCV1	0.02	0.71	0.75	1.33	-0.44	-0.12	0.69	0.74
YGR251W	NOP19	-0.08	-1.15	-1.57	-1.22	0.05	-1.35	-1.13	-1.06
YCR046C	IMG1	0.06	-0.08	-0.72	-0.41	-0.04	-0.27	-0.81	-0.86
YGR179C	OKP1	0.82	0.37	-0.01	0.46	0.48	0.22	0.01	0.2
YMR307W	GAS1	0.98	-0.43	-0.66	-0.63	0.14	-0.85	-0.72	-1.13
YOL104C	NDJ1	-0.91	-0.4	0.22		-0.02	-0.28	0.29	0.3
YMR298W	LIP1	-0.39	-0.12	-0.74	0.12	0.01	0.05	-0.53	0.59
YDR512C	EMI1	-0.51	0.19	-0.11	0.1	-0.32	0.23	-0.37	-0.1
YOR032C	HMS1	-1.87	-3.93	-1.2	-4.1	-1.4	-2.75	-1.16	-1.55
YPL175W	SPT14	-0.78	-0.78	-0.28	-1.04	-0.8	-0.41	-0.2	-0.59
YBR257W	POP4	0.36	-0.1	0	-0.18	0.23	-0.41	-0.04	-0.39
YKL084W	HOT13	0.11	-0.13	-1.37	-1.19	-0.21	-0.04	-1.34	-0.65
YBL089W	AVT5	0.08	0.03	-0.37	-0.07	-0.11	-0.14	-0.29	-0.15
YDR210W		0.54	-0.4	0.97	-0.93	0.55	0.76	0.89	0.74
YKL166C	TPK3	-0.26	-0.22	-0.81	-0.42	0.16	-0.01	-0.82	-0.1
YHR073W	OSH3	0.22	-0.05	0.04	0.29	0.23	0.05	0.03	0.34
YKL207W	EMC3	0.15	-0.08	-0.77	-0.05	-0.12	-0.61	-0.67	-0.53
YDL221W		-0.65	-0.04	0.77	0.61	-0.29	0.69	0.96	0.24
YDR472W	TRS31	0.54	-0.26	-0.44	-0.56	0.28	-0.47	-0.59	-0.91
YPL148C	PPT2	0.27	0.32	-0.1	0.72	0.84	-0.02	0.08	-0.06
YDR031W	MIC14	-0.17	0.19	-0.33	-0.2	0.39	-0.12	-0.48	0.18
YNL327W	EGT2	2.27	-0.45	-0.3	-1.46	2.04	-0.68	-0.48	-1.32
YGL128C	CWC23	0.04	0.1	0.11	0.23	-0.2	0.21	-0.04	0.45
YLR001C		0.05	0.55	0.84	1.08	0.33	0.1	0.72	0.88
YDR483W	KRE2	-0.08	0.25	0.74	0.3	-0.08	0.31	0.71	0.28
YJL182C						0.11
YPL239W	YAR1	0.13	-0.28	-0.51	0.41	-0.04	-0.52	-0.42	0.11
YCR100C		-1.33	0.25	2.91	0.47	-1.18	0.98	2.79	1.02
YDL124W		-0.79	0.57	1.58	1.51	-1.14	0.24	1.12	0.71
YPR012W		0.13	-0.16	0.71	0.19	0.3	0.43	0.71	0.37
YBR275C	RIF1	0.52	-0.04	-0.33	-0.09	-0.29	-0.14	-0.35	-0.19
YIR042C		-0.1	-0.21	0.18	-0.48	-0.33	0.11	0.07	0.01
YBR053C		-0.97	0.43	-0.11	0.53	-0.27	0.46	-0.32	0.66
YLR401C	DUS3	0.14	-0.73	-0.86	-0.57	-0.09	-0.95	-0.55	-0.9
YBR147W	RTC2	-1.86	1.14	0.85	-0.07	-1.1	0.1	0.55	-0.29
YBR197C		0.86	0.35	0.59	-0.07	0.6	-0.01	0.62	-0.18
YBR089C-A	NHP6B	1.14	0.2	1.26	0.49	1.05	0.43	1.23	0.76
YDL059C	RAD59	0.37	0.11	0.54	0.25	0.51	0.96	0.59	0.61
YOR279C	RFM1	0.32	-0.01	0.02	0.3	0.4	-0.14	0.13	0.4
YDL160C	DHH1	0.52	0	-0.03	0.02	0.33	-0.05	-0.04	0.24
YNL139C	THO2	0.1	-0.2	-0.24	0.26	-0.2	0.08	-0.24	0.4
YOR092W	ECM3	-0.19	-0.07	-0.35	-0.07	-0.29	-0.31	-0.44	-0.51
YBR265W	TSC10	1.27	-0.3	-0.49	-0.67	1.26	0.05	-0.1	-0.17
YOR001W	RRP6	0.2	-0.43	-0.99	-0.32	0.06	-0.98	-1.08	-1.22
YLR295C	ATP14	-0.28	-0.26	-0.53	-0.99	-0.04	-0.15	-0.59	-0.2
YNL075W	IMP4	0.73	-0.17	-1.03	-1.02	0.58	-0.74	-1.03	-1.43
YNL212W	VID27	0.42	-0.23	0.51	-0.28	0.57	0.05	0.6	0.27
YOR159C	SME1	0.28	-0.1	-0.24		0.34	0	-0.32	-0.48
YPR001W	CIT3	-1.31	0.36	3.68	0.82	-1.12	0.4	3.14	0.09
YEL019C	MMS21	0.67	-0.4	-0.74	-0.33	0.53	-0.86	-0.47	0.1
YPL172C	COX10	0.22	-0.16	-0.86	-0.58	0.23	-0.58	-1.11	-0.91
YPL131W	RPL5	-0.82	-0.68	-0.2	-0.77	-0.69	-0.18	-0.48	-0.09
YJL042W	MHP1	0.8	-0.2	0.41	-0.94	0.86	0.31	0.57	-0.1
YDL141W	BPL1	-0.09	0.3	-0.13	0.07	-0.18	0.41	-0.08	-0.09
YDR429C	TIF35	0.33	-0.52	-1.36	-0.72	-0.01	-0.92	-1.44	-1.38
YKL109W	HAP4	-1.43	-0.65	0.06	0.2	-0.91	-0.84	0.15	0.07
YDR141C	DOP1	-0.14	0.3	0.62	0.55	-0.13	0.54	0.68	0.84
YNL196C	SLZ1	-2.97	-2.54	1.13	-1.43	-2.88	-2.03	0.68	-0.03
YLR255C		-0.85	0.07	0.85	-0.04	-1	0.11	0.81	-0.38
YNL143C		1.48	1.06	1.36		1.07	0.95	1.52	0.58
YML021C	UNG1	0.28	-0.34	0.38	-0.36	-0.49	-0.11	0.24	0.2
YOL129W	VPS68	-0.62	0.28	-0.14	0.03	-0.27	0.38	-0.01	0.24
YOR128C	ADE2	-0.72	0.42	0.85	0.87	-0.64	0.5	0.91	0.56
YKL001C	MET14	1.19	-0.94	0.62	-0.99	1.44	1.61	0.52	2
YDR375C	BCS1	0.01	-0.06	-0.4	-0.19	0.19	-0.48	-0.51	-0.5
YOL105C	WSC3	-0.41	0.46	0.51	1.26	0.07	0.33	0.54	0.55
YKL145W	RPT1	0.2	0.41	0.42	1.03	0.12	0.44	0.2	0.79
YDL215C	GDH2	-0.1	0.78	2.37	1.08	-0.03	0.37	2.05	0.58
YLR297W		-1.87	-2.17	-2.04	-1.99	-1.86	-2.25	-2.16	-2.94
YPR095C	SYT1	0.48	0.12	0.53	0.33	0.33	0.2	0.49	0.36
YGL103W	RPL28	-0.47	-0.49	-0.61	-0.22	-0.32	-0.23	-0.38	-0.06
YLR413W		0.04	-1.44	-2.36	-1.58	-0.17	-2.7	-2.41	-2.23
YLR409C	UTP21	0.5	-0.43	-1.04	-0.45	0.05	-1.11	-0.9	-1.54
YMR041C	ARA2	-0.64	-0.06	0.32	-0.34	-0.42	-0.3	0.16	-0.47
YPR045C	THP3	0.1	0.45	0.73	1.08	0.11	0.46	0.5	0.46
YMR292W	GOT1	0.73	0.17	0.5	1.12	0.29	0.14	0.19	0.57
YCR028C	FEN2	-0.04	-0.39	-0.05	-0.35	-0.31	-0.54	0.08	-0.76
YNL030W	HHF2	2.5	0.21	0.82	0.42	0.3	0.2	0.61	0.73
YHR171W	ATG7	0.12	0.19	0.68	-0.1	0.45	0.62	0.38	0.57
YIR012W	SQT1	0.36	-0.11	-0.24	-0.08	0.3	-0.29	-0.27	-0.51
YDR467C		0.73	0.41	0.18	0.34	0.93	0.24	0.52	-0.21
YIL023C	YKE4	0.2	0.27	1.66	0.35	0.76	1.14	2	1.18
YGL084C	GUP1	0.24	0.02	-0.45	-0.25	0.35	0.06	-0.67	-0.18
YOR224C	RPB8	0.3	-0.35	-0.98	-0.81	0.33	-0.73	-0.81	-1.04
YDL102W	POL3	0.33	0	-0.29	0.72	-0.26	-0.04	-0.33	0.06
YCL057W	PRD1	-0.54	0.46	0.25	0.63	-0.36	0.49	0.23	0.56
YOR330C	MIP1	0.65	-0.06	-0.02	0.3	0.2	-0.31	-0.08	-0.01
YHL018W		0.37	-0.26	0.48	-0.3	0.16	-0.15	0.23	0.26
YBR122C	MRPL36	0.2	0.05	-0.6	0.3	0.69	-0.08	-0.6	0.14
YMR010W		0.32	0.39	0.3	0.32	0.16	0.39	0.27	0.04
YEL017C-A	PMP2	-0.54	-0.69	-1.97	-0.35	-0.49	-0.97	-2	-1.6
YPL258C	THI21	-0.66	-0.25	0.94	-0.1	-0.51	0.26	1.1	-0.21
YDR357C	CNL1	-1.55	0	-0.36	0.2	-1.11	-0.72	-0.55	-0.46
YNR009W	NRM1	2.76	0.16	-0.2	0	1.07	-0.1	-0.07	-0.1
YOR047C	STD1	-0.6	-0.63	-0.41	-0.85	-0.62	-1.03	-0.48	-1.03
YPL126W	NAN1	0.15	-0.39	-1.1	-0.35	-0.01	-0.73	-1.06	-0.78
YOL073C		-0.13	0.31	0.01	0.41	-0.01	0.31	-0.12	0.14
YIL072W	HOP1	-1.23	-0.72	0.18	-2.24	-1.11	-0.73	-0.06	-1.62
YJR104C	SOD1	-0.31	-0.01	0.41	0.39	-0.07	0.23	0.39	0.47
YNR013C	PHO91	-0.14	0.37	0.29	0.55	-0.17	0.37	0.34	0.44
YLR230W		0.16	-0.46	-0.68	-0.17	0.3	-0.13	-0.31	0.32
YOR041C		-0.65	0.82	0.62		-0.46		0.48	0.73
YKR075C		-2.12	-0.32	-0.84		-1.5	-0.74	-0.89	-0.48
YOR142W	LSC1	-0.18	0.34	1.08	0.9	0.06	0.51	0.92	0.78
YGL142C	GPI10	0.03	-0.09	-0.33	-0.23	0.14	-0.14	-0.34	-0.54
YER046W	SPO73	-1	0.09	0.19	-0.5	-0.45	0.36	0.26	0.54
YDR395W	SXM1	0.22	-0.01	-0.66	-0.39	0.18	-0.04	-0.7	-0.49
YAR031W	PRM9	-0.17	-1.08	-2.94	-2	-0.66	-1.24	-2.16	-2.45
YGR058W	PEF1	0.32	0.05	0.1	0.22	0.08	0.06	-0.05	0.09
YGL122C	NAB2	0.72	0.12	0.15	0.02	0.5	-0.02	0.26	0.18
YCR041W		0.24	0.33	0.13	0.91	0.55	0.42	0.05	0.57
YNL334C	SNO2	-0.35	-0.76	0.47	-0.87	-0.8	-0.12	0.43	0.75
YAL055W	PEX22	0.69	-0.06	0.19	-0.7	1.09	0.33	0.35	-0.15
YLR273C	PIG1	0.08	0.07	0.82	0.2	0.25	0.03	0.76	0.39
YDL024C	DIA3	-2.02	-0.29	2.13	-0.59	-1.85	-0.15	1.84	-0.5
YBR216C	YBP1	0.3	0.06	-0.03	-0.16	0.29	-0.13	-0.29	-0.4
YDR094W		0.51	-0.07	-0.37	0.03	-0.08	-0.2	-0.24	-0.44
YJL184W	GON7	0.12	-0.08	-0.66	-0.26	-0.13	-0.08	-0.58	-0.51
YCL010C	SGF29	1.18	0.3	0.23	0.43	1.07	0.29	0.07	0.36
YOL128C	YGK3	-0.29	-0.55	0.79	-0.84	-0.53	-0.43	0.64	-0.4
YER055C	HIS1	-0.99	0.09	-1.65	-1.44	-1.08	-0.27	-1.64	-1.71
YMR304C-A		-0.54	-0.4	0.64	0.06	0	0.56	1	0.7
YDR427W	RPN9	-0.36	0.28	-0.11	0.97	-0.02	0.16	-0.18	0.97
YNL165W		0.08	-0.01	0.63	-0.04	-0.25	0.01	0.52	-0.17
YEL040W	UTR2	-0.66	-0.13	-1.34	-1.01	-0.94	-1.97	-1.59	-1.97
YOR196C	LIP5	0.12	-0.32	0.08	-0.42	0.15	-0.27	0.27	0.01
YPR147C		-0.28	-0.06	-0.55	0.02	-0.12	-0.28	-0.49	-0.15
YBL007C	SLA1	-0.05	-0.01	0.23	0.26	-0.12	0.17	0.14	0.16
YPL196W	OXR1	-0.46	-0.12	0.33	0.08	-0.18	0.07	-0.04	0.27
YLR243W	GPN3	0.13	-0.19	-0.86	-0.18	0.18	-0.52	-0.73	-0.7
YPR019W	MCM4	0.69	0.14	0.21	0.5	0.64	0.12	0.19	0.51
YAL048C	GEM1	-0.54	-0.21	0.26	0.28	-0.61	-0.16	-0.03	0.14
YPL203W	TPK2	-0.1	0.54	0.84	-0.48	0.36	0.53	0.65	0.11
YDR328C	SKP1	-0.31	0.24	-0.09	0.29	-0.18	0.24	0.04	0.12
YMR289W	ABZ2	-0.2	-0.15	-0.18	-0.23	0.07	-0.14	-0.14	-0.45
YBR250W	SPO23	-0.39	-0.32	-0.76	-0.76	-0.01	-0.09	-0.7	-0.19
YGR234W	YHB1	0.11	-1.53	-2.45	-3.17	0.06	-2.02	-2.22	-2.65
YPL139C	UME1	0.6	-0.25	-0.6	-0.33	0.42	-0.69	-0.67	-0.54
YFL042C		-0.22	0.83	0.62	0.39	-0.13	0.91	0.55	0.56
YPR189W	SKI3	0.28	0.37	-0.51	0.21	0.19	0.25	-0.52	0.16
YPL236C	ENV7	-0.06	-0.05	0.18	0.14	0.14	-0.04	0.27	0.15
YOR205C	GEP3	0.06	0	0.01	0.24	0.2	-0.32	0.06	-0.07
YHR193C	EGD2	-0.68	-0.58	-0.42	-0.33	-0.5	-0.26	-0.43	-0.11
YMR015C	ERG5	-0.04	0.48	0.5	-0.33	0.22	0.47	0.74	0.02
YLR429W	CRN1	0.42	-0.27	0.36	0.39	0.4	-0.09	0.4	0.16
YGR279C	SCW4	-0.2	0.41	1.01	-1.77	-0.49	-1.48	1.04	-2.28
YDR352W	YPQ2	0.44	-0.31	-0.7	-0.22	0.02	-0.58	-0.85	-0.65
YOL004W	SIN3	-0.14	0.07	0.78	0.21	-0.18	0.32	0.78	0.59
YPR150W		-1.49	-0.38	0.62	-0.17	-1.33	-0.21	0.39	0.08
YGL223C	COG1	0.03	0.06	1	0.24	0.8	1.28	1.83	1.4
YML116W	ATR1	-1.05	0.75	-0.38	-0.26	-0.84	-0.19	-0.52	-0.72
YGL124C	MON1	0.26	0.19	0.92	0.25	0.27	0.39	0.85	0.01
YML078W	CPR3	0.25	0.32	-0.3	0.09	0.02	0.03	-0.24	-0.01
YHL030W	ECM29	-0.32	0.64	0.37		-0.12	0.75	0.13	1.01
YGR146C	ECL1	-2.17	0.01	0.64	0.78	-0.88	0.31	1.12	1.06
YFR019W	FAB1	0.17	0.47	1.21	0.52	-0.15	0.81	1.24	0.67
YGL024W		-0.26	2.02	1.93	-0.53	-0.04	1.42	1.39	-0.6
YJR004C	SAG1	-0.65	0.6	1.6	0.5	0.87	4.11	4.26	3.62
YBR166C	TYR1	-0.79	0.09	0.48	-0.42	-0.32	0.02	0.53	-0.3
YGL147C	RPL9A	-0.14	-0.33	-2.06	-0.35	-0.02	-0.61	-1.97	-0.81
YML060W	OGG1	0.49	-0.62	-1.44	-1.24	-0.48	-0.91	-1.41	-1.24
YKR063C	LAS1	0.21	-0.08	-0.22	-0.02	0.12	-0.09	-0.17	-0.28
YFL011W	HXT10	-1.77	-0.39	1.61	-1.15	-0.89	0.19	1.5	0.41
YGR041W	BUD9	2.32	-0.78	-1.07	-1.02	1.75	-1.13	-1.11	-0.87
YBR238C		-1.19	-0.69	-1.42	-0.81	-1.14	-0.83	-1.33	-1.29
YIL122W	POG1	0.08	-0.44	-0.78	0.13	0.13	-0.42	-0.86	0
YDR513W	GRX2	-0.99	0.57	0.27	0.53	-0.75	0.03	-0.15	0.41
YIL142W	CCT2	0.42	-0.04	-0.34	0.14	0.2	-0.13	-0.5	-0.08
YHR195W	NVJ1	-0.26	-0.12	0.36	-0.18	-0.09	0.16	0.3	-0.28
YNL238W	KEX2	0.37	-0.15	-0.08	-0.02	0.48	0.27	0.49	0.46
YBR296C	PHO89	-4.38	0.32	1.32	-0.18	-4.14	0.14	1.31	1.78
YML013W	UBX2	0.34	-0.3	-0.09	0.2	-0.09	0.11	-0.24	-0.04
YER038C	KRE29	0.5	-0.18	-0.39	-0.15	0.41	-0.6	-0.23	-0.79
YNL306W	MRPS18	0.01	-0.08	-0.53	-0.39	0.36	-0.36	-0.49	-0.4
YBR229C	ROT2	-0.75	0.11	-0.47	0.01	-0.49	0.12	-0.48	-0.07
YFL025C	BST1	0.32	0.58	0.54	0.27	-0.02	-0.15	0.54	0.22
YLL061W	MMP1	1.64	-0.58	-0.91	0.75	1.56	1.31	-0.98	1.21
YER053C-A		-1.73	-0.1	0.15	0.15	-1.69	-2.1	-0.64	-1.81
YML115C	VAN1	-0.01	-0.13	0.11	0.07	0.1	-0.23	0.12	0.02
YIL005W	EPS1	-0.17	0.17	0.08	0.32	-0.1	-0.25	0.05	0.04
YDR247W	VHS1	-1.72	-2.45	-1	-2.07	-1.94	-1.52	-1.11	-1.08
YGR180C	RNR4	-0.31	-0.1	1.67	-0.71	-0.17	0.14	1.81	-0.72
YAR018C	KIN3	1.65	-0.3	-0.24	-0.9	1.38	-0.15	-0.38	-0.84
YIL090W	ICE2	0.52	0.32	-0.07	0.1	0.37	-0.23	0	-0.78
YGL011C	SCL1	-0.23	0.35	0.39	0.87	-0.02	0.35	0.25	0.82
YPL253C	VIK1	1.28	-0.14	0.78	-0.32	0.48	-0.33	0.52	-0.45
YLL052C	AQY2	-1.93	-2.14	0.44	-1.33	-2.41	-2.23	0.45	-1.31
YGR217W	CCH1	0.27	0.31	0.56	0.39	0.21	0.22	0.58	0.47
YML018C		0.66	-0.19	-0.62	-0.35	0.53	-0.43	-0.58	-0.83
YBL086C		0.32	-0.04	-0.03		-0.15	-0.41	-0.49	-1.09
YJL019W	MPS3	1.1	-0.12	-0.3	-0.16	0.06	-0.33	-0.41	-0.3
YAL060W	BDH1	-0.95	0.85	1.42	1.35	-0.93	0.85	1.49	1.17
YCR107W	AAD3	0.26	-0.11	-0.26	-0.07	0	-0.48	-0.01	-0.58
YFL065C		-0.3	-0.38	0.29	-0.2	-0.58	-0.33	0.16	0.39
YMR294W	JNM1	0.53	0.16	-0.03		0.48	0.26	-0.03	-0.83
YDR101C	ARX1	0.66	-0.77	-1.27	-0.93	0.22	-1.45	-1.44	-2.2
YNL180C	RHO5	0.15	1	1.26	0.98	0.39	0.75	1.05	0.33
YLR315W	NKP2	0.84	-0.48	-0.37	-0.16	0.02	-0.27	-0.45	-0.68
YLL034C	RIX7	0.1	-0.76	-1.18	-0.75	-0.24	-1.1	-1.09	-1.57
YER035W	EDC2	0.65	0.29	0.85	1.37	0.84	0.89	0.75	1.7
YNL310C	ZIM17	0.73	0.17	-0.14	-0.02	0.47	0.61	-0.09	0.24
YER074W-A	YOS1	-0.08	-0.25	-0.63	-0.17	0	-0.46	-0.71	-0.14
YGR249W	MGA1	-3.96	-3.39	-3.14		-3.39	-2.82	-3.27	-2.98
YDL061C	RPS29B	0.19	-0.52	-1.29	-0.35	0.23	-0.71	-1.19	-0.27
YIR037W	HYR1	-0.23	0.58	0.42	0.12	0.11	0.66	0.36	0.37
YDR005C	MAF1	-0.35	-0.58	-0.93	-0.59	-0.6	-0.81	-0.99	-0.66
YLR059C	REX2	0.27	-0.35	-0.61	-0.79	0	-0.32	-0.66	-1.12
YLR160C	ASP3-4	-0.29	-0.33	0.64	-0.62	-0.19	-0.01	0.79	-0.51
YNL237W	YTP1	1.19	1.2	1.38	1.2	1.05	0.82	1.15	0.49
YNL280C	ERG24	-0.32	0.15	0.46	-0.36	0.61	1.65	0.62	1.38
YPL177C	CUP9	-0.05	0.32	0.37	0.75	0.38	0.33	0.37	0.73
YPR194C	OPT2	1.71	-0.15	0.55	-0.51	1.7	-0.29	0.63	-0.8
YOR349W	CIN1	-0.1	-0.23	0.1	0.4	-0.35	-0.22	-0.02	0.08
YJR085C		-0.51	0.38	0.41	0.79	-0.28	0.03	0.45	0.82
YDL237W	AIM6	-0.34	0.14	-0.48	0.22	-0.21	0.32	-0.43	-0.3
YDR314C	RAD34	-0.11	-1.44	-0.36	-1.44	-0.49	-1.3	-0.38	-1
YGL168W	HUR1	0.5	-0.14	-0.32	0.36	0.55	-0.61	-0.36	0.19
YIL110W	HPM1	-0.12	-0.81	-1.75	-1.04	-0.06	-0.87	-1.55	-1.23
YPR175W	DPB2	0.94	0.07	0.01	0.44	0.06	0.27	0.19	0.83
YKL177W				1.35				0.96
YMR268C	PRP24	0.56	0.01	-0.1	-0.11	0.42	-0.34	-0.12	-0.75
YKL204W	EAP1	-0.34	-0.07	-0.13	0.12	-0.56	0.27	-0.26	0.11
YCR014C	POL4	-0.14	0	0.86	0.03	-0.08	-0.04	0.8	0.24
YHR102W	KIC1	0.18	0.19	0.41	0.81	-0.1	0.36	0.32	0.49
YMR082C				1.68		-0.21	0.31
YOR104W	PIN2	0.59	-0.04	0.74	0.1	0.91	0.58	0.92	0.73
YGR154C	GTO1	-0.22	0.17	0.85	0.19	-0.01	0.2	0.77	0.03
YLR204W	QRI5	-0.17	-0.1	-0.29	0.18	0.25	-0.2	-0.47	0.12
YGL072C		0.83	0.2	0.68	0.95	0.06	0.22	0.85	1.62
YDL074C	BRE1	0.76	0.04	-0.24	0.11	0.47	-0.03	-0.35	-0.22
YGR013W	SNU71	-0.64	0.08	0.4	0.47	-0.56	0.23	0.3	0.22
YNL059C	ARP5	0.15	0.19	-0.54	0.14	0.22	0.21	-0.49	0.18
YIR020C		0.79	-0.8	-0.4	-0.03	0.95	-0.35	0.12	0.53
YEL026W	SNU13	0.3	-0.42	-1.12	-0.7	0.21	-0.89	-1	-0.89
YLR081W	GAL2	-2.14	-1.13	0.94	-0.87	-1.37	-0.12	1.07	1.9
YDR050C	TPI1	-0.83	-0.66	0.05	-0.24	-0.67	-0.51	0.13	-0.05
YBR247C	ENP1	0.49	-0.36	-0.83	-0.67	0.16	-1.14	-0.87	-1.65
YER065C	ICL1	0.19	-0.03	0.44	-0.41	0.48	0.23	0.44	-0.31
YBL021C	HAP3	0.53	-0.29	-0.41	-0.6	0.53	-0.51	-0.33	-0.59
YJL080C	SCP160	0.58	-0.18	-0.66	-1.07	0.17	0.18	-0.5	-0.69
YNL031C	HHT2	1.63	0.13	0.78	0.17	-0.05	0.05	0.8	0.49
YDR362C	TFC6	0.24	-0.35	-0.33	-0.49	0.02	-0.47	-0.43	-0.49
YJL196C	ELO1	0.39	0.29	-1	0.28	-0.45	-0.89	-1.61	-1.23
YNL096C	RPS7B	0.46	-0.3	-1.94	-0.76	0.06	-0.99	-1.94	-1.36
YPL158C	AIM44	1.51	0.42	0.74	-1.34	1.22	-1	0.19	-1.22
YJL177W	RPL17B	0.46	0.04	-0.32	0	0.4	-0.28	-0.18	-0.06
YLR401C	DUS3					-0.02	0.22
YLR042C		0.96	0.29	0.29	-0.08	2.32	2.56	2.56	2.94
YFL010W-A	AUA1	0.04	0.33	-0.63		-0.29	0.24	-0.56	0.17
YGR173W	RBG2	0.42	0.3	-0.38	0.18	0.28	-0.15	-0.43	-0.35
YJR047C	ANB1	-2.58	-0.74	-2.04	-2.7	-2.14	-0.94	-1.86	-2.59
YKL216W	URA1	0.46	-0.54	0.69	-0.32	0.17	-0.37	0.85	0.33
YLR136C	TIS11	-2.55	-1.01	0.8	-0.81	-2.95	-0.84	0.36	0.93
YOR368W	RAD17	0.82	-0.09	0.07	-0.26	0.3	0.07	0.31	0.19
YIR036C	IRC24	0.13	0.44	-0.32	0.53	0.13	0.88	-0.52	0.71
YNR015W	SMM1	-0.41	-0.64	-0.82	-0.85	-0.63	-0.82	-0.8	-0.74
YNL274C	GOR1	-1.02	1.24	2.26	2	-0.95	1.26	1.98	1.52
YOL030W	GAS5	-0.07	-0.08	0.75	0.19	-0.24	-0.26	0.6	-0.03
YJR135W-A	TIM8	-0.47	-0.62	-1.97	-0.52	-0.25	-0.78	-1.81	-0.64
YMR301C	ATM1	0.14	-0.23	-0.54	-0.44	-0.27	-0.41	-0.59	-0.81
YBR248C	HIS7	-0.22	0.74	-0.51	0.16	-0.23	0.38	-0.49	-0.17
YML061C	PIF1	0.56	0.19	0.79	-0.1	-0.18	0.03	0.79	-0.04
YER071C	TDA2	-0.33	-0.04	-0.97	-0.2	-0.03	-0.32	-0.89	-0.01
YER183C	FAU1	0.56	-0.11	-0.95	-0.52	0.39	-0.13	-0.83	-0.44
YKL059C	MPE1	0.03	-0.37	-1.02	-0.14	-0.32	-0.22	-1.11	-0.47
YNL200C		-1.13	0.33	0.95	0.16	-0.65	0.46	0.66	0.11
YIR015W	RPR2	0.57	0.57	0.3	0.2	0.42	-0.1	0.07	0.05
YLR327C	TMA10	-3.77	0.52	1.76	0.68	-2.81	1.13	1.86	2.13
YBL002W	HTB2	3.87	0.06	-0.78	-0.06	1.91	-0.43	-0.47	0.09
YER177W	BMH1	0.33	-0.02	0.32	0.4	0.33	0.23	0.32	0.59
YOR293W	RPS10A	0.39	-0.23	-0.8	-0.32	0.44	-0.57	-0.8	-0.4
YIR007W		-0.38	0.44	0.62	0.98	-0.53	0.51	0.52	0.99
YHL019C	APM2	-0.1	0.38	1.05	0.34	-0.08	0.65	0.9	0.71
YDR057W	YOS9	-0.26	0.24	0.15	0.2	0.12	0.25	0.1	0.23
YHL001W	RPL14B	0.33	-0.27	-1.27	-0.1	0.44	-0.31	-1.23	-0.25
YKL208W	CBT1	-0.44	-0.42	-0.02	-0.11	-0.27	0.07	0.24	0.89
YLR205C	HMX1	-0.91	0.49	1.8	0.94	-0.47	1.1	2.02	1.34
YGL216W	KIP3	0.15	0.31	0.89	0.67	-0.41	0.59	0.99	0.5
YLR028C	ADE16	-0.13	0.31	0.48	0.42	0.05	0.31	0.35	0.26
YNL042W	BOP3	-0.38	-0.06	1.08	-0.17	1.43	3.03	1.27	2.87
YBR115C	LYS2	-1.52	0.62	-0.42	-0.48	-1.47	0.02	-0.44	-0.84
YDL078C	MDH3	-0.13	-0.24	-0.7	-0.44	0.05	-0.13	-0.91	-0.3
YNL226W		-0.45	-0.32	0.98		-0.53	-0.04	0.96	0.23
YLL031C	GPI13	0.86	0	-0.54	-0.17	0.34	-0.17	-0.62	-0.39
YOR363C	PIP2	-0.1	0.24	0.51	0.53	-0.28	0.06	0.43	0.17
YEL070W	DSF1	-3.09	0.61	1.53	0.11	-2.61	0.35	1.45	0.53
YOR096W	RPS7A	0.04	-0.22	-1.37	-0.5	0.03	-0.53	-1.36	-0.54
YDR188W	CCT6	0.29	-0.24	-0.39	-0.2	-0.17	-0.39	-0.48	-0.73
YPL104W	MSD1	-0.22	-0.08	-0.75	0.03	-0.07	-0.39	-0.92	-0.39
YDR363W	ESC2	-0.17	-0.49	0.71	-0.39	-0.2	-0.58	0.53	-0.44
YEL045C		0.3		-0.23
YMR212C	EFR3	0.04	-0.18	-1.2	-0.36	0.13	-0.37	-1.19	-1.05
YIL166C		-0.93	-0.66	0.11	-1.03	-0.61	-0.46	0.15	-0.33
YLR264W	RPS28B	0.42	-0.12	-0.22	-0.47	0.21	-0.42	-0.14	-1.06
YML102W	CAC2	1.16	0.14	0.68	0.12	0.26	0.32	0.61	0.12
YKL154W	SRP102	0.11	-0.64	-1.8	-1.38	-0.09	-0.8	-1.86	-1.31
YLR379W		0.13	-0.15	-0.87	-0.1	0.19	-0.03	-0.81	-0.2
YOR112W	CEX1	0.35	0.33	0.53	0.43	0	0.41	0.42	0.47
YDR037W	KRS1	-0.74	-0.51	-0.09	-0.49	-0.59	-0.09	-0.27	-0.25
YDR428C	BNA7	-0.51	-0.62	-2.22	-0.83	-0.34	-1.17	-2.19	-0.98
YEL056W	HAT2	-0.01	-0.18	-0.17	0.03	0	-0.47	-0.42	-0.15
YBR121C	GRS1	0.2	-0.33	-1.03	-0.45	0.11	-0.45	-1.04	-0.65
YOR354C	MSC6	0.05	0.06	-0.74	-0.05	0.4	-0.24	-0.68	-0.04
YJR062C	NTA1	-0.67	-0.52	-0.38	-0.52	-0.28	-0.5	-0.12	0.02
YDR369C	XRS2	0.04	0.13	0.27	-0.06	0.03	0.32	0.23	-0.12
YIL089W		-0.15	0.18	0.38	1.26	0.04	-0.13	0.34	0.8
YHR090C	YNG2	0.6	0.2	0.06	0.3	0.75	0.04	0.11	0.31
YCR091W	KIN82	-0.47	-0.11	0.56	0.18	-0.17	0.16	0.67	0.19
YGL178W	MPT5	-1.01	-0.25	-0.06	0.8	-0.68	-0.08	0.08	0.74
YHR004C	NEM1	0	0.21	0.07	-0.07	0.27	0.22	-0.24	-0.02
YMR259C	TRM732	0.13	-0.25	0.13	-0.29	0.01	-0.48	0.58	-0.19
YOR350C	MNE1	0.15	-0.29	-0.11	-0.13	0.04	-0.21	-0.16	-0.18
YDR195W	REF2	0.13	-0.09	-0.28	0.35	-0.01	-0.11	-0.35	-0.13
YNL312W	RFA2	0.99	0.34	-0.15	0.52	0.02	0.46	-0.1	0.6
YNL154C	YCK2	0.72	0.3	-0.13	-0.02	0.51	0.04	-0.18	-0.02
YGR062C	COX18	0.26	-0.44	-0.55	-1	0.51	-0.4	-0.46	-0.36
YPL026C	SKS1	0.31	0.25	-0.01	-0.86	0.1	-1	-0.33	-1.95
YCR047C	BUD23	0.35	-0.59	-0.47	-0.74	-0.16	-0.99	-0.47	-1.64
YNL043C		0.37	-0.14	-0.16	-0.06	0.72	0.54	0.5	0.6
YCL011C	GBP2	0.38	-0.34	-0.72	-0.47	0.22	-0.34	-0.74	-0.83
YBR176W	ECM31	-0.41	0.02	-0.77	-0.24	-0.16	-0.13	-0.91	-0.28
YBR043C	QDR3	-0.68	0.19	0.18	-0.47	-0.64	-0.5	0.05	-1.12
YGL172W	NUP49	0.58	-0.05	-0.15	-0.01	0.32	-0.03	-0.23	-0.32
YLR135W	SLX4	-0.17	-0.21	0.27	0.03	-0.48	-0.09	0.24	-0.14
YJL153C	INO1	-1.02	0.1	1.98	-0.22	-0.57	0.3	2.22	0.81
YOR191W	ULS1	0.07	-0.33	-0.02	0.29	-0.15	-0.5	0	0.29
YGL061C	DUO1	1.02	-0.15	-1.1	-0.34	0.54	0.54	1.1	1.01
YLR062C	BUD28	0.02	-0.63	-1.9	-0.2	0.08	-0.72	-1.68	-0.38
YOR254C	SEC63	-0.16	-0.45	-1.09	-0.32	-0.12	-0.73	-1.18	-0.3
YCR008W	SAT4	0.13	0.05	0.22	-0.16	0.05	-0.36	0.14	-0.64
YJL050W	MTR4	0.42	-0.6	-0.51	-1.16	0.18	-1.34	-0.36	-1.62
YOL149W	DCP1	0.46	-0.4	-0.82	-0.66	0.08	-0.71	-0.85	-0.8
YHL050C		0.32	-0.22	0.87	0.16	-0.24	0.19	0.74	0.18
YML009C-A		0.22	0.39	0.19	0.61	0.06	0.35	0.29	0.52
YHR197W	RIX1	0.36	-0.23	-0.92	-0.49	0.22	-0.88	-0.88	-1.48
YKL034W	TUL1	-0.27	0.39	0.12	0.23	-0.05	0.26	-0.09	0.15
YOR120W	GCY1	-1.62	1.02	0.94	1.95	-1.39	0.57	0.53	0.86
YGR197C	SNG1	-0.12	0.1	0.46		-0.41	-0.04	0.02	-0.14
YOL071W	EMI5	-0.77	0.06	0.33	-0.14	-0.32	0.23	0.07	-0.15
YLR165C	PUS5	-0.02	-0.07	0.38	0.06	0.24	0.12	0.33	-0.23
YEL038W	UTR4	0.12	0.24	-0.12	-0.26	0.22	0.38	-0.11	-0.03
YNL228W		-0.14	0.3	0.48	-0.18	0.3	0.34	0.28	-0.03
YFR018C		-0.82	0.21	1.8	0.2	-1.45	0.66	1.73	-0.23
YOR185C	GSP2	-0.27	1.03	1.22	0	-0.17	1.29	1.13	0.63
YGR178C	PBP1	0.11	0.3	0.29	0.13	0.12	0.52	0.26	0
YER017C	AFG3	0.08	0.14	0.25	0.18	-0.1	-0.22	0.18	-0.06
YGR296W	YRF1-3	0.88	0.19	1.62	0.57	0.41	0.6	1.71	0.87
YHL014C	YLF2	-0.4	-0.71	-1.79	-0.71	-0.31	-1.06	-2	-0.88
YJL057C	IKS1	-0.33	0.41	1.41	0.57	0.26	0.81	1.37	1.06
YDL093W	PMT5	0.78	-0.39	-0.53	-0.79	0.06	-0.63	-0.54	-0.82
YHR001W-A	QCR10	-0.16	-0.06	0.34	0.4	0.15	0.17	0.24	0.42
YGL110C	CUE3	-0.04	-0.31	-0.4	0.15	0.12	-0.11	-0.19	0.3
YPL119C	DBP1	0.15	0.02	1.65	-0.12	0.04	0.22	1.45	0.52
YGR093W		0.09	-0.71	-1.21	-0.94	-0.05	-1.29	-1.29	-1.54
YGL029W	CGR1	0.06	-0.65	-1.23	-1.12	0.09	-0.94	-1.1	-1.51
YJR133W	XPT1	-0.37	0.11	-0.52	-0.07	0.04	-0.12	-0.52	0.09
YBR212W	NGR1	-0.27	0.64	1.67	0.63	-0.07	0.66	1.68	0.93
YOR146W		0.96	-0.28	-0.5		0.35	-0.47	-0.19	-0.75
YOR321W	PMT3	-0.02	-0.05	-0.57	0.07	-0.71	0.06	-0.58	0.09
YKL042W	SPC42	1.21	0.45	0.93	0.32	0.69	1.09	1.15	0.94
YLR422W		0.1	0.38	0.95	0.65	-0.01	0.22	0.77	0.45
YKL122C	SRP21	-0.18	-0.52	-1.47	-0.63	-0.16	-0.78	-1.27	-0.62
YGR132C	PHB1	-0.42	0.03	-0.04	0.39	-0.22	0	-0.19	0.06
YGL062W	PYC1	-0.93	2.01	2.7	2.37	-0.84	1.76	2.68	2.57
YOL052C-A	DDR2	-0.4	1.44	4	1.87	-0.8	0.26	3	1.05
YFR047C	BNA6	-0.41	-0.17	-0.44	-0.85	-0.42	-0.31	-0.78	-0.63
YMR271C	URA10	-1.13	1.13	1.41	-0.51	-1.03	0.34	1.08	-0.98
YDR251W	PAM1	0.02	0.28	0.77	0.53	0.6	1.31	1.02	1.81
YKL031W		0.14	0.1	-0.27	-0.58	-0.38	0.18	-0.44	-0.73
YOL020W	TAT2	0.28	0.02	0	0.09	0.1	-0.39	-0.26	-1.06
YLR240W	VPS34	-0.17	0.39	0.25	0.29	-0.02	0.58	0.2	0.41
YAL025C	MAK16	0.81	-0.17	-0.97	-0.5	0.49	-0.85	-0.93	-1.94
YKL091C		-0.62	0.47	0.87	0.99	-0.32	0.54	0.42	0.51
YDR376W	ARH1	-0.14	0.16	-0.24	-0.23	0.09	-0.12	-0.16	-0.15
YLR038C	COX12	-0.37	-0.4	-0.78	-0.45	-0.06	-0.33	-0.83	0.25
YPL250C	ICY2	-1.03	0.99	0.96	0.06	-0.92	0.82	0.79	0.41
YOR009W	TIR4	-0.8	-0.02	0.28	1.05	-1.09	-0.01	0.3	0.75
YOR248W		1.52	-0.69	-1.53	-1.45	1.24	0.83	0.09	0.75
YLR092W	SUL2	1.79	0.06	-0.2	-0.54	1.88	1.95	-0.19	-0.52
YLL013C	PUF3	-0.03	0.17	0.64	0.98	0.14	0.14	0.74	0.87
YBL113C		0.25	0.09	0.99	0.5	0.23	0.55	1.34	0.81
YOL066C	RIB2	0.69	0.14	-0.3	-0.42	0.48	-0.09	-0.47	-0.67
YCL004W	PGS1	-0.21	-0.19	-0.1	-0.1	-0.35	-0.34	-0.12	-0.14
YGL248W	PDE1	-0.72	0.23	1.97	0.46	-0.3	0.83	1.8	1.13
YBL075C	SSA3	-0.2	0.73	2.47	3.23	-0.21	0.97	2.29	3.41
YDR014W	RAD61	-0.35	-0.63	-0.58	-0.9	-0.74	-0.82	-0.54	-0.52
YLR044C	PDC1	-0.84	-0.66	0.06	-0.67	-0.7	-0.33	0.18	-0.07
YKL026C	GPX1	-1.11	-0.19	0.38	0.76	-0.51	-0.58	-0.18	-0.01
YDR023W	SES1	0.23	-0.11	-1.15	-0.02	0.22	-0.5	-1.12	-0.33
YFR049W	YMR31	-0.53	0.38	0.23	-0.12	-0.1	0.28	0.15	-0.04
YBL042C	FUI1	-0.1	-0.38	-0.01	-0.35	-0.26	-0.67	-0.04	-0.32
YKR104W		0.1	-0.02	0.3	0.95	0.03	0.12	0.18	0.36
YGR243W	FMP43	-1.23	0.6	1.65	0.86	-0.18	0.01	1.54	1.45
YOR204W	DED1	0.66	-0.25	-0.03	0.23	0.29	-0.14	-0.24	-0.52
YGR281W	YOR1	1.05	0.35	1.13	0.57	0.95	0.29	0.85	0.44
YNL039W	BDP1	0.26	0.32	0.34	0.31	-0.01	-0.25	0.35	-0.17
YBR292C		-0.2	0.12	-0.04	-0.14	0.13	0.17	0	0.27
YGL253W	HXK2	-0.69	-0.36	-0.28	-0.09	-0.68	0.05	0.19	0.69
YER039C	HVG1	1.12	0.85	1.34	0.51	1.55	1.27	1.25	0.94
YLR259C	HSP60	-0.43	0.13	-0.37	0.6	-0.25	0.29	-0.4	0.7
YBR107C	IML3	0.7	-0.09	0.17	-0.28	0.42	-0.02	0.1	-0.21
YEL076C		-0.25	-0.33	0.82	0.26	-0.72	-0.17	0.7	1.07
YGL212W	VAM7	0.88	0.23	0.18	0.94	0.62	-0.03	0.15	0.61
YIL008W	URM1	-0.14	-0.3	-0.71	-0.87	-0.05	-0.34	-0.84	-0.64
YOR014W	RTS1	-0.36	0.27	0.7	0.55	-0.15	0.43	0.89	0.53
YJL207C	LAA1	-0.02	0.08	-0.59	0.26	0.02	-0.21	-0.6	0.14
YOL164W	BDS1	-0.14	-0.31	0.8	-0.43	0.13	1.67	0.91	1.08
YDL097C	RPN6	-0.25	0.09	-0.3	0.53	-0.13	0.25	-0.52	0.56
YBL060W	YEL1	0.36	0.26	0.5	0.62	0.68	0.31	0.51	0.49
YOR235W	IRC13			-0.29
YLR071C	RGR1	0.23	0.42	0.17	0.63	0.22	0.37	0.06	0.36
YDL077C	VAM6	0.28	0.48	0.8	0.41	0.13	0.65	0.67	0.86
YJR010C-A	SPC1	-0.61	-0.17	-1.14	-0.18	-0.44	-0.25	-1.13	0.25
YDR488C	PAC11	1.07	0.36	0.28	0.11	0.01	0.28	0.25	-0.37
YML086C	ALO1	-0.54	-0.18	-0.72	-0.58	-0.67	-0.44	-1.06	-0.93
YNR077C		0.08	0.18	1.12	1.68	-0.42	0.57	1.13	1.47
YPL244C	HUT1	0.29	-0.42	-1.2	-0.72	0.17	-0.74	-1.23	-1.25
YGL154C	LYS5	-0.26	0.49	0.55	0.3	-0.06	0.26	0.48	-0.08
YGR016W		0.49	-0.39	-0.11	-0.06	0.34	-0.24	0.09	0.31
YBL093C	ROX3	-0.05	-0.17	0.4	-0.17	0.09	-0.2	0.3	0.28
YBR079C	RPG1	0.08	-0.28	-1.14	-0.07	-0.07	-0.91	-1.23	-0.76
YER157W	COG3	-0.16	-0.26	-0.07	-0.29	-0.21	0.15	0.23	0.59
YDL187C		0.51	0.27	0.17	0.03	0.24	0.06	0.16	-0.33
YCL031C	RRP7	0.72	-0.08	-0.41	0.3	0.72	-0.38	-0.26	-0.56
YLR210W	CLB4	0.28	0.03	-0.23	-0.26	0.27	0.23	0.3	0.41
YGR271C-A	EFG1	0.02	-0.76	-1.78	-1.31	-0.18	-1.43	-1.82	-2.28
YDL137W	ARF2	-0.03	0.07	-0.32	0.19	0.32	-0.05	-0.27	0.59
YLR396C	VPS33	0.22	0.34	0.18	0.44	0.33	0.34	0.15	0.55
YMR232W	FUS2	-0.14	0.12	0.13	0.09	4.33	5.25	3.23	5.58
YML084W			-0.01	-0.02		-0.09	1
YPL221W	FLC1	-0.73	-0.06	0.78	0.12	-1.16	-0.74	0.69	-0.29
YJR140C	HIR3	0.24	0.19	-0.26	0.07	-0.11	-0.1	-0.21	0
YIL108W		-0.99	0.99	2.34	1.55	-0.55	1.66	2.43	1.89
YLL020C		-0.02	0.14	1.24	0.73	0.05	0.13	1.13	0.74
YFL012W		1.22				0.69	0.09
YPL256C	CLN2	0.49	0.22	0.22	0.58	-0.95	-0.14	0.43	0.01
YJR042W	NUP85	0.19	-0.16	-0.43	0.2	0.01	-0.23	-0.41	-0.07
YPL020C	ULP1	-0.43	-0.27	0.45	-0.21	-0.44	0.12	0.67	0.47
YDL232W	OST4	0.22	0.36	0.28	0.4	0.29	0.41	0.57	0.11
YLR103C	CDC45	0.98	0.12	-0.41	-0.17	-0.27	-0.08	-0.39	-0.29
YER027C	GAL83	0.24	-0.05	-0.51	-0.1	0.06	0.22	-0.67	0.03
YLR219W	MSC3	0.11	-0.03	1.22		0.14	0.74	1.38	1.11
YOR066W	MSA1	-0.53	-0.09	-0.12	0.28	-0.36	-0.61	-0.04	-0.01
YKL127W	PGM1	0.35	-0.28	-0.18	-1.56	0.91	2.76	0.76	1.91
YJL093C	TOK1	-0.06	0.19	1.06	0.3	-0.24	0.08	1.03	0
YGR200C	ELP2	0.43	-0.34	-1.1	-0.12	0.24	-0.84	-1.05	-0.63
YKR102W	FLO10	-0.24	0.11	0.2	1.31	0.16	0.32	0.13	0.72
YGL083W	SCY1	0.45	-0.23	-0.75	-0.77	0.19	-0.35	-0.83	-0.77
YKL052C	ASK1	0.34	-0.23	0.4	0.15	-0.24	-0.27	0.35	-0.47
YMR293C	HER2	0.21	0.17	0.3	0.14	0.31	-0.21	0.23	0.13
YDR211W	GCD6	-0.18	0.01	0.4	1.64	0.06	0.08	0.77	1.25
YLR080W	EMP46	-1.1	0.84	0.59	0.15	-0.59	0.93	0.4	0.29
YGR025W			0.27	-0.39		0.05	0.63	-0.08	0.32
YLR344W	RPL26A	0.45	-0.51	-1.38	-0.43	0.31	-0.71	-1.4	-0.81
YBL109W		-0.65	-0.32	0.37	0.97	-0.84	0.21	0.38	0.91
Q0130	OLI1	-0.8	-0.62	0.08	-0.2	-0.58	-0.29	0.31	-0.01
YCL018W	LEU2	-0.2	0.26	-1.36	-0.14	-0.56	-0.67	-1.76	-1.07
YNR046W	TRM112	0.57	-0.24	-0.63	-0.19	0.55	-0.36	-0.48	-0.26
YBR171W	SEC66	-0.16	-0.43	-1.38	-0.45	-0.22	-0.86	-1.31	-0.73
YJL157C	FAR1	0.33	0.24	-1.4	0.32	2.63	2.4	1.67	2.27
YIL149C	MLP2	0.17	-0.41	-0.54	-0.46	-0.08	-0.55	-0.67	-0.74
YPR088C	SRP54	0.23	0.16	-0.14	0.21	0.12	0.11	-0.1	0.01
YPR141C	KAR3	0.88	-0.39	0.23	-0.4	1.8	3.17	2.14	4.27
YGR133W	PEX4	-0.27	0.21	0.43	-0.43	-0.63	0.02	0.26	-0.9
YPL068C		0.49	0.58	1.44	1.39	-0.12	0.34	1.42	0.87
YLR148W	PEP3	0.07	0.43	0.23	0.36	0.21	0.31	0.2	0.63
YKR099W	BAS1	0.3	0.19	-0.43	-0.74	0.12	-0.32	-0.53	-1.01
YOL083W	ATG34	-0.5	0.18	0.49	0.02	-0.04	0.55	0.32	0.19
YLR035C	MLH2	-0.16	-0.55	-0.22	-0.68	-0.51	-0.25	-0.39	-1.01
YGR028W	MSP1	-0.29	-0.24	-0.72	0.17	0.11	-0.24	-0.75	0.33
YNL249C	MPA43	0.5	0.23	0.01	0.24	0.6	0.21	-0.13	0.27
YDR268W	MSW1	-0.51	-0.46	-1.22	-0.5	-0.25	-0.31	-1.16	-0.11
YKR057W	RPS21A	0.18	-0.62	-1.44	-0.3	0.08	-1.08	-1.33	-0.66
YMR286W	MRPL33	0.01	-0.41	-1.44		0.41	-0.28	-1.62	-0.84
YBL010C		1.57	0.07	0.07	0.02	1.46	0.44	0.41	0.55
YDL042C	SIR2	0.6	0.19	0.08	-0.54	0.32	0.11	0.02	-0.59
YDR256C	CTA1	-0.38	-0.3	1.17	0.14	-0.21	-0.33	0.85	-0.42
YMR241W	YHM2	-0.57	-0.28	-0.09	-0.59	-0.3	-0.21	0.48	-0.18
YJL163C		0.45	0.99	1.8	0.34	0.9	1.5	1.93	1.36
YBR124W		-0.88	0.59	1.06	0.56	-0.66	0.37	0.69	0.57
YOR065W	CYT1	0.03	0.44	1.16	-0.08	0	0.16	0.84	-0.2
YDR015C		0.24	0.28	0.34	0.08	0.38	0.14	0.41	0.23
YDL149W	ATG9	0.34	0.83	1.06	0.75	0.45	1.1	0.78	1
YCR092C	MSH3	0.8	0.45	-0.03	0.37	0.38	0.34	-0.09	-0.11
YMR080C	NAM7	0.24	-0.3	-1.07	-0.78	0.16	-0.31	-1.13	-1.27
YOR167C	RPS28A	-0.14	-0.44	-0.69	0.14	-0.04	-0.41	-0.66	0.12
YDL052C	SLC1	0.04	0.21	-0.31	0.02	-0.05	0	-0.39	-0.19
YGR035C		1.46	-0.23	-0.44	-1.2	1.39	-0.81	-0.53	-1.92
YMR189W	GCV2	-0.85	1.52	0.35	1.71	-1.07	1.03	0.14	1.32
YBL068W	PRS4	-0.08	-0.23	-0.62	-0.65	-0.09	-0.48	-0.67	-0.66
YKL050C		-0.08	-0.17	0.38	-0.16	-0.23	0	0.3	-0.32
YMR287C	DSS1	0.05	0.24	-0.44	-0.19	0.12	0.07	-0.23	-0.43
YNL137C	NAM9	0.12	-0.11	-0.78	-0.07	0.29	-0.18	-0.85	-0.26
YAL035W	FUN12	0.01	-0.27	-0.97	-0.26	-0.21	-0.56	-1.01	-0.51
YMR052C-A		-0.23	0.72	1.52	0.99	-0.05	1.3	1.41	1.17
YPL019C	VTC3	-0.56	-0.01	-0.78	-0.1	-1.1	-0.84	-0.7	-0.5
YGR055W	MUP1	2.38	0.68	1.83	2.03	2.02	1.9	1.46	2.12
YGL067W	NPY1	0.11	0.07	0.03	0.17	-0.12	-0.08	0.01	-0.07
YML055W	SPC2	0.1	0.22	-0.29	0.21	0.45	0.22	-0.09	0.33
YOR337W	TEA1	-0.7	0.15	0.61	-0.54	-0.66	0.95	0.64	0.67
YDR219C	MFB1	0.42	0.05	0.28	0.29	0.17	0	0.23	0.15
YAL049C	AIM2	-0.3	0.26	0.1	0.55	-0.03	0.44	0.11	0.59
YHL041W			-0.84	0.92	-0.98	-0.94	-0.36	1.17	0.12
YGR031W	IMO32	0.48	0.5	-0.46	0.09	0.55	0.17	-0.23	-0.16
YDR149C		0.08		-0.2
YNL040W		-0.18	0.08	-0.25	-0.47	-0.21	0.12	-0.29	-0.69
YDR069C	DOA4	0.52	0.69	1.26	1.24	0.65	0.85	1.34	1.52
YDR123C	INO2	-0.97	-1.29	-0.71	-0.42	-0.67	-0.96	-0.71	0.14
YPL260W		-0.3	0.32	0.43	0.56	-0.23	0.21	0.22	0.32
YCR012W	PGK1	-0.86	-0.67	0.05	-0.03	-0.68	-0.3	0.15	-0.06
YER061C	CEM1	-0.81	0.27	0.39	0.76	-0.34	0.5	0.37	1.13
YLR032W	RAD5	0.7	-0.01	0.26	-0.49	-0.02	0.01	0.06	-0.27
YMR048W	CSM3	0.97	0.12	-0.77	-0.24	0.12	0.26	-0.69	0.2
YAL038W	CDC19	-0.84	-0.66	0.03	-0.25	-0.69	-0.43	0.12	-0.07
YCL057C-A	MOS1	-0.15	0.01	-0.23	0.44	0.07	0.29	-0.21	0.56
YNL208W		-0.62	0.6	2.25	0.55	0.6	2.01	2.46	2.13
YPR006C	ICL2	-1.21	-0.04	0.36	-0.58	-1.33	-1	0.01	-0.38
YDL005C	MED2	0.07	0.4	0.68	0.37	0.12	0.15	0.64	0.3
YGR079W		1.73	1.2	0.76	0.91	1.35	0.77	0.56	-0.04
YFR038W	IRC5	0.78	0	-0.41	-0.24	0.49	0.1	-0.3	-0.18
YPL187W	MF(ALPHA)1	-5.1	-2.1	-4.33	0.53	-3.69	-4.11	-4.59	-1.18
YIL129C	TAO3	-0.2	0.3	0.58	0.81	-0.14	0.33	0.68	0.8
YPL036W	PMA2	0.39	-0.07	0.74	-0.52	0.02	-0.61	0.25	-1.01
YAR019C	CDC15	-0.18	0.3	0.88	0.82	-0.1	0.46	0.84	1.01
YDL234C	GYP7	-2.41	-0.86	2.19	-0.11	-1.94	0.95	2.17	1.81
YIR004W	DJP1	0.06	0.03	-0.1	-0.15	0.04	-0.12	-0.09	-0.7
YOL063C	CRT10	0.52	0.25	0.29	0.21	0.32	-0.07	0.19	0.1
YMR105C	PGM2	0.13	0.72	1.11	1.48	0.52	1.76	0.76	1.68
YOR002W	ALG6	-0.28	-0.27	-0.39	-0.17	-0.16	-0.34	-0.54	-0.29
YDL057W		-0.4	0.2	1.76	0.13	-0.27	0.78	1.66	0.98
YKL162C		-0.67	0.27	0.4	1.18	-0.51	-0.36	0.28	0.06
YOR073W	SGO1	1.16	0.1	-0.21	-0.42	0.32	-0.33	-0.39	-0.77
YPL073C						-0.18	-0.4
YJR072C	NPA3	0.43	-0.2	-0.79	0.04	0.2	-0.4	-0.62	-0.11
YGL040C	HEM2	-0.04	-0.23	-0.82	-0.37	-0.02	-0.33	-1.06	-0.25
YOL157C	IMA2	-1.49	-0.53	-0.94	-1.38	-1.3	-0.73	-0.97	-1.49
YKR062W	TFA2	0.22	-0.07	-0.75	-0.2	0.16	0.16	-0.8	0.19
YLR146C	SPE4	0.12	-0.36	-0.63	-0.85	0.16	-0.56	-0.58	-0.78
YGL258W-A		-2.87	-1.44	-0.1	-1.07	-2.38	-1.31	-0.18	-1.01
YPR200C	ARR2	-0.23	0.13	0.01	-0.27	-0.25	-0.19	-0.15	-0.19
YGR196C	FYV8	0.44	0.49	0.45	0.51	0.37	0.47	0.58	0.51
YAL007C	ERP2	0.33	-0.9	-2.12	-1.09	-0.32	-0.61	-1.93	-0.79
YJR031C	GEA1	0.84	0	-0.38	-0.15	0.37	-0.13	-0.3	-0.52
YML054C	CYB2	-0.27	0.41	2.05	2.14	0.03	0.19	1.7	1.97
YMR154C	RIM13	-0.04	-0.12	0.05	-0.09	-0.2	-0.19	0.02	0.04
YGL162W	SUT1	-0.87	0.04	-0.73	0.35	-0.68	0.07	-0.34	-0.64
YMR060C	SAM37	-0.03	0.28	-0.2	0.28	0.19	0.11	-0.23	-0.02
YIR005W	IST3	-1.06	-0.33	-1.71	-0.71	-0.82	-0.71	-1.73	-1.05
YKL175W	ZRT3	-0.27	0.01	-0.12	0.16	-0.26	0.09	-0.15	0.22
YKR046C	PET10	-0.19	0.82	2.13	1.2	-0.15	1	2.25	0.85
YFR005C	SAD1	0.72	-0.17	-0.51	-0.5	0.74	-0.25	-0.53	-0.61
YJL058C	BIT61	-0.4	0.03	0.17	-0.09	-0.31	-0.35	0.15	-0.04
YBR174C		0.01	-0.58	-0.5		-0.17	-0.58	-0.43	-0.72
YNL074C	MLF3	-0.14	0.13	1.32	0.89	-0.29	-0.17	1.07	0.55
YCL052C	PBN1	-0.18	0.02	0.61	0.09	0.16	0.3	0.3	0.2
YDL186W		0.37	-0.29	0.09	0.41	0.27	-0.3	-0.13	0.18
YML028W	TSA1	-0.48	0.35	0.76	0.25	-0.32	0.53	0.73	0.63
YPL042C	SSN3	0.02	-0.13	-0.28	-0.1	0.2	0.09	-0.13	0.03
YGL181W	GTS1	-0.15	0.07	-0.28	0.39	-0.22	0.32	-0.3	0.24
YBR057C	MUM2	0.74	0.75	0.24	0.71	1.18	1.01	0.71	0.94
YFR025C	HIS2	-0.49	0.11	-0.85	-0.3	-0.36	-0.03	-0.85	-0.14
YHR132W-A	IGO2	-0.13	0.2	-0.12	-0.31	0.26	0.49	-0.09	0.23
YNL236W	SIN4	-0.09	0.23	0	0.27	-0.24	0.3	-0.09	0.25
YML110C	COQ5	-0.41	0.46	0.06	-0.07	-0.11	0.32	0.1	-0.41
YOL051W	GAL11	-0.12	-0.17	-0.31	-0.28	-0.21	-0.36	-0.49	-0.27
YGL112C	TAF6	0.38	-0.06	-0.63	-0.28	0.19	-0.39	-0.58	-0.45
YLR438C-A	LSM3	0.71	-0.05	-0.34	-0.43	0.48	-0.04	-0.27	-0.73
YLR426W	TDA5	0.04	0.31	0.11	0.25	-0.12	0.21	-0.02	0.21
YNR021W		0.11	-0.22	-1.63	-0.2	0.11	-0.58	-1.63	-0.46
YLR115W	CFT2	0.11	-0.11	-0.78	-0.02	-0.15	-0.34	-0.84	-0.08
YDR459C	PFA5	0.62	-0.31	0.01	-0.46	0.4	-0.18	0.09	-0.61
YBR135W	CKS1	0.11	0.08	0.38	0.21	-0.12	0.06	0.48	0.1
YNR065C		-1.75	0.57	2.11	0.15	-1.26	0.82	1.81	0.58
YJR045C	SSC1	-0.48	0.32	-0.21	0.46	-0.38	0.1	-0.32	0.28
YHR100C	GEP4	-0.13	-0.07	-0.33	-0.11	-0.21	-0.45	-0.31	-0.22
YJR109C	CPA2	-2.03	1.76	1.01	0.51	-1.97	1.25	0.46	0
YDR283C	GCN2	-0.47	0.34	0.38	0.29	0.05	0.73	0.52	1.04
YIL006W	YIA6	-0.04	0.02	0.3		-0.01	0.1	0.15	-0.1
YPR070W	MED1	0.37	0.46	0.59		0.43	0.68	0.75	0.36
YDL073W		0.22	0.15	0.01	0.21	0.14	0.01	0.03	-0.02
YBR048W	RPS11B	0.24	0.01	-0.82	-0.18	-0.11	0.03	-0.8	-0.56
YKL148C	SDH1	-0.26	-0.02	1.24	-0.71	-0.44	-0.09	0.8	-0.39
YNR016C	ACC1	0.05	0.5	0.54	0.55	-0.37	0.09	0.51	0.53
YGR252W	GCN5	0.49	-0.42	-0.35	-0.38	0.15	-0.19	-0.45	-0.22
YHL006C	SHU1	-0.01	0.43	0.69	0.25	0.08	0.66	0.86	0.27
YJL136C	RPS21B	-0.18	-0.47	-1.16	-0.16	-0.22	-0.57	-1.16	-0.19
YMR193C-A		-0.5	0.65	1.07	0.71	-0.46	0.39	0.56	0.72
YKL201C	MNN4	0.41	0.07	0.5	0.3	0.7	0.08	0.42	0.42
YBR277C		0.55	0.26	-0.17	-0.34	0.33	-0.18	-0.08	-0.16
YKR058W	GLG1	-0.48	0.78	1.11	-0.07	-0.2	0.62	0.88	-0.16
YER147C	SCC4	-0.04	0.09	-0.04	-0.1	-0.18	0.04	0.06	-0.31
YNL174W		0.08	-0.23	-0.88	-0.29	0.27	-0.58	-0.87	-0.66
YOR282W		0.33	0.3	-0.12	0.41	0.06	-0.01	-0.37	0.03
YDR028C	REG1	-0.38	0.24	1.24	0.76	-0.17	0.56	1.28	0.89
YBL034C	STU1	0.48	-0.05	1.37		-0.07	0.17	1.17	0.4
YOR075W	UFE1	0.28	0.14	-0.07	0.18	0.13	0.19	0	0.41
YHR214W-A		1.31	0.2	0.49	1.02	0.77	0.08	0.11	0.47
YNL158W	PGA1	1.11	0.42	0.82	0.89	1.09	0.5	0.8	0.09
YIL094C	LYS12	-0.69	0.14	-0.11	0.28	-0.88	0.04	0.04	0
YER092W	IES5	-0.26	-0.01	0.19	0.29	0.16	0.14	0.39	0.61
YCR102C		-1.25	-0.16	0.82	-1.75	-0.8	-0.07	0.97	-1.54
YLR316C	TAD3	0.04	-0.1	-0.74	-1.09	-0.07	-0.31	-0.8	-1.09
YMR302C	YME2	-0.01	0.33	0.43	0.69	0.26	0.22	0.38	0.55
YLR300W	EXG1	0.98	-0.29	1.47	-0.47	0.69	0.64	1.55	0.82
YBL084C	CDC27	0.22	0.26	0.34	0.05	0.16	0.07	0.17	-0.23
YER101C	AST2	-0.44	0.28	0.87	0.16	-0.48	-0.05	0.62	-0.15
YAR075W		0.52	0.3	2.21	0.5	0.2	0.34	2.19	0.76
YGR045C		-0.12	-0.53	0.04		0.15	0.25	0.2	-0.15
YOR113W	AZF1	0.86	0.62	0.8	0.67	0.61	0.55	0.68	0.78
YJL047C	RTT101	-0.28	0.12	0.17	0.34	-0.17	0.14	0.24	0.43
YHR021C	RPS27B	-0.53	-0.53	-1.5	-0.45	-0.3	-0.41	-1.51	-0.06
YLR382C	NAM2	-0.04	-0.11	-0.35	0.02	-0.1	-0.42	-0.1	-0.07
YHR212C		0.1	0.05	1.42	0.13	0.35	0.4	1.64	0.06
YML122C			0.79	0.53				0.49	0.05
YPR094W	RDS3	-0.29	-0.25	-0.85	-0.31	-0.04	-0.6	-0.69	-0.4
YIL045W	PIG2	-0.73	-0.01	0.52	-0.26	-0.61	-0.27	0.08	-0.31
YGR076C	MRPL25	-0.07	-0.04	-1.26	-0.36	0.33	-0.4	-1.39	-0.58
YIL087C	AIM19	-0.73	0.06	0.62	-0.27	-0.7	0.04	-0.03	-0.4
YJR094C	IME1	-1.36	-0.32	1.56	-0.02	-1.14	0.24	1.29	1.86
YER133W	GLC7	0.41	-0.08	0.26	0.05	0.36	0.06	0.17	-0.19
YAL013W	DEP1	0.5	0.14	-0.04	-0.32	-0.04	-0.17	-0.15	-0.78
YDL127W	PCL2	1.65	-0.34	-0.49	0.83	2.15	2.77	2.03	3.09
YLL040C	VPS13	-0.49	0.49	0.16	0.56	-0.42	0.67	0.03	0.52
YBR081C	SPT7	0.24	0	-0.25	0.03	0.07	-0.49	-0.27	-0.22
YBR256C	RIB5	-1.4	0.57	0.04	-0.42	-1.19	0.31	0.09	-0.67
YDL049C	KNH1	-0.48	-0.32	-0.35	-0.88	-0.65	-0.54	-0.51	-1.16
YHR058C	MED6	0.02	-0.66	-0.44	-0.51	-0.04	-0.23	0.23	0.49
YLR060W	FRS1	0.29	-0.13	-0.55	-0.02	0.17	-0.29	-0.54	-0.37
YFR040W	SAP155	0.22	-0.13	-0.42	0.38	0.11	-0.27	-0.46	0.07
YJR006W	POL31	0.79	0.29	0.45	0.42	0.41	0.65	0.48	0.64
YDR139C	RUB1	-0.07	-0.19	-0.67	-0.21	-0.09	-0.34	-0.61	-0.61
YPR124W	CTR1	2.13	1.94	0.94	2.19	1.56	0.56	0.41	0.64
YHR040W	BCD1	0.55	0	0.15	-0.3	0.15	-0.24	0.1	-0.87
YOR053W		0.53	0.77	0.6	0.58	0.74	0.4	0.56	1.01
YDR350C	ATP22	-0.59	-0.22	0.82	0.18	0.22	1.09	1.73	0.97
YHR217C		-0.03	0.04	-0.28	0.22	-0.06	0.09	-0.15	0.23
YFL007W	BLM10	0.27	0.31	0.08	0.35	0.19	0.27	-0.27	-0.05
YML123C	PHO84	0.18	0.12	0.19	-0.19	-0.62	-1.02	0.11	-1.37
YLR266C	PDR8	-0.43	0.49	0.32	0.13	0.46	2.77	1.31	1.94
YOR173W	DCS2	-0.23	1.24	3.02	1.5	-0.06	1.52	2.33	1.15
YHR161C	YAP1801	-0.18	0.49	0.84	0.86	-0.16	0.3	0.79	0.71
YPL142C		-0.11	-0.5	-1.52	0.08	0	-0.66	-1.53	-0.32
YDR214W	AHA1	-0.14	0.75	0.48	2.12	-0.01	0.97	0.47	1.91
YPR040W	TIP41	-0.2	0.01	0.24	0.03	-0.51	-0.2	0.17	0.3
YNL055C	POR1	-0.17	0.09	0.61	0.63	0.04	0.39	0.93	0.61
YOR296W		-0.1	0.13	-0.22		0.51	0.81	0.47	0.29
YEL035C	UTR5		-0.83	1.7	0.93	-0.03	-0.01	1.47	0.88
YKL161C	KDX1	0.22	0.55	0.47	-0.12	-0.01	0.02	0.44	-0.11
YKL053W		-0.74	0.2	1.06	0.66	-0.2	0.15	1.6	0.53
YML062C	MFT1	-0.22	-0.4	-0.8	-0.29	0.21	0.09	-0.37	0.24
YOR319W	HSH49	0.06	-0.2	-0.45	0.19	0.12	-0.36	-0.23	0.17
YGL245W	GUS1	-0.22	0.23	-0.36	-0.73	-0.31	-0.05	-0.43	-0.75
YDR406W	PDR15	0.66	-0.09	0.25	0.05	0.6	-0.3	0.19	-0.21
YOR174W	MED4	-0.11	-0.43	-0.76	-0.66	-0.03	-0.17	-0.83	-0.06
YDL085W	NDE2	-0.48	1.23	3.71		0	2.33	3.4	2.21
YIL096C		0.06	-0.49	0.04	-1.12	0.03	-1.14	0.06	-1.46
YIL104C	SHQ1	0.23	-0.02	-0.37	-0.19	0.16	-0.77	-0.54	-0.82
YML130C	ERO1	-0.83	0.19	-0.51	1.33	-0.67	-0.22	-0.88	0.65
YGL255W	ZRT1	-1.69	-0.24	0.76	-2.54	-1.95	-1.15	0.66	-1.59
YPL010W	RET3	-0.62	-0.23	-1.49	-0.3	-0.41	-0.43	-1.48	-0.05
YPL229W		0.2	0.41	-0.01	0.59	0.23	0.03	-0.02	0.33
YLR131C	ACE2	0.69	-0.27	-0.28	0.76	0.23	-0.29	-0.27	0.5
YDR266C	HEL2	0.35	0.01	-0.08	-0.09	0.28	-0.1	-0.03	-0.6
YOL070C	NBA1	0.72	-0.33	-1.07	-0.6	0.58	-0.44	-0.75	-0.85
YOR300W		0.46	-0.15	-0.14	0.51	0.71	0.47	-0.03	0.67
YGR141W	VPS62	0.37	0.37	0.59	-0.52	0.29	0.37	0.5	-0.92
YOL120C	RPL18A	0.06	-0.45	-1.63	-0.5	-0.06	-0.64	-1.41	-0.62
YKL136W		0.25	0.49	0.28	0.84	0.13	0.49	0.37	0.75
YOR245C	DGA1	-0.37	0.02	0.49	0.07	-0.28	-0.15	0.47	0.2
YNL010W		-0.26	-0.22	-1.91	-0.64	-0.25	-0.53	-1.9	-0.62
YDR485C	VPS72	0.13	-0.44	0.45	0.02	-0.04	-0.45	0.17	-0.08
YDR231C	COX20	0.25	0.43	0.93	1.06	0.36	0.36	0.85	0.83
YMR234W	RNH1	0.16	-0.33	-0.49	-0.4	0.07	-0.58	-0.65	-0.73
YDR322C-A	TIM11	-0.25	-0.19	-0.86	0.03	0.09	-0.2	-0.8	-0.12
YPL066W	RGL1	0.02	0.11	0.43	0.63	-0.14	-0.27	0.35	0.51
YDR109C		0.7	0.3	0.19	0.38	0.58	0.35	0.12	0.29
YCL025C	AGP1	0.3	-1.01	-1.69	-1.61	0.05	-2.09	-1.91	-2.48
YIL132C	CSM2	1.54	-0.16	-0.12		0.46	-0.09	-0.33	-0.35
YIR021W	MRS1	0.16	-0.17	-0.34	-0.05	0.66	0.03	-0.17	-0.32
YNL118C	DCP2	0.32	-0.15	-0.26	0.53	0.1	-0.14	-0.16	0.36
YHR085W	IPI1	0.89	-0.11	-0.93	-0.4	0.63	-0.92	-1.22	-1.78
YNL290W	RFC3	0.68	-0.29	-0.47	-0.28	0.11	-0.04	-0.56	-0.13
YDL028C	MPS1	0.78	0.15	0.9	0.18	0.29	0.26	0.82	0.06
YKL055C	OAR1	0.42	-0.28	-0.14	0.11	0.36	-0.17	-0.1	-0.21
YBR223C	TDP1	-0.28	-0.3	0.4	-0.29	0.14	1.96	0.85	1.89
YER154W	OXA1	0.16	-0.31	-0.52	-0.38	-0.32	-0.34	-0.64	-0.9
YMR311C	GLC8	-0.16	0.19	0.21	0.58	-0.13	-0.12	0.07	0.37
YPL212C	PUS1	0.24	0.19	-0.32	0.04	-0.12	-0.32	-0.47	-0.83
YBR142W	MAK5	0.04	-0.75	-1.38	-0.87	-0.12	-1.24	-1.43	-1.56
YER144C	UBP5	-0.05	0.42	1.01	0.77	-0.01	0.48	0.96	0.95
YNL167C	SKO1	0.29	0.25	0.77	0.62	0.26	0.3	0.91	1.29
YOL076W	MDM20	0.47	0.01	-0.47	0.47	0.14	-0.14	-0.16	0.27
YIR028W	DAL4	-0.83	-0.15	1.4	-0.7	-0.73	0.25	1.38	0.22
YGR002C	SWC4	-0.26	-0.24	0.68	-0.33	-0.4	0.16	0.52	0.18
YOR210W	RPB10	0.18	-0.3	-0.77	-0.65	0.26	-0.73	-0.75	-0.79
YLR268W	SEC22	-0.09	-0.23	-1.13	-0.61	-0.15	-0.27	-1.16	-0.44
YMR013W-A		-2.18	0.36	1.79	-0.09	-2.34	-0.15	1.71	-0.39
YMR098C	ATP25	-0.16	-0.15	-0.81	-0.37	0	-0.48	-0.83	-0.8
YDR058C	TGL2	-0.04	0.35	0.78	0.45	-0.01	-0.06	0.64	0.14
YOR042W	CUE5	-0.23	0.49	0.64	0.82	-0.47	0.62	0.52	0.53
YEL059C-A	SOM1	-0.31	-0.01	-0.5	-0.36	-0.03	-0.03	-0.19	-0.51
YBR069C	TAT1	0.36	-0.27	-1.26	0.53	-0.16	-2.82	-1.6	-1.91
YDR433W		0.69	0.09	0.57	0.6	0.59	0.45	0.72	0.93
YGL086W	MAD1	-0.14	-0.31	-0.7	-0.44	-0.22	-0.47	-0.7	-0.82
YDR338C		0.18	-0.12	0.42	-0.1	0.08	0.69	0.5	1.1
YGL048C	RPT6	-0.35	-0.13	-0.48	0.07	-0.05	0.03	-0.66	0.26
YMR207C	HFA1	0.34	-0.02	-0.1	0.29	0.13	-0.17	-0.08	-0.17
YHL045W		-0.8	0.61	1.27	-0.29	-0.11	0.55	1.29	-0.68
YGL012W	ERG4	0.59	-0.01	0.18	-0.44	-0.16	0.08	0.28	-0.32
YDL039C	PRM7	-2.63	-2.15	-2.56	-2.55	-3.09	-2.28	-2.67	-2.39
YDR224C	HTB1	1.62	-0.36	-0.16	0.2	-0.69	-0.82	-0.36	-0.34
YBR189W	RPS9B	-0.41	-0.47	-1.5	-0.25	-0.28	-0.5	-1.67	-0.2
YDR129C	SAC6	-0.65	0	1.08	0.33	-0.51	0.5	1.11	1
YOR063W	RPL3	-0.69	-0.66	-0.01	-0.41	-0.61	-0.31	-0.15	-0.1
YGR211W	ZPR1	0.23	-0.3	-0.22	0.53	-0.26	-0.75	-0.5	-0.08
YMR164C	MSS11	-0.46	0.4	0.83	0.82	0.25	1.81	0.99	2.45
YGR059W	SPR3	-2.53	-0.23	-0.32	-1.71	-1.95	-0.59	-0.26	-1.97
YGL222C	EDC1	0.21	-0.25	-1.04	0.35	-0.23	-0.4	-1.03	0.52
YKR090W	PXL1	0.84	-0.29	0.77	0.08	0.15	-0.08	0.57	0.19
YHR043C	DOG2	-1.66	0	-0.72	-0.38	-0.75	0.28	-1.03	0.06
YJR128W		-1.07	0.76	2.1	-0.04	-0.79	-0.15	1.66	-0.64
YOR013W	IRC11	0.86	-0.13	-1.03	-2.61	0.66	-0.27	-1.07	-2.73
YLR272C	YCS4	0.86	0.06	0.09	-0.29	0.19	-0.08	0.03	-0.27
YAL051W	OAF1	-0.26	-0.35	0.4	-0.06	-0.32	-0.01	0.19	0.87
YEL071W	DLD3	-1.13	0.91	2.24	0.52	-1.12	0.78	2.04	0.16
YHR076W	PTC7	0.07	-0.11	-0.67	-0.3	-0.12	-0.24	-0.73	-0.23
YDL204W	RTN2	-0.59	1.86	3.41	2.57	-0.63	1.15	2.74	1.84
YDR041W	RSM10	-0.17	0.12	-0.11	0.27	0.3	0.01	0.09	0.02
YIL126W	STH1	0.82	-0.18	-0.11	0.18	0.56	-0.4	-0.03	-0.02
YLR364W	GRX8	0.25	-0.35	-1.14	-0.05	0.42	-0.05	-1.26	0.38
YNR036C	MRPS12	0.32	-0.09	-0.63	0.33	0.55	-0.24	-0.73	-0.11
YIL016W	SNL1	0.49	-0.66	-2.19	-1.31	-1.2	-2.6	-2.68	-2.4
YNL133C	FYV6	0.02	0.05	0.37	0.04	0.19	0.35	0.49	0.43
YMR026C	PEX12	0.28	0.08	-0.3	-0.36	0.14	-0.51	-0.38	-1.06
YDR020C	DAS2	0.27	-0.21	-1.57	-0.61	0.36	-0.5	-1.42	-1.19
YNR050C	LYS9	-1.77	-0.16	-1.81	-0.33	-1.76	-0.36	-1.82	-0.37
YNL049C	SFB2	-0.42	-0.04	0.09	0.15	-0.45	-0.21	0	-0.18
YKL128C	PMU1	-0.15	-0.56	-3.04	-1.05	-0.34	-0.96	-2.97	-1.56
YNL240C	NAR1	-0.39	-0.18	-0.53	-1.15	-0.72	-0.34	-0.6	-1.56
YOR273C	TPO4	-1.48	-1.58	0.37	-0.06	-1.9	-1.35	0.12	0.18
YKL186C	MTR2	-0.53	-0.75	0.1	-0.6	-0.5	-0.91	0.1	-0.51
YGR265W			-0.63
YJL020C	BBC1	-0.31	0.48	0.44	1	-0.57	0.33	0.12	-0.05
YLR054C	OSW2	-2.94	-1.32	1.53	-0.89	-2.5	0.94	1.53	2.08
YBR213W	MET8	-0.12	-0.9	-1.26	-1.06	-0.16	-0.24	-1.07	-1.11
YDL011C		0.5	-0.23	0.29	0.01	-0.11	-0.35	-0.01	0.14
YMR049C	ERB1	0.22	-0.53	-1.51	-0.7	-0.06	-1.32	-1.4	-1.38
YMR165C	PAH1	-0.45	0.38	0.63	0.3	-0.6	0.11	0.51	-0.09
YJL024C	APS3	-0.1	0.01	-0.14	0.09	-0.05	-0.02	-0.23	0.26
YGL221C	NIF3	0.34	0.48	0.01	0.76	0.28	0.09	0.12	0.55
YKL097C		0.46	-0.17	0.94	-0.57	0.41	1.42	1.2	-0.14
YMR020W	FMS1	-1.51	-0.45	1.55	-0.03	-1.4	0.17	1.37	1.41
YER139C	RTR1	-0.38	0.21	0.38	0.24	0.05	0.43	0.51	-0.09
YKR095W	MLP1	0.29	-0.01	-0.23	0.22	0.18	-0.07	-0.26	0.09
YGR242W		0.39	0.34	0.5	0.81	0.52	0.23	-0.02	0.99
YNL016W	PUB1	0.31	0	-0.47	0.02	0.22	-0.09	-0.69	0.18
YER074W	RPS24A	-0.38	-0.34	-0.92	-0.14	-0.21	-0.38	-0.85	-0.13
YKL139W	CTK1	0.37	0.15	0.45	0.12	0.17	-0.09	0.38	-0.37
YOL108C	INO4	-0.03	-0.28	0.25	0.12	0.14	0.6	0.69	0.78
YOR119C	RIO1	0.4	-0.46	-0.13	-0.16	0.3	-0.75	0.06	-0.8
YOL050C			-0.18	-0.36				-0.37	-0.2
YKL125W	RRN3	-0.27	0.1	0.07	0.51	-0.19	-0.32	-0.22	-0.24
YEL074W		-0.46	-0.41	-0.22	0.38	-0.33	-0.14	-0.19	0.61
YBR091C	TIM12	0.18	-0.6	-1.58	-0.27	0.33	-0.63	-1.45	-0.5
YNL066W	SUN4	2.6	-1.25	-1.53	-2.53	2.04	-1.5	-1.61	-3.31
YLR119W	SRN2	-0.35	0.05	-0.88	-0.78	-0.08	0.05	-0.94	-0.44
YHR153C	SPO16	2.29	0.22	0.17	0.93	0.26	-0.07	0.02	-0.08
YLR167W	RPS31	-0.81	-0.67	0.03	-0.27	-0.68	-0.43	0.13	-0.06
YDR305C	HNT2	-0.5	-0.18	-0.21	0.36	-0.22	0.08	-0.2	0.45
YGL150C	INO80	-0.02	0.12	0.15	0.19	-0.02	-0.01	0.02	0.15
YAR066W			0.27	-0.77		0.01		-0.42	-0.32
YJR119C	JHD2	0.33	0.57	0.09	0.7	0.36	0.25	-0.04	0.27
YDR439W	LRS4	0.17	0.13	-0.31	0.1	0.17	-0.14	-0.28	0.54
YML037C		1.23	0.28	-0.25	0.56	1.15	0.4	0.09	0.23
YPL024W	RMI1	0.38	0.12	0.63	-0.27	0.31	-0.36	0.63	-0.67
YHR096C	HXT5	0.68	1.49	4.18	1.17	0.52	0.81	3.59	1.68
YGR053C		-1.28	-0.72	0.08	-1.74	-0.97	-0.57	-0.21	-0.17
YHR018C	ARG4	-1.41	1.25	1.22	-0.67	-0.13	1.23	1.79	0.52
YGL021W	ALK1	1.5	-0.66	-0.73		1.36	0.54	-0.7	-0.02
YPR190C	RPC82	-0.25	-0.58	-0.69	-0.54	-0.57	-0.7	-0.83	-1.11
YJR061W		-0.05	-0.13	2.13		-0.06	-0.01	2.59	0.95
YGL092W	NUP145	0.51	0	-0.12	-0.15	0.29	-0.62	-0.01	-0.49
YPL054W	LEE1	-0.09	0.48	1.63	0.21	-0.05	1.46	0.91	1.33
YLL065W		-0.05	0.25	0.59	1.22	-0.3	0.19	0.76	1.06
YJR059W	PTK2	-0.14	0.75	1.31	0.71	-0.24	0.7	0.96	0.58
YGR255C	COQ6	-1	-0.09	-0.22	-0.2	-0.59	0.21	-0.37	-0.06
YDL120W	YFH1	-0.64	0.19	-0.31	-0.01	-0.73	0.25	-0.38	-0.16
YDR120C	TRM1	0.67	-0.43	-1.01	-1.01	0.13	-1.16	-0.96	-1.86
YPR136C		0.72	0.59	-0.32	0.68	0.42	0.08	-0.2	0.01
YGL073W	HSF1	0.47	0.79	1.16	1.1	0.31	0.34	0.91	1.01
YDR145W	TAF12	0.3	0.32	0.35	0.15	0.02	0.41	0.45	-0.1
YHR120W	MSH1	0.98	-0.39	-0.53	-0.66	0.51	-0.52	-0.46	-0.88
YKL179C	COY1	-0.14	0.05	0.38	0.42	-0.01	0.51	0.22	1.12
YMR108W	ILV2	-0.11	0.4	0.07	0.46	-0.51	0.02	-0.1	0.12
YEL075C		-0.58	-1.39	0.87	-0.71	-1.19	-0.68	0.92	0.96
YJL210W	PEX2	1.18	0.11	0.31	-0.12	1.2	0.23	0.16	-0.3
YER087C-B	SBH1	0.51	-0.25	-0.36	-0.69	0.31	-0.14	-0.18	-0.26
YMR173W	DDR48	-0.13	1.35	2.24	0.48	1.5	1.81	2.5	1.22
YNR064C		-1.3	-0.74	1.61	-0.41	-0.41	0.64	1.78	1.14
YCR084C	TUP1	0.63	-0.04	-0.45	-0.45	0.07	-0.05	-0.49	-0.78
YMR036C	MIH1	-0.22	-0.25	2.06	0.2	-0.34	0.08	1.85	0.84
YFL061W	DDI2	-1.57	0.19	1.28		-1.26	0.81	1.59	0.89
YFL064C		-0.2	-1.12	0.89	-0.67	-0.72	-0.25	0.94	1.01
YKR085C	MRPL20	-0.02	-0.24	-1.51	-0.45	0.27	-0.75	-1.48	-0.62
YPL003W	ULA1	-0.12	0.66	1.05	0.87	0.53	0.81	0.9	0.79
YOR285W	RDL1	-1.04	0.3	0.49	0.92	-0.3	0.42	0.59	1.36
YDL188C	PPH22	-0.18	0.26	0.41	0.55	-0.06	0.41	0.39	0.5
YDR061W		0.07	0.2	-0.49	0.43	0.08	-0.05	-0.56	0.28
YNL234W		-0.18	-0.85	-0.49	-1.33	-0.47	-1.07	-0.67	-1.91
YHR026W	VMA16	0.08	-0.69	-0.55	-0.52	-0.01	-1.08	-0.95	-0.84
YGR228W		0.52	0.06	-0.34	0.11	0.63	0.25	-0.22	0.16
YLR337C	VRP1	-0.79	0.2	1.56	0.39	-0.78	0.92	1.59	0.34
YOL035C			0.53	0.9		-0.11	0.22
YJR005W	APL1	-0.22	0.2	-0.11	0.45	0.04	0.13	0.18	0.57
YJL046W	AIM22	-0.11	-0.21	-0.95	0.03	-0.06	-0.65	-0.99	-0.17
YGL256W	ADH4	0.33	-0.48	-0.48		0.26	-0.37	-0.42	-0.69
YHR054C		0.41	0.04	-0.32	-0.52	0.62	-0.35	-0.36	-0.53
YIL057C	RGI2	-1.11	-0.74	-0.26		-0.91	-0.38	0	-0.13
YPL192C	PRM3		-0.2	0.4		4.05	5.26	3.45	5.89
YGR019W	UGA1	-1.1	0.48	0.29	-0.3	-1.03	0.15	0.16	-0.51
YDR208W	MSS4	0.91	0.32	0.53	0.44	0.68	0.15	0.42	0.2
YAL042C-A		-0.16	-0.05	1.06	0.07	-0.44	0.16	0.97	0.32
YIL117C	PRM5	-0.71	0.07	1.25	0.32	1.22	1.42	1.94	2.2
YGR270W	YTA7	0.07	0.1	0.41	0.56	0.02	0.2	0.42	0.36
YKL209C	STE6	-0.19	0.47	0.27	0.94	1.38	0.48	1.7	0.74
YPR131C	NAT3	-0.3	0.19	0.57	0.39	-0.21	0.04	0.56	-0.03
YDR178W	SDH4	-0.82	0	0.98	0.24	-0.3	0.49	1.16	0.52
YJL179W	PFD1	-0.08	-0.2	-0.64	-0.69	0.03	-0.15	-0.63	-0.83
YJL117W	PHO86	-0.48	-0.04	-0.73	0.03	-0.47	-0.59	-0.71	-0.45
YOL126C	MDH2	-0.63	1.07	3	2.31	-0.83	0.69	2.44	1.25
YGL116W	CDC20	0.82	0	0	-0.39	1.32	0.09	0.84	0.53
YLR398C	SKI2	-0.28	0.04	-0.33	0.21	-0.17	-0.05	-0.22	0.19
YNL289W	PCL1	2.8	-0.59	0.31	1.41	-0.62	-0.65	0.27	0.98
YKR053C	YSR3	-0.37	-0.71	2.2	-0.43	-0.76	0.13	2.67	1.84
YLR120C	YPS1	-1.32	-0.07	1.42	0.6	-0.7	0.95	1.6	1.09
YJR112W	NNF1	1.37	0.62	-0.68	-0.15	1	0.39	-0.34	-0.25
YKL069W		0.24	-0.13	-0.67	0.32	0.16	0.06	-0.51	0.77
YMR194W	RPL36A	0.35	-0.63	-1.58	-0.58	0.4	-0.99	-1.51	-0.69
YDR148C	KGD2	-0.61	-0.02	0.08	-0.08	-0.35	0.14	-0.03	-0.18
YCR045C	RRT12	-0.74	-0.57	2.52	-0.6	-1.25	-0.75	2.27	-0.73
YOL054W	PSH1	-0.15	0.23	0.44	-0.1	-0.39	0.11	0.54	-0.11
YBR217W	ATG12	0.57	0.25	0.28	-0.1	0.56	0.32	0.15	0
YDR011W	SNQ2	0.19	0.63	0.27	0.79	-0.06	-0.09	0.07	0.35
YJL198W	PHO90	0.24	-0.17	-1	-1.04	0.2	-0.74	-0.86	-1.19
YGL163C	RAD54	0.31	0.33	0.66	0.42	-0.15	0.19	0.59	0.13
YJL121C	RPE1	-0.24	-0.12	-0.76	-0.69	-0.65	0.07	-0.61	-0.67
YJR155W	AAD10	-1.51	0.25	1.46	-1.46	-0.95	1.32	1.76	0.3
YMR239C	RNT1	0.25	-0.26	-0.32	-1.17	0.18	-0.99	-0.48	-1.67
YJL013C	MAD3	0.09	-0.11	0.24	0.04	-0.05	-0.02	0.23	0.37
YKR011C		-0.08	0.9	1.45	1.5	0.68	2.03	1.57	2.73
YLR423C	ATG17	-0.31	0.1	-0.06	-0.31	0.04	0.21	-0.17	-0.22
YOR052C		-0.82	0.61	1.66	0.95	0	1.08	1.9	1.47
YJR053W	BFA1	-0.01	-0.98	-0.94	-0.85	-0.59	-0.57	-1.02	-1.88
YKL002W	DID4	-0.41	-0.5	-0.56	-0.42	-0.27	-0.28	-0.53	-0.27
YMR193W	MRPL24	-0.1	-0.23	-1.2	-0.12	0.1	-0.59	-1.12	-0.56
YEL002C	WBP1	-0.38	-0.08	-1.15	-0.23	-0.33	-0.19	-1.08	-0.03
YBL014C	RRN6	0.52	-0.04	-0.09	-0.13	0.34	-0.12	-0.24	-0.16
YIL113W	SDP1	-0.85	-0.05	0.07	-1.45	-0.55	-0.46	-0.06	-1.61
YDR140W	MTQ2	0.04	-0.02	-0.54	0.15	-0.02	-0.21	-0.3	0.3
YEL028W		0.05	0.03	0.53	0.25	0.08	0	0.6	0.37
YIL167W	SDL1	-1.17	-0.5	-2.24	0.03	-0.82	-1.58	-2.26	-1.16
YBL030C	PET9	-0.12	0.12	0.27	-0.13	-0.25	-0.01	0.32	-0.29
YGL228W	SHE10	0.08	0.01	-0.05	0.69	0.22	0.79	0.05	0.86
YHL005C				-0.44		0.21	-0.29
YHR154W	RTT107	1.65	0.02	0.09	-0.01	0.09	-0.22	0.23	-0.02
YER081W	SER3	-1.34	0.25	0.37	-0.89	-1.44	0.39	0.33	-1.41
YCL022C		0.59	0.42	0.12		0.2	0.43	0.28	0.15
YLR227C	ADY4	0.03	-0.28	-0.21	0	-0.19	-0.58	-0.11	-0.12
YML072C	TCB3	0.07	0.15	-0.47	-0.29	0.14	0.1	-0.48	-0.31
YER117W	RPL23B	0.04	-0.27	-1.14	-0.34	0.16	-0.74	-1.04	-0.49
YDR430C	CYM1	-0.23	0.31	-0.25	0.37	-0.31	0.02	-0.56	-0.03
YNL239W	LAP3	-0.78	1.09	0.68	-0.43	-0.75	1.14	0.44	-0.75
YPL115C	BEM3	0.41	-0.18	-0.22	-0.16	0.22	-0.06	-0.24	0.12
YKL044W				-0.81		0.11	0.28
YHR005C	GPA1	0.27	0.28	0.18	0.74	1.76	1.62	1.9	1.81
YBL063W	KIP1	1.03	-0.23	0.64		0.08	0.19	0.58	0.6
YOR083W	WHI5	1.12	-0.38	-0.1	0.08	0.07	0.28	-0.17	-0.61
YGR102C	GTF1	0.3	0.48	0.97	0.46	0.14	0.26	0.97	-0.01
YPR113W	PIS1	0.06	-0.01	-0.07	0.36	0.4	-0.18	0.21	-0.08
YBR295W	PCA1	-1.3	-0.55	1.49	-0.22	-1.06	0.72	1.59	1.61
YNL083W	SAL1	0.17	-0.16	-0.28	0.1	0.01	-0.43	-0.4	-0.22
YLL045C	RPL8B	-0.3	-0.59	-1.15	-0.6	-0.16	-0.59	-1.04	-0.93
YGR122W		-0.39	-0.16	0.14	-0.17	-0.17	-0.13	-0.1	0.19
YMR303C	ADH2	1.03	2.18	5.14	3.44	0.42	1.54	5.15	1.67
YNR060W	FRE4	0.21	-1.21	-0.55		-0.29	-1.12	-0.86	-2.08
YOR154W	SLP1	-0.13	-0.37	-1.19	0.82	-0.17	-0.7	-1.13	-0.89
YJR162C		-0.14	0.29	1.12	1.67	-0.47	0.43	1.09	1.51
YBR102C	EXO84	-0.12	0.15	0.32	0.44	0	0.11	0.33	0.42
YCR073W-A	SOL2	-0.02	0.21	0.05	0.73	-0.26	0.52	-0.24	0.15
YGL123W	RPS2	-0.85	-0.66	0.01	-0.39	-0.67	-0.24	0.11	-0.06
YCL041C		-0.94	0.45	2.59	0.05	-0.55	0.8	2.36	-0.36
YHL003C	LAG1	0.52	0.24	-1.07	-0.72	0.49	-0.27	-1.17	-0.94
YGR202C	PCT1	-0.3	-0.28	-0.47	-0.31	-0.36	-0.57	-0.5	-0.42
YHR086W	NAM8	0.89	0.02	0.72	-0.13	0.83	0.29	0.61	0.25
YDL144C		-0.35	0.14	0.06	-0.43	-0.55	-0.09	-0.01	-0.58
YBL022C	PIM1	-0.29	0.37	-0.03	0.56	-0.1	0.2	-0.22	0.4
YLR326W		0.63	0.19	0.05	0.17	0.18	0.51	0.24	0.19
YCL066W	HMLALPHA1	0.42	0.51	-0.18	0.94	0.77	0.75	-0.15	0.84
YLR078C	BOS1	0.34	0.06	0.05	0.28	0.17	0.15	0.14	0.05
YOL011W	PLB3	-0.04	-0.28	0.18	0.67	-0.15	-0.41	0.12	0.26
YJL120W		-0.18	0.5	0.23	0.41	0.24	-0.03	0.08	0.44
YLR248W	RCK2	-0.67	0.44	1.25	0.38	-0.55	0.28	1.09	0
YGL045W	RIM8	-1.03	-0.43	0.56	-0.45	-1.09	-0.77	0.33	-0.06
YNL201C	PSY2	0.72	0.14	-0.63	-0.17	0.86	0.29	-0.08	0.14
YBR266C	SLM6	0.4	0.14	-0.08	0.17	0.27	-0.01	-0.16	-0.07
YGR218W	CRM1	-0.4	0.35	0.2	0.55	-0.23	0.27	0.16	0.46
YJL084C	ALY2	0	0.78	0.79	0.88	0.21	0.72	0.8	0.59
YPL089C	RLM1	-0.5	-0.23	0.72	0	-0.55	0.36	0.72	0.75
YBR030W	RKM3	0.15	-0.33	-0.93	-0.32	-0.01	-0.48	-0.91	-0.56
YKL014C	URB1	0.11	-0.33	-0.66	-0.44	-0.08	-0.89	-0.64	-0.98
YKL121W	DGR2	-0.33	0.45	1.45	0.28	0.01	1.07	1.42	0.95
YCR083W	TRX3	-1	0.34	1	0	-0.7	0.18	0.92	-0.03
YML083C			-1.3	-1.44			-1.55	-1.21
YPL243W	SRP68	0.22	-0.08	-0.84	-0.19	0.26	-0.59	-0.81	-0.37
YCR011C	ADP1	0.51	0.6	0.66	0.84	0.28	-0.11	0.56	0.2
YHR189W	PTH1	0.43	-0.76	-1.06		0.08	0.19		-0.53
YPL216W		-0.03	0.09	-0.03	0.34	-0.12	0.12	-0.01	-0.14
YLR349W		-1.05	-0.09	-0.56	0.02	-0.68	0	-0.28	-0.21
YHR067W	HTD2	-0.56	-0.11	0.31	-0.07	-0.37	-0.06	0.35	0.17
YGR192C	TDH3	-0.43	-0.22	-0.53	-0.23	-0.27	-0.06	-0.32	0.18
YGL146C	RRT6	0.66	-0.13	0.06		0.3	-0.25	-0.11	-1.19
YLR012C						-0.14
YGL153W	PEX14	0.09	0.51	0.29		0.41	0.73	0.23	0.64
YIL124W	AYR1	-0.63	0.47	-0.09	0.43	-0.18	0.37	-0.27	0.04
YGR005C	TFG2	-0.12	0.12	0.05	0.26	-0.24	0.02	-0.04	0.04
YNR043W	MVD1	-0.61	-0.07	0.74	-0.11	-0.27	0.21	0.9	0
YOL159C		-0.59	0.27	0.79	-0.06	-0.25	0.41	0.91	0.76
YPL134C	ODC1	-0.38	-0.03	-0.22	-0.88	-0.17	0.12	-0.17	-0.62
YLR002C	NOC3	-0.02	-0.55	-0.8	-0.29	0.05	-0.58	-0.83	-0.38
YER050C	RSM18	-0.14	-0.3	-0.85	-0.12	0.13	-0.59	-0.8	-0.19
YEL037C	RAD23	0.42	-0.09	-0.53	-0.17	0.28	-0.46	-0.65	-0.38
YDL045W-A	MRP10	-0.1	0.05	-0.5	0.4	0.23	-0.02	-0.49	0.17
YDR147W	EKI1	0.5	0.23	-0.05	0.25	0.26	0.22	-0.01	0.63
YOL094C	RFC4	0.08	0.07	-0.84	0.26	-0.03	-0.34	-0.87	-0.05
YDR202C	RAV2	-0.03	0.47	0.47	0.43	0.31	0.19	0.29	0.45
YLR025W	SNF7	0.08	0.62	0.85	0.88	0.3	0.68	0.7	0.75
YGL161C	YIP5	-0.12	0.17	0.16	0.34	0.11	0.33	0.06	0.07
YJL004C	SYS1	0.14	0.04	-0.17	0.01	0.25	-0.52	-0.03	-0.28
YGL047W	ALG13	-0.11	0.63	0.29	0.24	0.52	1.01	0.44	0.8
YGR271W	SLH1	-0.07	0.17	-0.59	0.23	0	-0.13	-0.5	0.14
YLR455W		0.99	0.39	0.45	0.57	0.89	0.64	0.77	0.65
YLL056C		-0.7	-0.61	0	-0.1	-0.89	-0.73	-0.02	-0.2
YLR447C	VMA6	0.15	0.07	-0.1	0.02	0.24	0.09	0.01	-0.07
YOL086C	ADH1	-0.84	-0.66	0.07	-0.24	-0.67	-0.43	0.14	-0.05
YMR227C	TAF7	-0.06	0.04	0.16	0.12	-0.16	0.13	0.41	-0.1
YHR132C	ECM14	-0.36	0.13	0.12	0.04	-0.47	0	0.03	-0.2
YKL222C		-0.62	-0.14	0.53	0.61	-0.49	-0.08	0.54	0.64
YNL172W	APC1	0.03	0.17	0.6	0.26	-0.06	-0.27	0.49	0.33
YBR206W		0.11	0.06	-0.51	-0.44	0.17	-0.01	-0.24	-0.36
YBL112C		0.53	0.43	1.11	0.54	0.55	0.65	1.14	1.2
YML002W		-0.75	-0.66	0.6	0.24	-0.42	-0.52	0.33	0.49
YJL201W	ECM25	1	0.37	-0.04	0.69	0.39	0.23	-0.04	0.71
YGL077C	HNM1	0.12	0.16	-0.16	0.51	0.31	-0.18	-0.12	0.31
YDL050C		0.58	-0.02	-0.98	0.04	0.52	-0.26	-0.9	-0.68
YOR255W	OSW1		0.67	1.71		-1.06	-0.16	1.69	-0.88
YEL075W-A		-0.85	-1.24	-0.44	-0.44	-0.83	-0.56	-0.38	0.06
YPR181C	SEC23	0.14	0.04	-0.44	0.29	0.2	0.07	-0.25	0.36
YBR191W	RPL21A	0.23	-0.32	-1.33	-0.26	0.21	-0.83	-1.26	-0.42
YDR250C		-0.57	-0.38	0.36	-0.43	-0.49	0.07	0.57	0.95
YJL133W	MRS3	0.57	-0.57	-1.53	-0.56	0.35	-0.67	-1.68	-0.92
YER178W	PDA1	0.49	0.62	0.47	0.77	0.29	0.66	0.56	0.54
YIR033W	MGA2	0.76	0	0.43	0.62	0.54	-0.47	0.45	0.48
YDR383C	NKP1	0.55	-0.03	0.76	-0.3	0.98	0.87	0.51	0.65
YER134C		-0.19	0.06	0.13	0.2	-0.06	0.02	0.19	0.27
YJL016W		-1.02	0.07	1.39	0.22	-0.6	0.96	1.55	1.25
YOR118W	RTC5	-0.12	-0.29	-0.08	-0.87	-0.11	-0.01	-0.29	-0.47
YGL141W	HUL5	-0.66	0.77	0.94	0.67	-0.37	1.06	0.81	0.77
YOR140W	SFL1	0.21	-0.6	-0.83	-0.61	0.08	-0.37	-0.42	-0.52
YMR297W	PRC1	0.07	0.69	0.74	0.76	0.09	0.65	0.63	0.29
YBR005W	RCR1	-1.8	-1.18	0.25	-0.76	-1.29	0.1	0.35	0.74
YER030W	CHZ1	-0.12	0.05	-0.71	-0.4	-0.05	-0.06	-0.8	-0.38
YGL152C		0.32	0.69	0.35	0.89	0.32	0.49	0.21	0.67
YHR156C	LIN1	-0.82	-0.43	-0.89	-0.53	-0.77	-0.7	-0.88	-0.44
YOR311C	DGK1	0.51	0.22	0.11	0.03	0.41	0.2	0.06	0.04
YBR014C	GRX7	-0.69	0.09	-0.93	-0.06	-0.59	-0.27	-1.17	-0.18
YML112W	CTK3	0.03	-0.18	-0.62	0.07	0.16	-0.4	-0.6	-0.08
YGL244W	RTF1	0.2	0.09	-0.3	-0.08	0.09	-0.09	-0.42	-0.31
YOR341W	RPA190	0.22	-0.53	-1.27	-0.68	0.2	-1.14	-1.17	-1.07
YOR130C	ORT1	-0.59	0.51	-0.61	-1.25	0.08	1.45	-0.46	0.1
YPR072W	NOT5	0.23	0.25	-0.12	0.26	0.27	0.53	-0.11	0.49
YOR163W	DDP1	-0.5	0.4	0.01	0.12	-0.29	0.51	0.12	0.34
YDL178W	DLD2	-0.71	-0.14	-0.63	0	-0.57	-0.56	-0.52	-0.13
YML019W	OST6	0.88	0.11	-0.84		0.74	0.11	-0.85	-0.34
YJL199C	MBB1	0.35	0.93	1.58	0.42	0.57	1.55	1.57	0.92
YPR174C		0.73	0.2	0.1	0.72	0.44	0.4	0.32	0.74
YJL171C		-0.77	-0.3	1.51	-0.22	-0.7	-0.17	1.56	0.28
YHR019C	DED81	0.06	0.29	-0.23	-0.3	-0.24	0.1	-0.13	-0.83
YDL128W	VCX1	0.4	0.07	-0.11	-0.05	0.37	-1.34	-0.54	-1.28
YOR290C	SNF2	0.56	-0.1	0.67	0.02	-0.01	0	0.63	-0.03
YOR370C	MRS6	0.55	0.11	0.03	0.2	0.32	0.04	-0.13	-0.24
YIR034C	LYS1	-2.27	0.86	0.7	0.59	-2.13	0.45	0.67	0.54
YGR004W	PEX31	0.23	-0.12	-0.47	-0.08	0.09	-0.15	-0.64	-0.16
YCL021W-A		-0.75	0.4	0.63	0.08	-0.42	-0.11	0.72	-0.14
YIL136W	OM45	-0.05	0.89	2.73	1.08	0.06	1.24	2.22	1.2
YEL011W	GLC3	-1.1	1.08	2.12	1.24	-0.55	0.94	1.6	1.14
YBR129C	OPY1	0.22	-0.45	-1.1	-1	0.49	-0.19	-1.21	-0.52
YPL231W	FAS2	-0.36	0.17	1.03	-0.24	-0.64	0.34	1.26	0.19
YHR124W	NDT80	-1.18	-0.91	0.27	-0.92	-1.08	-0.23	0.52	0.98
YOR166C	SWT1	0.27	-0.18	-0.59	-0.37	0.21	-0.3	-0.71	-0.95
YBL064C	PRX1	-1.47	0.9	1.39	1.11	-0.88	0.88	1.17	1.23
YMR217W	GUA1	0.22	-0.11	-0.13	-0.74	0.06	-0.16	0.16	-0.68
YPR125W	YLH47	0.23	-0.11	-1.21	-0.23	-0.05	-0.48	-1.19	-0.69
YDR435C	PPM1	-1.17	-0.11	-0.66	-0.72	-0.72	0.07	-0.61	-0.19
YFR014C	CMK1	-0.1	0.31	1.08	-0.45	0.25	0.44	0.89	0.78
YNL278W	CAF120	1.04	-0.04	1	0.4	-0.03	0.09	0.74	0.24
YOR087W	YVC1	0.67	0.14	0.15	0.44	0.48	0.16	-0.04	-0.56
YDR465C	RMT2	0.54	-0.61	-1.29	-0.95	0.31	-1.58	-1.42	-1.95
YLR225C		-0.74	-0.13	0.68	0.43	-0.29	0.13	0.56	1.01
YLR141W	RRN5	0.62	-0.12	0.37	-0.43	0.2	-0.26	0.21	-0.75
YNL291C	MID1	0.4	-0.11	-0.34	-0.2	-0.07	-0.41	-0.31	-0.3
YPL218W	SAR1	-0.24	-0.31	-1.21	-0.34	-0.14	-0.12	-1.08	0.15
YBR025C	OLA1	-0.17	-0.26	-1.07	0.32	-0.01	-0.53	-1.13	0.3
YER167W	BCK2	0.13	0.49	0.73	0.53	0.32	0.37	0.68	0.64
YGL126W	SCS3	-0.41	-0.41	-0.51	-0.24	-0.55	0.13	-0.62	0.2
YKR045C		0.01	-0.01	-0.18	0.06	-0.4	-0.15	-0.22	-0.06
YBL094C		0.66	0.58	0.78	0.12	0.32	0.12	0.86	0.67
YMR187C		-0.36	-0.25	-0.7	-0.73	-0.64	-0.85	-0.78	-0.96
YPL160W	CDC60	-0.1	-0.32	-1.9	-0.19	-0.16	-0.67	-1.77	-0.71
YBL098W	BNA4	0.8	-0.24	0.74	0.47	0.67	-0.33	0.36	0.65
YBL046W	PSY4	0.82	-0.14	0.4	0.34	0.37	0.54	1.12	0.47
YOR039W	CKB2	0.62	0.21	0.1	0.2	0.51	0.21	0.12	0.2
YFR032C-A	RPL29	-0.15	-0.32	-0.65	0.23	-0.04	-0.23	-0.48	0.23
YGL217C		1.51	0.8	1.17		1.03	1.12	1.21	0.6
YOL018C	TLG2	0.01	0.17	0.12	0.4	0.01	0.28	0.08	0.33
YOR048C	RAT1	-0.01	-0.07	-0.22	0.06	-0.2	-0.37	-0.14	-0.28
YGL006W	PMC1	-1.39	-0.51	1.63	-0.5	-1.13	0.59	1.4	1.78
YIR043C		-1.28	-0.05	2.07	0.65	-1.2	0.53	2.01	1.77
YOR057W	SGT1	0	0.09	-0.17	-0.12	0.08	-0.16	-0.35	-0.08
YGR091W	PRP31	0.17	0.02	-0.26	-0.27	0.06	-0.51	-0.27	-0.66
YGR271C-A	EFG1	0.17	-0.58	-1.72	-1.13	-0.03	-1.42	-1.6	-2.14
YBR047W	FMP23	-1.29	0.6	-0.91	-1.48	-1.3	-0.6	-1.26	-1.75
YLR033W	RSC58	0.66	0.05	-0.24	0.04	0.34	0.01	-0.38	0.02
YLR277C	YSH1	0.18	-0.02	-0.69	0.02	0.07	-0.22	-0.69	-0.23
YBL091C	MAP2	0.03	-0.1	-0.8	-0.27	0.02	0.01	-0.84	-0.34
YMR016C	SOK2	-0.49	-0.23	-0.17	0.4	-0.48	-0.15	-0.08	0.31
YHR144C	DCD1	0.42	-0.37	-1.11	-0.82	0.33	-0.25	-0.86	-0.69
YDR174W	HMO1	1.08	0.1	0.26	-0.33	1.24	0.23	0.05	-0.04
YKR034W	DAL80	-1.13	0.15	0.47	-0.37	-0.97	0.59	0.52	0.52
YKL176C	LST4	0.25	-0.39	0.61	-0.14	0.24	-0.31	0.7	-0.13
YHR160C	PEX18	-0.97	1.36	2.36		-0.62	1.3	2.27	1
YLR301W	HRI1	-0.42	-0.1	-1.27	-0.08	-0.24	-0.12	-1.26	0.17
YDR008C		0.56	1.03	-0.04		0.37	-0.11	-0.04	0.1
YMR240C	CUS1	0.29	-0.13	0.62	0.12	0.15	-0.13	0.65	0.3
YJL011C	RPC17	0.63	-0.12	-1.06	-0.42	0.31	-0.46	-1.04	-0.47
YOR394W	PAU21	-0.96	0.16	1.51	0.3	-0.9	0.31	1.5	0.59
YOL141W	PPM2	0.15	-0.51		-0.34	-0.03	-0.72
YOR123C	LEO1	0.54	-0.02	-0.56	-0.06	0.35	-0.25	-0.62	-0.2
YHL008C		-0.72	0.07	0.27	0.21	-1.02	-0.12	0.29	-0.53
YOR187W	TUF1	-0.37	-0.51	-0.96	-0.26	0.01	-0.89	-1.06	-0.37
YDR076W	RAD55	0.76	0.54	-0.32	-0.19	0.58	-0.27	-0.18	-0.59
YOL047C	LDS2	-0.32	-0.81	0.56	-1.6	-1.08	-0.76	0.42	-0.28
YNL161W	CBK1	0.14	0.39	1.06	0.73	0.09	0.59	1.29	1.01
YDR213W	UPC2	-0.13	-0.87	0.73	-0.88	-0.6	-0.11	0.56	0.73
YIL171W			0.32	-0.1					0.34
YGR119C	NUP57	0.73	0.21	-0.1	-0.02	0.53	-0.13	-0.08	-0.18
YPR166C	MRP2	-0.16	-0.5	-1.8	-0.53	0.03	-1.01	-1.93	-0.81
YDL155W	CLB3	1.47	0.02	-0.22	0.18	0.83	0.13	-0.16	-0.22
YBL029C-A		-0.31	-0.17	1.63	-0.66	-0.13	0.2	1.4	0.32
YIL141W		0.36	0.26	0.28		0.21	0.54	0.11	0.29
YPL259C	APM1	0.23	0.19	0.1	0.29	0.23	0.62	0.05	0.57
YLR057W	MNL2	0.07	-0.12	-0.57	0.14	0.01	-0.76	-0.84	-0.7
YGL144C	ROG1	-0.43	-0.79	-0.34	-0.55	-0.56	-0.44	-0.29	-0.04
YMR318C	ADH6	-0.54	0.22	0.14	-0.1	-0.76	-0.26	0.14	-0.5
YJR033C	RAV1	0.04	0.55	0.66	0.53	0.1	0.67	0.69	0.64
YPL092W	SSU1	-1.38	1.14	0.76		-0.58	0.91	0.68	-0.21
YBR022W	POA1	-0.48	-0.15	-0.59	-0.17	-0.53	-0.06	-0.54	0.41
YBL077W		-0.05	-0.03	-1.11	0.11	-0.16	-0.3	-1.04	-0.35
YER165W	PAB1	0.06	-0.32	-0.87	-0.76	-0.39	-0.78	-0.81	-1.14
YDR042C		-0.34	-0.03	0.36	0.42	-0.62	-0.61	0.5	0.46
YOL043C	NTG2	-0.18	-0.39	0.26	-0.03	-0.11	-0.23	0.29	-0.17
YER181C				-0.3		-0.22
YEL016C	NPP2	0.78	0.19	0.19	0.07	0.4	-0.19	0	-0.03
YJR122W	IBA57	-0.3	0.23	-0.55	0.08	0.16	-0.25	-0.54	-0.43
YDR341C		-0.38	-0.08	-1.65	-0.88	-0.41	-0.47	-1.6	-0.85
YGR083C	GCD2	0.17	-0.1	-0.5	-0.38	-0.02	-0.37	-0.61	-0.63
YCR015C		-0.08	0.24	0.76	0.38	-0.11	0.3	0.93	0.34
YHR104W	GRE3	-1.26	1.19	1.33	2.23	-0.7	1.21	0.85	2.26
YNL227C	JJJ1	0.17	-0.31	-0.05	-0.68	0.05	-0.3	-0.12	-0.74
YGR077C	PEX8	0.21	0.05	0.1	0.4	0.31	-0.2	0.09	0.48
YOL144W	NOP8	0.58	0.05	-0.4	0.17	0.28	-0.23	-0.41	-0.91
YMR138W	CIN4	0.11	-0.32	-0.56	-0.39	0.12	-0.19	-0.57	-0.43
YIR014W		0.18	0.7	1.37	0.45	0.29	0.96	1.27	1.01
YMR095C	SNO1	-3.86	2.38	2.75	1.89	-3.76	2	2.76	1.65
YDR473C	PRP3	-0.55	-0.43	0.12	-0.37	-0.47	-0.34	0.19	-0.1
YMR158C-A		-0.15	0.08	0.86	0.44	0.15	0.28	0.83	0.44
YFR001W	LOC1	0.41	-0.25	-0.43	-1	0.67	-0.24	-0.36	-0.54
YML042W	CAT2	-1.17	0.21	1.23		-1.04	0.24	0.81	0.13
YOL081W	IRA2	-0.11	0.11	0.13	0.63	0.07	0.01	0.16	0.98
YGL179C	TOS3	-2.13	-1.75	-0.97	-1.72	-2.45	-2.07	-1.34	-1.57
YKL119C	VPH2	-0.3	-0.11	-1.41	-0.62	-0.15	-0.26	-1.47	-0.46
YER163C	GCG1	-0.41	0.54	0.32	-0.04	-0.24	0.26	0.26	-0.22
YOR232W	MGE1	-0.51	-0.54	-2.26	-0.8	-0.21	-0.89	-2.23	-0.84
YLR267W	BOP2	-0.86	2.35	4.16	1.72	-0.71	2.76	3.83	3.36
YHR163W	SOL3	-0.53	-0.14	-1.15	0.31	-0.74	-0.49	-1.1	-0.32
YFL010C	WWM1	-0.25	0.27	0.01	0.04	-0.55	0.73	-0.15	0.25
YOR239W	ABP140	-0.04	-0.16	-0.69	-0.01	-0.04	0.07	-0.43	-0.01
YLL029W	FRA1	0.55	0.96	0.99	1.15	0.63	0.93	0.96	1.1
YKL178C	STE3	-0.83	-0.18	-0.06	-1.56	-0.73	0.08	0.55	1.05
YOL026C	MIM1	-0.12	0.21	-0.37	0.53	-0.07	0.34	-0.07	0.36
YBL043W	ECM13	-1.77	-1.59	0.01	-2.53	-1.33	-1.8	-0.03	-2.13
YGR008C	STF2	-1.7	-0.21	0.47	0.19	-1.12	0.25	0.07	0.76
YMR255W	GFD1	-0.25	-0.28	-0.01	-0.12	-0.32	-0.07	0.01	0.25
YBR127C	VMA2	-0.39	-0.1	-0.23	-0.86	-0.64	0.09	-0.35	-1.2
YBR133C	HSL7	0.52	-0.05	0.3	0.07	0.55	0.17	0.63	1
YIL082W-A		-0.56	0.45	0.56	0.23	4.19	5.79	3.24	5.41
YDR189W	SLY1	0.61	0.04	-0.24	0.03	0.3	0.05	-0.32	0.41
YLR439W	MRPL4	-0.22	0.02	-0.47	-0.16	-0.51	0.01	-0.58	-0.42
YIL015W	BAR1	-0.02	0.3	1.07	0.83	3.26	3.67	4.03	3.88
YLR114C	AVL9	0.18	0.34	-0.08	0.3	0.3	0.29	0.25	0.18
YFR050C	PRE4	-0.36	-0.01	-0.1	0.5	0.02	0.2	-0.01	0.49
YML043C	RRN11	1.55	0.86	0.38	0.57	1.38	0.9	0.42	0.06
YIL088C	AVT7	-0.27	0.16	-0.27	-0.21	-0.2	-0.09	-0.35	-0.29
YJR097W	JJJ3	0.52	0.05	-1.28	-0.56	0.2	-0.66	-1.18	-0.69
YBR146W	MRPS9	0.06	0.05	-0.86	-0.27	0.42	-0.34	-0.81	-0.45
YOR364W		-0.06	0.18	0.92	0.87	-0.09	0.23	0.78	0.21
YHR206W	SKN7	0.34	0.08	0.31	-0.07	0.21	-0.13	0.3	0.17
YPR197C				-0.24		-0.53	-0.08
YIL017C	VID28	0.01	0.98	1.78	1.04	0.23	1.27	1.64	1.43
YNL335W	DDI3	-1.58	0.21	1.23	0.8	-1.21	0.69	1.51	0.85
YLR372W	SUR4	0.5	-0.21	-0.97	-0.38	0.28	-0.77	-0.71	-0.51
YPL113C		-0.85	0.8	0.5	0.16	-0.64	0.6	0.48	0.33
YLR419W		0.04	-0.13	-0.46	0	-0.09	-0.32	-0.51	-0.23
YGL076C	RPL7A	0.42	0	-0.4	-0.27	0.33	-0.25	-0.6	-0.47
YER031C	YPT31	0.52	-0.04	-0.46	0.22	0.38	0.08	-0.38	-0.18
YHL017W		-0.19	-0.52	-0.39	-0.35	0	-0.53	-0.64	-1
YOR251C	TUM1	0.33	-0.08	-0.36	0.01	0.18	-0.25	-0.26	-0.2
YBL025W	RRN10	1.15	0.28	-0.1	-0.06	0.91	0.15	-0.04	-0.53
YHR181W	SVP26	0.25	0.38	-0.4	0.49	0.42	-0.05	-0.36	0.4
YKR106W	GEX2	0.32	0.26	0.22	0.36	0.39	0.11	0.09	0.57
YOL080C	REX4	0.37	-0.58	-1.42	-1.44	0.15	-0.99	-1.26	-1.61
YDR308C	SRB7	-0.31	-0.68	-2.31	-1.21	-0.29	-0.99	-2.34	-1.09
YPL086C	ELP3	0.17	-0.5	-0.99	-1.06	0	-0.96	-1.01	-1.42
YLR020C	YEH2	0.11	-0.43	-0.69	-0.53	-0.14	-0.52	-0.51	-0.66
YJL108C	PRM10	-0.86	0.25	1.5	1.11	0.45	2.37	1.88	3.01
YLR361C	DCR2	-0.21	0.05	-0.18		-0.15	0.24	-0.09	-0.13
YPR049C	ATG11	-0.27	0.76	1.37	0.9	-0.27	0.63	1.36	1.04
YDL085C-A		-0.72	-0.49	-0.75	-0.61	-0.52	-0.26	-0.65	-0.25
YJL174W	KRE9	0.59	0.44	1.08	0.65	0.55	0.74	1.16	0.81
YDR343C	HXT6	0.53	-1.86	-0.21	-1.38	1.39	-2.29	-0.57	-1.48
YOL002C	IZH2	-0.06	-0.54	-0.5	-0.51	0.08	-0.73	-0.41	-0.68
YHR216W	IMD2	0	0.48	2.36	0.78	-0.26	0.39	2.21	0.58
YOL140W	ARG8	-0.85	0.57	0.83	-1.31	-0.86	0.34	0.56	-1.48
YPR148C		-0.11	0.47	0.59	0.46	0.27	0.44	0.56	0.58
YJL052C-A				-0.21				-0.26	-0.32
YDR306C		0.04	-0.22	0.52	0.13	-0.04	-0.18	0.22	0.09
YER003C	PMI40	1.24	-0.29	-1.48	-1.68	-0.05	0.14	-1.34	-0.89
YGL218W		-0.7	-0.21	0.76	0.06	-0.09	-0.43	0.55	-0.38
YMR067C	UBX4	-0.05	0.14	0.2	0.43	-0.22	0.38	0.12	0.28
YMR111C		0.16	0.1	0.09	0.22	0.2	-0.03	0.26	-0.13
YDR371W	CTS2	-0.17	0.65	0.2	0.74	-0.04	0.74	0.23	0.74
YJR118C	ILM1	0.17	-0.81	-2.7	-1.46	-0.15	-1.26	-2.94	-1.25
YKL138C	MRPL31	-0.11	-0.22	-1.06	-0.37	0.15	-0.58	-1.11	-0.83
YFL017W-A	SMX2	0.2	-0.08	-0.3	-0.53	0.25	-0.26	-0.42	-0.3
YPL194W	DDC1	0.07	0.11	0.59	0.19	-0.26	-0.06	0.44	-0.33
YBL018C	POP8	0	-0.13	-1.34	-0.66	-0.31	-0.52	-1.24	-0.83
YMR019W	STB4	0.08	0.29	0.52	0.51	-0.02	0.04	0.6	0.56
YFL052W			-0.82	0.21		-0.48	-0.29	0.43	0.47
YML100W	TSL1	0.75	1.15	2.41	2.01	0.45	1.63	2.02	1.8
YLR313C	SPH1	1.63	0.33	0.91	0.81	0.37	0.69	0.97	0.58
YLR331C	JIP3		-0.33	1.86
YDR394W	RPT3	-0.17	0.23	0.15	0.83	0.1	0.45	-0.02	0.83
YER151C	UBP3	0.15	0.04	-0.06	0.43	0.04	0.12	0.06	0.36
YJL052W	TDH1	-0.13	-0.12	0.82	-0.03	0.04	0.28	1.01	0.57
YLR375W	STP3	0.28	-0.38	0.42	-0.15	-0.15	-0.23	0.4	-0.09
YNL251C	NRD1	-0.07	0.27	0.76	0.61	-0.42	0.11	0.49	0.15
YIL056W	VHR1	-0.37	0.05	0.57	0	-0.64	-0.14	0.58	0.01
YPR060C	ARO7	0.01	-0.6	-2.09	-0.26	0.11	-0.37	-1.57	0.23
YGR116W	SPT6	0.05	0	-0.77	-0.32	0.01	-0.24	-1.04	-0.58
YKR097W	PCK1	-0.31	-0.11	0.02	-0.83	-0.11	-0.09	-0.01	-0.69
YNL164C	IBD2	0.46	0.03	-0.29	-0.25	0.41	-0.11	-0.2	-0.33
YDR253C	MET32	1.45	-0.17	0.95	0.16	1.58	1.53	0.86	0.76
YGR125W		-0.09	0.22	0.36	0.64	0.2	0.3	0.43	0.78
YPR003C		-0.3	0.74	1.92	0.86	-0.42	0.73	1.7	0.61
YIL148W	RPL40A	0.04	-0.16	-0.87	0.31	0.12	-0.3	-0.62	0.2
YGR039W		0.29	0.58	0.07	1.14	1.42	1.17	1.75	1.92
YLR172C	DPH5	0.25	-0.06	-0.25	-0.18	0.02	-0.04	-0.16	-0.2
YKL025C	PAN3	-0.12	0.14	-0.12	0.08	-0.14	0.03	-0.34	-0.07
YEL006W	YEA6	0.47	-0.05	-0.18	0.37	0.49	-0.17	-0.18	0.01
YJL175W			-0.45	0.16					0.21
YDR524C	AGE1	-0.06	-0.11	0.02	-0.02	0.02	-0.41	-0.15	-0.4
YPL195W	APL5	0.11	0.27	-0.27	0.67	0.26	0.37	-0.12	0.51
YDL047W	SIT4	0.39	-0.25	-0.41	-0.63	-0.02	-0.26	-0.6	-0.78
YIL123W	SIM1	0.36	0.29	0.77	-0.71	0.2	0.85	1.05	-0.24
YPR021C	AGC1	0.14	0.06	0.4	0.24	0.61	0.22	0.47	0.3
YML064C	TEM1	0.45	0.04	-0.09	-0.04	0.32	-0.31	-0.12	-0.58
YFL059W	SNZ3	-1.62	-0.09	0.43	-1.45	-1.83	-0.14	0.57	-0.16
YKR077W	MSA2	0.45	0.74	1.27	1.45	-0.53	0.07	0.82	0.96
YPL166W	ATG29	-0.43	-0.1	0.89	0.32	0.17	0.74	0.74	0.52
YFR016C		-0.22	0.44	0.55	0.33	-0.29	0.54	0.44	0.6
YLL007C		0.12	-0.12	-0.18	-0.17	0.16	-0.05	-0.32	-0.44
YJL216C	IMA5	-0.48	-0.14	-0.14	0.43	0.23	0	-0.16	0.3
YDR489W	SLD5	0.8	0.3	-0.42	0.23	0.55	0.3	-0.47	0.21
YGR043C	NQM1	-2.03	1.52	2.8	1.29	-1.83	1.19	2.24	1.05
YDR321W	ASP1	0.28	-0.31	-0.85	-0.8	0	-0.73	-0.84	-1.07
YEL058W	PCM1	0	-0.09	-0.15	-0.21	0.62	0.65	0.32	0.34
YDR073W	SNF11	1.08	0.2	1.36	0.65	1.11	0.57	1.38	0.54
YDL201W	TRM8	0.49	-0.76	-0.12	-1.36	0.28	-0.94	-0.23	-1.2
YNL273W	TOF1	1.27	0.27	0.07	-0.14	0.41	0.05	0.04	-0.31
YOR094W	ARF3	0.43	0.01	-0.73	-0.23	0.48	0.12	-0.76	-0.15
YGL120C	PRP43	0.34	-0.3	-0.98	-0.2	0.04	-0.83	-1	-0.91
YMR224C	MRE11	-0.12	0	-0.48	-0.15	-0.11	-0.02	-0.62	-0.2
YOR278W	HEM4	0.1	-0.01	0.04	0.16	0.19	-0.38	-0.01	0.18
YBR099C		0.55	0.81	-0.59	2.88	0.78	0.64	-0.72	1.96
YDL056W	MBP1	0.55	0.14	0.25	0.38	0.32	0.02	0.17	0.29
YER137C		-0.19	-0.24	-1.06	0.39	-0.18	-0.97	-1.24	-0.43
YER100W	UBC6	-0.4	-0.12	-0.26	-0.01	-0.37	-0.09	-0.31	-0.03
YPL100W	ATG21	-0.16	0.02	0.2	0.21	0	0.44	0.13	0.25
YKR042W	UTH1	-0.72	-0.01	0.78	-0.05	-0.08	0.26	1.02	-0.07
YJL139C	YUR1	-0.49	-0.18	-0.21	-0.07	-0.43	-0.03	-0.31	0.57
YGR142W	BTN2	-2.99	-1.46	-0.35	1.31	-2.4	-0.79	-0.38	2.09
YLR010C	TEN1	-0.16	-0.02	-0.38	-0.23	0.31	0.74	-0.44	2.34
YJL146W	IDS2	0.63	0.22	0.1		0.61	0.32	0.1	0.22
YJL019W	MPS3	1.3	-0.3	-0.29	-0.21	0.14	-0.42	-0.49	-0.46
YIL125W	KGD1	-0.5	0.24	1.22	0.09	-0.36	0.59	1.01	0.32
YGR030C	POP6	0.06	-0.15	-0.6	-0.28	0.17	-0.37	-0.64	-0.51
YGR292W	MAL12	-2.63	0.14	-0.04	-0.55	-2.25	1.02	0.24	0.28
YCR038C	BUD5	-0.48	0.09	0.63	0.22	-0.39	0.03	0.37	0.21
YIL168W		-1.16	-0.56	-2.48	0.08	-0.88	-1.56	-2.25	-1.32
YIL019W	FAF1	0.39	-0.59	-1.03	-1.28	0.14	-1.29	-0.87	-2.04
YKL011C	CCE1	0.16	-0.31	-0.85	-0.58	0.03	-0.64	-0.88	-0.6
YDR331W	GPI8	0.12	-0.5	-0.93	-0.38	-0.22	-0.88	-1.08	-0.52
YGR267C	FOL2	-0.49	0.09	0.57	-0.2	-0.23	0.33	0.63	-0.05
YOR339C	UBC11	0.46	0.99	-1.03		0.23	0.06	-0.62	-0.91
YDR423C	CAD1	0.03	-0.11	0.33	-0.09	-0.19	0.09	0.36	-0.21
YLR411W	CTR3	0.12	0.05	-0.49	-0.23	0.11	-0.55	-0.49	-0.57
YOL113W	SKM1	-0.14	0.28	0.81	0.99	-0.4	0.52	0.57	0.95
YBL105C	PKC1	0.57	0.24	0.52	0.8	0.41	0.36	0.55	0.81
YIL095W	PRK1	0.08	0.12	-0.36	0.25	-0.07	-0.17	-0.19	0.14
YPL114W		0.18	-0.59	-0.21		0.08	-0.98	-0.32
YCL024W	KCC4	1.43	0.99	0.9	0.69	0.25	0.76	0.94	0.46
YNL248C	RPA49	0.18	-0.66	-1.3	-1.03	0.11	-1.35	-1.37	-1.72
YLL005C	SPO75	-0.23	-0.36	1.79		-0.23	-0.54	1.69	-0.6
YGL050W	TYW3	0.46	-0.51	-1.63		0.5	-0.06	-1.54	-0.88
YIL083C	CAB2	-0.27	-0.05	-0.53	-1.06	0.77	2.09	-0.22	0.9
YNL235C		0.22	0.27	-0.42		0.18	-0.12	-0.44	0.19
YDL247W-A		-0.78	-0.19	0.92	1.24	-0.6	-0.11	0.83	1.3
YIL051C	MMF1	0.24	0.46	-0.19	0.68	0.08	0.41	-0.25	0.83
YNL138W	SRV2	-0.51	0.3	0.47	-0.19	-0.64	0.58	0.42	-0.2
YNL324W				-0.49
YLR286C	CTS1	2.06	0.2	1.77	-1.97	2.28	1.53	2.87	1.54
YPR103W	PRE2	-0.18	0.3	-0.08	0.99	0.1	0.25	-0.22	0.98
YLR408C	BLS1	-0.47	0.23	0.15	-0.01	0.02	0.47	-0.09	0.64
YGR291C						0.03
YER096W	SHC1	0.03	-0.01	0.47	-1.37	-0.16	-0.25	0.42	-0.91
YGL139W	FLC3	0.27	-0.38	-0.79	-0.61	0.13	-0.83	-0.88	-0.81
YNL265C	IST1	-0.43	-0.27	0.16	-0.06	-0.01	0.24	0.58	0.62
YER056C	FCY2	0.38	-0.15	-1.08	-0.64	-0.08	-1.11	-1.31	-2
YPL227C	ALG5	0.81	-0.12	-0.79	-0.65	0.47	-0.37	-0.55	-0.58
YOR386W	PHR1	-0.83	-0.51	0.23	0.11	-0.19	-0.12	0.16	0.55
YNR025C		0.17	0.32	-0.04	0.43	0.33	0.05	-0.11	0.11
YDL169C	UGX2	-0.92	0.53	1.2	-0.08	-0.36	1.29	1.02	0.96
YKL165C	MCD4	0.32	-0.41	-1.44	-0.1	-0.02	-0.82	-1.6	-0.08
YEL077C		0.33	0.07	1.06	0.42	0.29	0.46	1.37	0.81
YPL178W	CBC2	0.13	-0.07	-0.37	-0.26	0.15	-0.59	-0.33	-0.15
YOR360C	PDE2	0.95	0.67	-0.09	0.41	0.8	0.35	-0.24	0.37
YLR088W	GAA1	0.01	-0.31	-0.95	-0.09	-0.25	-0.56	-1.15	-0.48
YMR033W	ARP9	0.66	-0.27	-0.8	-0.25	0.35	-0.37	-0.65	-0.59
YNL325C	FIG4	-0.4	0.2	0.2	0.21	-0.08	0.2	0.4	0.49
YBL027W	RPL19B	0.18	-0.23	-1.34	-0.54	0.14	-0.64	-1.39	-0.63
YGR224W	AZR1	-0.59	-0.77	-0.39		-0.44	-0.84	-0.45
YAL064W-B		0.93	0.39	0.16	-0.11	0.74	0.03	0.55	0.45
YBR236C	ABD1	-0.16	0.15	0.13	0.08	0.07	0.31	0.24	0.32
YOR216C	RUD3	-0.08	-0.1	-0.44	-0.03	-0.11	-0.1	-0.23	0.24
YMR244W		-0.29	-0.06	1.39	0	-0.26	-0.46	1.21	0.22
YHR068W	DYS1	-0.05	-0.8	-2.01	-1.21	0.01	-0.8	-2	-1.51
YGR198W	YPP1	0.91	0.48	0.07	0.98	0.72	0.59	0.05	0.48
YHR194W	MDM31	0	0.41	0.79		0.17	0.66	0.74	0.23
YDL158C		-0.29	0.06	-0.91	-0.8	-0.57	-0.13	-0.97	-0.89
YDR301W	CFT1	0.04	0.1	-0.13	0.14	-0.06	0.12	-0.21	0.02
YKL103C	APE1	0.02	0.69	1.62	0.12	0.06	1.22	1.59	0.42
YPR071W		0.2	0.19	0.2	0.03	0.14	-0.08	0.1	-0.62
YDR185C	UPS3	-0.54	0.61	2	0.98	-0.19	0.25	1.38	1
[truncated: 4,157 more rows]
