# Supplementary material for: Excessive Cell Growth Causes Cytoplasm Dilution And Contributes to Senescence
Source: Cell. 2019 Feb 21;176(5):1083–1097.e18. doi: 10.1016/j.cell.2019.01.018 (PMC6386581; doi:10.1016/j.cell.2019.01.018)
Supplement: Table S2. S7 RNA Sequencing Data, Related to Figures 4 [file mmc2.xlsx]

## Sheet: Fig 4A-C, S6B, S7A
Values are reads per kilobase per million C. albicans reads (log2)
Gene Name	Systematic Name	1h	1.5h	2h	2.5h	3h	3.5h	4h	4.5h	5h	6h
AAD10	YJR155W	1.68131	1.64704	2.05421	2.59268	1.82409	1.65211	2.46762	3.31014	3.93476	4.11958
AAD14	YNL331C	2.22306	2.07777	2.11615	2.80213	2.61337	3.05067	3.12155	2.95206	3.40585	3.32225
AAD3	YCR107W	1.91388	1.81011	2.57126	2.13127	3.0536	3.4697	3.54297	3.36755	2.85282	3.19724
AAD6	YFL056C	2.02255	2.44304	2.64409	1.58268	1.74447	3.51204	3.76306	1.61486	2.92819	1.61675
AAH1	YNL141W	3.69719	4.67393	4.88276	4.8163	3.75784	4.46803	3.99045	4.36062	4.26828	4.07983
AAP1	YHR047C	3.42223	3.9857	4.74038	4.88908	4.78671	5.34171	5.43243	5.21331	5.10538	5.07869
AAR2	YBL074C	2.06616	2.89037	2.47352	3.08719	3.19451	3.38635	1.4946	3.55261	3.90845	2.80218
AAT1	YKL106W	3.88764	3.73669	4.25845	4.68498	4.28803	5.16344	5.06969	5.14525	5.23805	5.14799
AAT2	YLR027C	5.71897	5.51466	6.05061	6.16046	6.38406	6.78752	7.04515	6.62289	6.7609	6.22039
ABD1	YBR236C	3.07604	3.50525	4.30647	3.81103	4.0795	4.62015	4.73754	4.59117	4.79389	5.15878
ABF1	YKL112W	3.25769	3.21924	3.67303	3.64224	3.1787	3.89323	4.04563	3.68648	3.56978	3.48521
ABF2	YMR072W	4.07191	4.26527	4.79211	4.9199	5.03243	5.68955	5.17219	5.31239	4.25594	5.40046
ABP1	YCR088W	3.90367	3.96326	4.50712	4.76231	4.97251	5.30209	5.2847	5.14545	5.63647	5.28459
ABP140	YOR239W	3.65254	3.101	3.57664	4.0015	4.2531	4.143	3.81664	3.44752	4.04682	3.95999
ABZ1	YNR033W	3.73367	3.40455	4.08904	4.24842	4.7705	5.09862	5.22373	5.1961	5.06585	5.54571
ABZ2	YMR289W	2.74452	3.12001	4.02968	4.20774	3.49772	4.24105	4.04374	3.61983	4.50578	4.49184
ACA1	YER045C	2.71911	2.48474	3.27851	2.84818	4.09359	3.98072	4.61186	5.17176	5.57211	5.86745
ACB1	YGR037C	5.12196	5.31451	6.37751	6.1262	6.17756	6.80514	6.22453	6.43325	7.00855	6.8469
ACC1	YNR016C	5.47364	6.75372	7.30789	7.06137	7.38771	7.80618	7.59303	7.64622	7.85117	7.59959
ACE2	YLR131C	1.61832	1.8843	2.47247	3.00035	3.0049	4.00669	3.48754	3.79382	3.82541	3.26248
ACF2	YLR144C	2.51627	2.74416	2.95315	3.27995	3.67527	3.91959	3.84063	3.83263	4.21334	3.88793
ACF4	YJR083C	2.34992	1.79655	2.50678	2.32312	2.05137	3.16307	3.87492	2.36168	3.06544	1.25253
ACH1	YBL015W	2.62749	2.67826	2.51317	2.38334	3.26039	3.49647	4.34579	4.14144	4.35616	4.14409
ACK1	YDL203C	2.61896	2.58867	3.10935	3.27763	3.3375	3.9895	2.92583	4.1952	4.1183	4.0312
ACO1	YLR304C	6.15218	6.05823	6.78957	7.28532	7.73422	8.28867	8.51945	8.58927	8.6173	8.30009
ACO2	YJL200C	4.2957	4.29032	4.72896	5.10393	5.02636	6.07373	6.29151	5.95874	6.04047	5.84796
ACP1	YKL192C	5.45815	6.01881	6.55225	6.53121	6.67874	7.01502	6.93729	6.71231	6.32656	6.08528
ACS1	YAL054C	1.35073	2.0426	2.62483	2.52836	2.4051	2.6861	3.01315	3.58753	4.09702	4.79366
ACS2	YLR153C	5.6166	6.29632	6.77174	6.91768	7.07321	7.47895	7.57292	7.46587	7.50012	7.19136
ACT1	YFL039C	7.6511	7.8975	8.48735	8.52611	8.52879	8.95478	9.17222	9.13694	9.41621	9.2129
ADA2	YDR448W	2.62539	2.36788	3.49302	3.23576	3.51996	3.60354	4.22432	3.95501	3.85139	3.54356
ADD37	YMR184W	3.68651	0.845219	3.09422	3.68011	3.89951	3.78769	4.52414	4.39186	4.13862	4.53967
ADD66	YKL206C	3.33471	2.98747	3.30512	3.25841	3.34739	4.37426	4.92896	4.55773	4.64921	3.62031
ADE1	YAR015W	4.52004	4.129	5.32331	5.08911	5.45603	5.93776	6.13059	6.05585	6.26611	5.68056
ADE12	YNL220W	3.77287	3.8289	4.61158	5.31902	5.96166	6.67722	6.53334	6.38221	6.54212	5.7139
ADE13	YLR359W	4.34516	4.52905	4.81962	4.92468	4.9149	5.56315	5.4369	5.15804	5.62061	4.80471
ADE16	YLR028C	5.1222	5.04524	5.525	5.77425	5.74104	6.09615	6.3275	6.50784	6.53371	6.38248
ADE17	YMR120C	3.96273	3.33065	3.62251	4.48457	5.14549	5.49247	6.14043	6.46007	6.1445	5.74812
ADE2	YOR128C	3.58899	3.81356	4.01295	4.44537	4.80634	5.3909	5.53994	5.63832	5.79391	4.84482
ADE3	YGR204W	5.29337	5.33207	5.94246	5.96819	6.12134	6.66666	6.67317	6.76575	6.84873	6.60386
ADE4	YMR300C	4.15145	4.32733	5.20026	5.28536	5.13103	5.40248	5.54019	5.49812	5.85389	5.5772
ADE5,7	YGL234W	5.47198	4.77478	5.64682	5.83223	5.98038	6.3805	6.66887	6.41549	6.25341	6.24283
ADE6	YGR061C	5.49821	5.30221	5.91121	6.14255	6.14002	6.74701	6.86122	6.83642	6.99431	6.59079
ADE8	YDR408C	4.1188	3.7492	4.126	4.37511	4.29394	4.8563	4.85856	4.11568	4.51196	3.93751
ADH1	YOL086C	9.31387	9.48078	9.85219	10.0878	10.345	10.6521	10.7442	10.7145	10.6403	9.95033
ADH2	YMR303C	3.04145	1.67051	1.61667	2.78443	3.82617	4.14394	4.14615	5.59974	5.98757	6.49303
ADH3	YMR083W	6.10633	5.93472	6.62863	6.75161	6.77409	7.25557	7.47418	7.39922	7.35256	7.1954
ADH4	YGL256W	2.30356	3.0232	3.08724	3.67282	3.38424	4.08113	3.23554	3.29828	3.21123	4.04401
ADH5	YBR145W	1.28314	1.66163	2.34945	2.34648	2.70074	3.27793	3.88721	4.06088	4.25185	2.21031
ADH6	YMR318C	5.12338	5.08198	5.75103	5.5732	5.78775	6.42157	6.33484	6.57025	6.71728	6.48093
ADH7	YCR105W	1.92001	1.63274	1.31707	1.93879	0.737893	3.10479	3.02591	3.00567	2.86001	2.78052
ADI1	YMR009W	3.18633	4.08822	3.65258	4.77565	4.64537	5.67421	5.27825	5.34649	5.14772	6.036
ADK1	YDR226W	5.60866	5.78628	6.09692	6.24768	6.34904	6.85293	6.68246	6.38253	6.13332	5.59085
ADO1	YJR105W	5.53019	5.95074	6.2209	6.68639	6.71161	6.93584	6.77367	6.83991	7.01107	6.52783
ADP1	YCR011C	4.34305	4.33817	4.64833	4.60185	4.818	5.08784	5.01435	5.17893	5.27179	4.98132
ADR1	YDR216W	2.82033	3.67325	3.93596	3.94131	3.88246	4.94858	5.02639	5.13042	5.95747	6.63754
ADY3	YDL239C	1.43639	1.20858	2.18456	2.53605	2.09558	3.32723	2.95748	2.63776	2.59041	2.22147
ADY4	YLR227C	2.09503	2.21631	2.75568	2.83773	3.0434	3.58468	3.12956	2.60542	2.87557	3.37043
AEP1	YMR064W	3.11335	3.08889	3.57705	3.6651	3.97131	4.05961	4.32393	4.02703	4.64921	4.28986
AEP2	YMR282C	2.06811	2.42483	2.88496	2.71086	2.83327	2.62465	2.91761	3.55495	3.11416	3.15395
AFB1	YLR040C	2.1582	2.99453	3.07418	3.61834	2.93457	4.03673	3.68382	4.6044	5.18205	4.71802
AFG1	YEL052W	3.28804	3.29597	3.72003	3.93343	3.90866	4.03298	4.0553	3.43846	4.34169	3.6443
AFG2	YLR397C	3.04078	3.22482	3.80963	3.15931	3.95173	3.88095	3.75516	3.83087	3.80775	3.88617
AFG3	YER017C	3.63726	3.68594	4.27944	4.52651	4.1705	4.92312	4.61911	4.75753	4.84953	4.67068
AFI1	YOR129C	1.67381	1.99111	2.29625	2.38853	2.58277	3.16599	3.29036	2.70757	3.6239	3.1461
AFR1	YDR085C	2.6707	3.33923	3.20724	3.23528	4.05638	4.67853	4.45391	4.68747	4.53417	5.05282
AFT1	YGL071W	3.11442	3.12816	4.04653	4.10821	4.03393	5.00598	4.30332	4.67776	4.66411	4.46181
AFT2	YPL202C	2.3792	2.51387	3.0514	3.21882	2.98388	3.96087	3.96681	3.59914	4.35317	4.01714
AGA1	YNR044W	3.89597	3.09852	4.33005	4.51017	4.37992	5.02907	5.34157	5.35466	5.3861	5.01905
AGA2	YGL032C	3.68234	3.4866	3.70926	3.5869	4.91656	5.65126	4.97172	0	4.2669	3.63358
AGC1	YPR021C	1.99329	2.81845	2.80771	3.32891	3.29871	4.09743	4.22778	3.92089	3.61037	3.78683
AGE1	YDR524C	3.39691	3.32506	3.59011	3.76428	3.93888	4.70133	5.09005	4.0546	4.41904	4.75912
AGE2	YIL044C	2.96579	3.35803	3.5788	3.59625	3.63654	4.43758	3.43748	3.93897	3.88613	4.07054
AGP1	YCL025C	2.92913	3.09063	2.93965	3.0512	3.01686	3.31826	3.64226	3.43686	3.43312	4.12218
AGP2	YBR132C	3.27721	3.70016	3.57804	4.15838	4.11143	4.91379	4.8918	5.07737	5.28474	5.35091
AGP3	YFL055W	1.21983	1.87763	2.35452	2.08641	2.27063	1.65573	2.61271	2.24178	3.60377	3.08307
AGX1	YFL030W	1.56187	1.56772	2.37399	2.52836	1.80621	2.52076	2.11774	2.69565	1.74037	1.67612
AHA1	YDR214W	6.47696	6.6865	7.41778	7.37585	7.21531	7.60519	7.36817	7.4438	7.54868	7.39555
AHC1	YOR023C	2.91634	2.76528	3.78523	3.7488	3.969	4.3274	4.88615	4.48015	5.38678	5.29647
AHC2	YCR082W	4.95502	3.92961	4.58335	4.06287	5.08364	5.41393	5.9431	5.46985	6.05668	4.9038
AHP1	YLR109W	8.03013	8.675	9.0131	8.92169	9.40759	9.88901	9.85691	9.99344	10.2186	9.7385
AI1	Q0050	7.81375	8.32833	8.76024	8.89619	9.12062	9.75415	10.0589	10.2271	10.6448	10.8218
AI2	Q0055	7.18559	7.65836	8.06455	8.12844	8.38924	8.97397	9.12901	9.30615	9.6042	9.6861
AI3	Q0060	4.71578	4.82018	5.27917	5.60099	5.62932	6.01227	6.10765	6.57346	6.97152	6.65103
AI4	Q0065	4.40831	4.82696	5.00585	5.89871	6.27358	6.7312	6.80346	7.19968	7.55597	7.46388
AI5_ALPHA	Q0070	3.57907	3.83005	4.66136	5.17116	4.24864	5.23068	5.61989	5.38633	5.94255	5.63874
AI5_BETA	Q0075	3.4985	4.34346	4.90338	5.35463	5.68471	6.11097	6.2944	6.64794	7.22153	7.42952
AIM1	YAL046C	3.01131	3.25212	2.59576	4.33415	4.41459	3.63563	4.00938	3.68835	4.16505	4.07778
AIM10	YER087W	2.07594	3.13196	3.16414	2.71956	3.20594	3.86107	3.65017	3.03911	2.98952	3.16307
AIM14	YGL160W	2.77649	3.89423	3.77554	4.07749	3.66029	5.07107	4.87605	4.60607	5.00845	4.56487
AIM17	YHL021C	4.22107	4.0157	3.76629	4.26983	5.41139	5.89281	5.59549	6.02089	6.11487	6.31277
AIM18	YHR198C	2.0529	3.0232	3.05506	3.31838	3.21854	3.84574	3.01289	3.36166	3.01457	2.93376
AIM19	YIL087C	3.11505	2.61842	3.05298	2.98803	3.81461	3.21222	4.02655	3.26339	4.27657	3.9416
AIM2	YAL049C	3.30375	4.22099	4.79953	4.77372	4.58718	5.65586	5.54069	5.79426	5.88801	4.77713
AIM21	YIR003W	2.76453	3.03838	3.36653	3.25593	3.11174	4.14599	3.80869	4.07513	4.26621	4.17858
AIM22	YJL046W	3.11071	3.40475	3.46451	3.90027	3.6014	3.76625	3.58214	3.35882	4.03454	3.03835
AIM23	YJL131C	1.93553	2.39611	1.81662	2.32933	3.39037	1.83653	3.19477	2.19139	2.87819	3.02659
AIM24	YJR080C	2.52725	1.54478	3.33282	3.43676	3.96594	3.46244	3.89313	3.89771	3.879	3.55052
AIM25	YJR100C	2.16179	3.3011	4.03944	3.54701	4.04924	4.23304	3.98746	3.66679	3.42256	2.90936
AIM29	YKR074W	3.50663	4.05695	4.45804	3.61516	4.38461	4.7093	4.53403	3.65933	5.00341	3.66193
AIM3	YBR108W	2.28365	2.3797	2.82377	3.09778	3.37891	3.5797	3.89729	3.93839	4.2551	4.48033
AIM33	YML087C	1.14856	1.3041	1.73032	2.49164	2.68884	2.30403	1.62384	2.69235	3.48737	3.40328
AIM36	YMR157C	2.46506	3.5751	4.12989	3.06407	3.41128	3.96651	3.50003	3.47898	2.68302	3.48154
AIM39	YOL053W	1.82149	1.72029	2.57979	3.12745	2.82341	3.73373	4.03976	3.25312	3.63194	3.40868
AIM4	YBR194W	3.14651	2.34044	3.61138	3.34158	4.00638	4.32668	4.19205	3.62478	5.37049	4.56778
AIM41	YOR215C	2.57854	3.49745	3.72026	3.77896	4.59534	5.34565	4.39614	5.00454	4.9851	4.64215
AIM45	YPR004C	4.03341	4.04171	4.79031	4.9452	4.93067	5.41822	4.95705	5.15033	5.29245	4.93741
AIM46	YHR199C	3.81444	3.37418	4.16349	4.56151	4.66053	5.54223	5.19511	5.35336	5.05845	5.84533
AIM6	YDL237W	3.57477	3.70224	4.40465	4.38317	4.53447	4.46203	4.93826	4.42894	4.52005	3.42605
AIM7	YDR063W	3.18984	3.10936	4.04235	3.83104	3.71422	4.37305	4.44961	4.01789	4.35661	4.48033
AIM9	YER080W	3.88323	4.05828	4.08765	4.33639	4.67285	4.81702	5.01197	4.63354	5.57469	4.74725
AIP1	YMR092C	3.74717	4.54014	4.97061	4.77828	5.31628	5.66184	5.60998	5.76349	5.99408	5.59516
AIR1	YIL079C	2.64054	2.95285	3.38877	3.56071	3.27885	3.36726	4.02035	3.91684	3.76094	3.0118
AIR2	YDL175C	3.34365	3.53699	3.96745	3.31356	4.31928	4.00944	4.23641	3.73623	4.37531	4.68377
AKL1	YBR059C	2.88311	2.8559	3.92004	4.00371	4.07229	4.79121	4.78261	4.8088	4.69601	4.73319
AKR1	YDR264C	3.43187	4.15878	4.40465	4.58521	4.64516	5.05913	4.85856	4.88985	4.81462	4.60216
AKR2	YOR034C	2.25325	2.98589	3.76943	3.67101	4.08988	4.209	4.51469	4.62749	4.61893	4.04216
ALA1	YOR335C	4.73445	4.6443	5.42229	5.29255	5.38683	5.76059	5.72816	5.51214	5.06854	5.34212
ALB1	YJL122W	3.6238	3.87543	4.35183	3.73312	4.50672	5.23492	5.0003	3.77759	4.32314	4.72672
ALD2	YMR170C	2.73031	3.30388	3.06202	3.34741	3.72505	4.32428	5.29861	5.48322	6.04949	6.23661
ALD3	YMR169C	2.1475	1.98498	1.26319	1.58268	4.00401	3.93305	2.73541	5.25288	4.41111	4.54361
ALD4	YOR374W	5.57132	5.50412	5.14743	4.87666	6.4217	6.1982	6.85241	7.87099	8.05255	8.19251
ALD5	YER073W	4.06381	4.44029	4.95187	5.11907	5.61452	5.94758	6.29725	6.14551	6.12027	6.16454
ALD6	YPL061W	7.39621	6.72156	7.17527	7.5394	7.343	7.18502	7.46003	7.72457	7.67583	7.33718
ALE1	YOR175C	2.57968	2.85813	3.52672	3.42333	3.76631	4.27545	3.42073	3.78025	3.4632	4.25843
ALF1	YNL148C	2.81844	1.49945	3.27034	2.75511	2.28444	3.25878	2.62729	0	2.68813	2.6103
ALG1	YBR110W	3.38242	3.50829	3.49824	3.61936	3.99067	4.20943	4.43541	4.29828	4.58162	4.76531
ALG11	YNL048W	2.40279	3.01525	3.61883	2.92901	3.76105	4.29467	3.43912	3.22648	3.88782	3.22899
ALG12	YNR030W	4.24447	4.52034	5.16783	4.88303	5.37421	5.82181	5.81481	5.46192	5.55524	5.60595
ALG13	YGL047W	3.01809	3.37196	3.35363	2.64532	3.44736	3.37868	2.10876	4.6387	4.29121	3.81432
ALG14	YBR070C	2.26398	1.20911	3.1312	2.43933	2.63505	3.35488	3.22735	2.69786	3.87595	3.78986
ALG2	YGL065C	2.15436	2.79776	2.56831	3.6138	2.83784	3.62881	3.77127	3.55982	3.42716	3.83888
ALG3	YBL082C	3.35561	3.20158	3.9041	3.16398	3.96288	4.54956	3.51814	4.46197	4.42778	3.58475
ALG5	YPL227C	2.65217	2.58849	3.26762	2.56539	3.0434	3.96934	3.28105	3.77759	4.11271	1.82692
ALG6	YOR002W	4.36155	4.43245	4.73687	4.58259	4.80998	5.51441	5.32552	5.35115	5.36059	4.91432
ALG7	YBR243C	3.34654	3.2817	4.07747	3.51229	3.94468	3.85723	3.25688	3.81789	3.58482	4.16021
ALG8	YOR067C	3.12186	3.43559	3.38938	3.33088	3.49391	3.85867	3.93362	3.27028	3.96619	2.90668
ALG9	YNL219C	3.34104	3.87941	4.74296	4.33822	4.71242	4.99186	5.18758	5.11915	5.24276	4.51069
ALK1	YGL021W	1.09065	2.29191	2.60222	1.96014	2.49686	3.20572	2.85045	3.194	2.76677	3.01406
ALK2	YBL009W	1.67043	1.86228	2.43783	2.52112	2.05012	2.65509	2.91381	2.40276	3.14628	3.06444
ALO1	YML086C	3.67487	4.49846	4.73128	4.93178	5.10544	5.72797	5.35316	5.39998	5.40944	5.37539
ALP1	YNL270C	0.517158	1.35705	2.32292	2.56431	2.76347	2.51325	3.3791	3.16745	4.34961	4.02441
ALR1	YOL130W	3.35869	3.43326	4.059	4.14572	3.87418	4.59472	4.37419	4.19108	4.45998	4.46884
ALR2	YFL050C	1.5129	2.03531	2.09069	2.66476	2.56676	3.32182	3.29024	3.26951	3.35532	3.94799
ALT1	YLR089C	4.59327	4.34906	4.42949	4.74415	4.6204	5.33862	5.60318	5.72636	5.65806	5.95854
ALT2	YDR111C	1.43925	1.74933	1.45774	1.92131	1.7424	2.36595	2.86305	1.4043	3.15667	3.07476
ALY1	YKR021W	3.03778	2.95843	3.31727	3.67188	3.91589	4.15845	4.36012	4.026	4.82718	4.44149
ALY2	YJL084C	2.47154	2.63405	3.29667	3.46748	3.8045	4.58008	4.55069	4.39364	4.94371	4.68807
AMD1	YML035C	3.6604	3.85908	4.47064	4.65158	5.01502	5.46962	5.47456	5.56492	5.80597	5.58311
AMD2	YDR242W	2.27192	2.42003	3.12496	2.52836	3.1342	3.2852	3.18482	2.96846	3.42291	4.322
AMF1	YOR378W	2.27797	1.11242	1.76819	2.29823	2.08122	2.17129	3.07209	2.73805	2.63083	3.3118
AML1	YGR001C	3.6897	4.10824	3.91149	4.08862	4.63409	4.39911	4.29234	2.99474	3.81076	4.06308
AMN1	YBR158W	4.34862	2.26539	2.69399	2.43357	2.98467	2.91866	2.49181	2.65762	3.05203	2.97092
AMS1	YGL156W	2.57322	2.77448	2.79663	3.62784	4.69092	4.61411	5.23554	5.82532	5.87001	6.57797
ANB1	YJR047C	0.888745	1.61179	1.14831	2.36746	2.56108	3.50267	3.81883	1.95138	4.02835	2.75405
ANP1	YEL036C	3.41618	2.97985	3.74462	4.26153	3.84068	4.05795	4.02495	4.00327	4.16646	4.14891
ANR2	YKL047W	2.2023	2.41929	2.77233	2.77948	2.48733	2.88979	2.95955	2.54886	3.26889	3.42256
ANT1	YPR128C	2.58567	3.15364	3.51676	3.28895	2.78804	3.08283	3.56846	3.80309	3.21828	3.50934
AOS1	YPR180W	2.84132	3.22057	3.57079	4.03204	4.40487	4.28466	4.29411	5.0338	4.68901	4.44664
APA1	YCL050C	5.10695	5.38808	5.9612	5.8272	5.73109	5.91272	5.68686	5.98422	6.07817	5.44302
APA2	YDR530C	2.16903	2.24892	2.58402	2.87342	2.45238	2.7353	2.58157	3.81603	3.431	3.67796
APC1	YNL172W	1.65493	2.06372	2.36725	2.60415	2.80433	3.20868	3.71121	3.60939	3.87939	3.8645
APC11	YDL008W	2.73138	2.29037	4.09737	3.81999	3.7408	3.87693	3.74501	4.11111	1.96311	4.50782
APC2	YLR127C	1.95199	2.46028	2.66183	2.77407	3.1221	3.831	3.79542	3.65457	3.94954	4.08506
APC4	YDR118W	1.53002	1.90122	2.95282	2.70797	2.68555	3.3455	3.28105	3.63723	2.68557	3.63982
APC5	YOR249C	2.35839	2.58111	2.73136	2.57743	2.45327	2.63867	3.28555	3.24198	3.01834	3.41799
APC9	YLR102C	1.55033	1.73502	2.54156	2.86439	2.71173	2.17354	3.27236	3.62833	3.51204	3.80893
APD1	YBR151W	3.94565	4.20135	4.6773	4.95336	5.18283	5.0039	5.5613	5.59005	5.51207	5.22724
APE1	YKL103C	3.47592	3.78749	3.95108	4.42071	5.21265	5.48836	6.12266	6.47057	5.96771	5.75153
APE2	YKL157W	4.22518	4.77241	4.93962	5.20679	5.45369	6.04604	5.96716	5.87976	6.18052	5.5772
APE3	YBR286W	6.32695	6.61224	6.95576	7.15473	7.32753	7.76103	7.74086	7.74942	7.80751	7.478
APE4	YHR113W	2.87437	3.62249	3.22084	3.90937	3.71702	4.03309	4.35768	3.78604	4.67835	3.37866
APJ1	YNL077W	2.7788	2.96263	3.00639	2.37878	2.86773	3.56256	2.92978	2.52055	2.59978	3.27848
APL1	YJR005W	2.68746	3.07349	3.58908	3.56841	3.38271	4.06737	4.10578	3.2134	3.83408	3.46836
APL2	YKL135C	2.9569	3.25937	3.93113	3.55345	3.93324	4.50813	4.7099	4.63906	4.76344	4.6084
APL3	YBL037W	2.36876	2.72321	2.72467	2.96027	2.97259	3.08913	3.5088	2.88972	3.83502	3.4643
APL4	YPR029C	2.95767	3.14029	3.76688	3.80114	3.55189	4.00004	4.31327	3.98772	3.93476	3.89729
APL5	YPL195W	2.8663	3.15594	3.63494	3.85284	3.91492	4.32839	4.38175	4.22153	4.53378	4.15425
APL6	YGR261C	3.1495	3.36785	3.97352	4.22909	4.06067	4.61594	4.60369	4.782	4.70357	5.03
APM1	YPL259C	2.96373	3.04689	3.61014	2.96644	3.64888	3.70751	3.37827	3.53234	3.72617	3.16078
APM2	YHL019C	2.09142	1.98315	2.88889	2.73197	3.07575	3.5098	3.05726	3.58291	4.42856	3.81432
APM3	YBR288C	2.67792	3.18128	3.49628	3.88921	3.0703	4.20741	4.01574	3.97434	4.21522	4.66042
APM4	YOL062C	3.26221	2.94755	4.04686	4.09208	3.9131	4.56691	4.48586	4.53174	4.91169	4.82227
APN1	YKL114C	3.49345	3.78697	4.05644	3.84498	4.37084	4.69539	5.139	4.71926	4.60775	3.64862
APN2	YBL019W	2.11613	1.72295	2.61002	2.16726	2.88736	3.09039	3.16152	2.89096	3.38233	2.89339
APP1	YNL094W	3.02672	3.3054	4.02864	3.87753	4.09913	4.02786	4.53137	4.60682	4.85748	4.97758
APQ12	YIL040W	1.98279	2.52434	3.0054	3.40824	3.09645	3.93857	3.47282	0	3.01457	4.59952
APS1	YLR170C	2.80808	2.8506	4.08134	3.42985	0	4.57886	2.43345	4.19595	3.35842	1.96109
APS2	YJR058C	3.58482	4.22545	4.89758	4.45266	4.94932	5.35913	4.7481	5.46626	5.55958	4.84956
APS3	YJL024C	2.33552	3.19288	3.27396	3.70969	3.66083	4.11877	4.32493	3.8707	4.65918	3.87333
APT1	YML022W	3.69341	4.35747	4.86231	4.64461	4.49538	4.82115	4.71297	3.9247	4.96867	3.01917
APT2	YDR441C	3.38683	3.41477	5.14186	4.62651	3.60519	4.58266	4.42907	4.67263	5.2346	5.57434
AQR1	YNL065W	1.72995	2.72144	2.87177	3.15219	2.54841	3.8373	3.96306	3.78322	3.53722	3.01917
AQY2	YLL052C	2.68184	1.0635	2.62267	1.30462	1.45001	3.5797	2.49403	3.33911	2.0867	3.34164
ARA1	YBR149W	4.24316	4.97713	5.27253	5.55161	5.98889	6.0798	6.54013	6.44767	6.09093	6.23081
ARA2	YMR041C	2.46382	2.34768	2.78971	2.70414	2.76071	2.69635	3.27698	2.26372	3.38937	3.63566
ARB1	YER036C	5.05051	5.34118	5.91857	5.73716	5.4354	6.11267	5.88504	5.6243	5.57108	5.64683
ARC1	YGL105W	5.80819	5.87247	6.69269	6.75491	6.64655	7.34074	7.09898	6.9342	7.06808	6.41609
ARC15	YIL062C	4.33211	5.06892	5.30497	4.72817	4.95644	5.20562	5.58162	6.32381	6.36426	5.8999
ARC18	YLR370C	4.44314	4.24012	5.32831	5.21763	5.44828	5.95805	6.19529	6.42383	6.38643	6.3402
ARC19	YKL013C	4.504	4.7649	4.99939	5.23205	5.0095	6.21586	5.71935	5.93061	6.74009	6.10753
ARC35	YNR035C	3.87063	4.4529	4.8784	4.95374	4.64537	5.33397	5.24268	5.30183	5.25173	5.11067
ARC40	YBR234C	3.74401	5.00546	5.55906	5.68588	6.08709	6.17544	6.27043	6.45607	6.65495	6.20269
ARD1	YHR013C	3.80536	4.69012	5.06403	5.28073	4.3727	4.83635	4.35272	4.62503	3.86989	4.9163
ARE1	YCR048W	2.64515	2.5561	3.1836	3.39867	3.41896	3.67528	3.50775	3.19659	3.81655	3.30244
ARE2	YNR019W	4.51513	4.87051	5.05891	5.16928	5.09256	5.71909	5.63603	5.50984	5.96375	5.99483
ARF1	YDL192W	5.69875	5.74729	6.44768	6.47078	6.70484	6.89895	6.93527	6.43901	7.09941	6.52106
ARF2	YDL137W	5.30627	5.88235	5.66961	5.69927	5.86402	6.2986	6.58856	6.43901	6.10989	6.0723
ARF3	YOR094W	3.15524	3.51311	3.35675	2.77702	3.58925	4.20566	3.59341	3.04668	4.25594	4.51297
ARG1	YOL058W	2.85625	2.59065	3.53787	3.86314	5.56035	6.99143	7.61093	7.90799	7.73267	7.16377
ARG2	YJL071W	1.32554	2.63135	2.77415	3.52515	3.65074	4.18868	4.04104	4.31026	4.23301	3.81432
ARG4	YHR018C	3.85107	4.10567	4.8963	4.85779	5.96183	6.91066	7.20101	7.25697	7.45867	7.06846
ARG5,6	YER069W	3.11354	3.44984	3.98037	4.04154	4.57571	5.97579	6.56769	6.56315	7.0451	6.73092
ARG7	YMR062C	3.2866	3.3993	4.34859	4.34508	4.75586	6.01733	6.36108	6.09895	6.39817	5.97628
ARG8	YOL140W	2.72362	2.39898	3.02941	3.1965	3.33003	4.3458	4.37043	4.74568	4.47419	4.63738
ARG81	YML099C	2.85871	3.12405	3.47576	3.54062	3.67036	3.92288	4.15069	3.71883	3.75474	3.66921
ARG82	YDR173C	2.29163	2.61628	3.71632	3.18193	3.29781	3.50034	3.19856	3.55261	2.60805	2.19691
ARH1	YDR376W	2.81584	2.99822	3.80176	3.77692	3.65431	4.36116	4.39404	4.62837	4.38697	3.94837
ARI1	YGL157W	4.28542	4.21094	5.11623	4.96013	5.24363	5.84174	6.1076	6.57068	6.85598	6.82777
ARK1	YNL020C	2.8041	2.61531	3.07826	3.5853	2.9386	3.99942	3.38021	4.10856	3.75491	4.53255
ARL1	YBR164C	3.03384	3.51311	4.68097	4.9199	4.34429	5.09414	4.64305	3.71206	4.74768	5.40046
ARL3	YPL051W	1.57492	2.31692	3.24525	2.67171	2.60005	3.40706	3.48002	2.93818	4.32099	4.39454
ARN1	YHL040C	3.21002	3.02112	3.27843	4.16682	3.9731	3.8907	4.0991	3.76263	4.04903	3.76524
ARN2	YHL047C	2.71506	2.34491	2.91301	2.54992	2.14817	3.41282	3.78174	3.84677	3.02707	3.84939
ARO1	YDR127W	4.91174	4.98263	5.62784	5.72775	6.11458	6.46467	6.63513	6.68077	6.81103	6.53111
ARO10	YDR380W	1.73453	2.09721	3.3027	3.15336	2.79797	3.62055	3.69452	3.81387	4.25878	4.45563
ARO2	YGL148W	5.00082	5.00034	5.43985	5.55974	5.34606	5.92853	6.04547	6.07172	6.23634	5.62606
ARO3	YDR035W	3.79586	3.73179	4.44863	5.11661	4.68532	5.60732	5.8904	6.21132	6.06374	5.7757
ARO4	YBR249C	5.60954	5.60004	6.16481	6.59333	6.65201	7.33573	7.63992	7.41934	7.66927	7.19311
ARO7	YPR060C	3.00074	2.68625	3.79337	4.17866	3.26886	4.6603	4.14488	3.4735	3.76539	2.60021
ARO8	YGL202W	5.19863	5.75531	5.9939	6.30327	6.74337	7.17904	7.73037	7.70738	7.96061	7.44506
ARO80	YDR421W	1.72857	1.8634	2.70257	2.90495	2.37658	3.28346	2.92563	3.45368	3.48214	3.66796
ARO9	YHR137W	2.54395	2.26062	2.77975	3.53887	3.89778	3.29218	3.87179	4.41532	5.22894	5.51822
ARP1	YHR129C	2.0918	2.51785	2.09182	2.23861	2.58689	3.39279	2.94457	3.11947	2.78008	2.70134
ARP2	YDL029W	4.35977	4.47653	4.57719	4.58152	4.84018	5.70855	5.39519	5.4984	5.55689	5.7531
ARP3	YJR065C	4.38995	5.16268	5.30109	5.65026	5.98294	6.06524	6.1002	6.65693	6.66897	6.4128
ARP4	YJL081C	3.41228	3.16491	3.77533	3.98934	3.6655	3.52036	4.11152	3.78886	3.57998	3.79147
ARP5	YNL059C	2.51395	3.04584	2.76614	3.11657	3.41463	3.542	3.40462	4.25206	3.85237	3.70706
ARP6	YLR085C	1.83218	2.03273	2.55525	2.60808	3.11147	3.21526	3.28717	2.75456	3.49004	3.26897
ARP7	YPR034W	3.00582	3.62303	3.92023	3.86522	3.64311	3.10203	3.70388	3.52661	3.81945	3.99445
ARP8	YOR141C	2.58428	3.22955	3.52483	3.32799	3.57522	4.04426	4.17779	3.99613	4.67067	4.26788
ARP9	YMR033W	3.32939	3.27484	2.90029	3.93617	3.42023	4.15391	3.65702	3.85271	4.1112	3.31937
ARR1	YPR199C	3.06047	2.95962	3.5977	2.72834	1.80157	3.97055	3.1307	3.28187	3.90536	3.81913
ARR3	YPR201W	1.51438	0.8051	2.03374	2.33104	2.1898	2.80921	2.71348	3.05211	3.84392	3.37805
ART10	YLR392C	1.95241	1.2892	2.35061	2.85444	2.359	3.09545	2.7058	3.3015	3.50151	4.02967
ART5	YGR068C	2.19568	2.77603	3.23667	3.62299	3.36396	3.2768	3.34905	4.2275	3.71424	3.92733
ARV1	YLR242C	2.0529	2.74496	2.95398	2.61561	2.00764	4.32989	3.18302	3.96178	3.44806	2.65828
ARX1	YDR101C	3.97954	4.32875	4.96915	4.58761	4.68671	4.99144	4.51694	4.63367	4.68394	4.67654
ASA1	YPR085C	2.53115	2.83008	3.5166	2.97617	3.49194	3.73177	3.87879	4.3174	4.60091	3.92891
ASC1	YMR116C	7.26642	7.57339	8.01763	7.98852	8.06945	8.17768	8.14825	7.92195	7.8398	7.58636
ASE1	YOR058C	1.48348	2.17098	2.74939	2.8228	2.82726	2.94625	2.81308	3.49002	3.79948	4.22608
ASF1	YJL115W	1.71489	2.70314	3.94005	3.76969	4.34131	3.5947	3.66856	4.28152	4.37218	4.6806
ASF2	YDL197C	2.39125	1.94416	2.95233	2.98456	3.0429	3.82468	3.41762	3.77707	3.36946	3.93788
ASG1	YIL130W	3.0611	3.56772	3.47674	3.49992	3.54748	3.62932	3.84059	3.95425	3.91887	4.39808
ASH1	YKL185W	2.543	2.77172	3.40548	3.25492	4.34566	4.31119	4.71799	5.00454	5.53324	5.86705
ASI1	YMR119W	2.70699	3.06894	3.44287	3.2755	3.4398	4.49635	4.63338	4.52008	4.65279	4.02897
ASI2	YNL159C	2.92548	3.78079	3.82729	3.63923	3.93973	4.41165	4.86873	3.98276	4.4309	4.44456
ASI3	YNL008C	2.80808	2.96517	2.63179	3.30568	2.93203	4.25584	4.2281	3.97289	3.43524	3.26199
ASK1	YKL052C	1.85209	2.37907	2.41966	2.57513	2.58689	3.6571	2.94457	1.30152	3.75706	4.09974
ASK10	YGR097W	3.65329	3.57347	3.81298	3.90845	4.61145	5.68067	5.47106	6.01542	6.10941	5.99405
ASM4	YDL088C	3.12746	3.28946	4.30461	4.35595	4.49807	4.70296	4.71568	4.42837	4.46542	4.8426
ASN1	YPR145W	5.60662	5.7177	6.45437	6.49146	6.5453	7.58344	7.75135	7.49094	7.31729	7.21117
ASN2	YGR124W	5.72914	5.78064	6.19361	6.42216	6.07239	6.50196	6.30634	6.37801	6.61635	6.43038
ASP1	YDR321W	4.7005	4.51379	5.38839	5.50666	5.32666	5.7681	5.31588	5.3918	5.40668	5.43212
ASP3-1	YLR155C	3.22166	3.52038	3.84654	3.91918	3.77087	4.46321	4.5942	4.60707	4.95243	5.26551
ASP3-2	YLR157C	3.22166	3.52038	3.84654	3.91918	3.77087	4.46321	4.5942	4.60707	4.95243	5.26551
ASP3-3	YLR158C	3.22166	3.52038	3.84654	3.91918	3.77087	4.46321	4.5942	4.60707	4.95243	5.26551
ASP3-4	YLR160C	3.22166	3.52038	3.84654	3.91918	3.77087	4.46321	4.5942	4.60707	4.95243	5.26551
ASR1	YPR093C	2.03212	2.66215	3.20136	2.4096	2.60447	3.41186	3.48484	3.68835	3.77658	3.69094
AST1	YBL069W	2.42248	2.28131	2.93458	2.93137	2.83507	2.73233	3.9929	3.29435	1.62844	3.55944
AST2	YER101C	1.85209	2.05364	2.67498	2.92834	2.94062	3.34361	3.31198	2.97015	3.37716	2.9726
ATC1	YDR184C	3.332	3.14112	4.37468	4.32127	3.74739	4.3867	4.4633	4.4169	4.93178	5.28122
ATE1	YGL017W	2.7902	2.45027	3.39369	2.89223	3.01713	3.03232	3.63096	3.55982	3.303	3.66056
ATF1	YOR377W	2.10519	2.80345	3.33614	3.35329	2.57979	3.42407	3.57246	4.0778	4.09795	3.93788
ATF2	YGR177C	1.91693	0.878118	3.04808	2.56018	3.09522	3.39864	3.21905	2.50439	3.08585	3.37385
ATG1	YGL180W	1.84378	2.64746	2.92977	3.13227	3.2674	3.83108	4.09495	4.3739	4.29509	3.64333
ATG11	YPR049C	2.17417	2.64152	2.47927	2.81924	2.71173	3.86231	4.10227	4.02764	4.42259	4.49918
ATG12	YBR217W	1.64103	1.43591	2.81846	2.48564	3.19073	3.25878	2.68651	2.52522	2.6045	1.75828
ATG13	YPR185W	2.27052	2.1419	3.35975	3.00746	3.56663	3.79877	4.10578	4.58252	4.53207	4.51615
ATG14	YBR128C	1.83288	1.21782	1.36115	2.52836	3.00423	1.47356	3.09006	2.56818	2.64794	1.79499
ATG15	YCR068W	2.89382	3.6445	3.57179	3.52044	4.12557	4.3688	4.12985	4.0912	4.11136	3.87422
ATG17	YLR423C	1.76359	1.66408	1.83454	2.14187	1.95324	2.21222	2.2756	2.33142	3.09429	2.5972
ATG18	YFR021W	3.11943	2.6069	3.2488	3.36345	3.93349	4.00483	3.63915	3.92609	4.36697	4.07918
ATG19	YOL082W	3.03954	1.82511	3.05457	2.88183	3.64931	4.60724	4.3977	4.266	4.69485	4.72149
ATG2	YNL242W	1.53838	2.01276	2.16443	2.66336	2.77546	3.50534	3.50617	3.55763	3.64518	3.62175
ATG20	YDL113C	2.33366	2.30728	2.87234	2.98074	3.18935	3.60989	3.50712	3.99118	4.44407	3.99382
ATG21	YPL100W	2.17059	2.87626	2.74798	2.65438	3.03546	3.71625	3.72211	3.23621	3.32179	3.36227
ATG22	YCL038C	1.6372	1.82713	2.00548	2.90543	2.77594	3.07035	3.03945	3.49386	4.15972	3.85306
ATG23	YLR431C	1.06973	1.58035	2.0497	2.32971	2.3833	2.93905	2.73135	2.71175	3.7918	3.07314
ATG26	YLR189C	2.50406	2.62087	3.25733	3.31224	3.16845	3.95859	4.10118	3.90923	4.39913	4.00718
ATG27	YJL178C	3.17068	3.48969	3.38093	4.22006	4.44483	4.99359	4.9069	4.96001	4.16505	3.59936
ATG29	YPL166W	2.01702	2.43705	2.82682	2.31332	3.19939	2.79026	2.85926	3.73487	4.03109	1.61181
ATG3	YNR007C	2.56092	2.98246	3.10178	3.26995	3.58135	4.23597	4.15128	3.88284	4.92527	4.13214
ATG31	YDR022C	2.32261	1.77238	3.63639	2.68517	2.61337	2.90234	1.43926	2.45742	3.40585	1.70069
ATG32	YIL146C	1.63529	1.57441	2.41868	2.74791	3.11004	2.47115	2.00115	2.51823	3.35926	3.27595
ATG33	YLR356W	2.93239	2.7239	3.38915	4.10472	4.79327	4.09605	5.0594	5.441	5.92272	5.58498
ATG34	YOL083W	1.1459	1.3012	1.20131	1.98647	2.76923	3.06342	3.36978	2.83308	3.81655	3.73072
ATG36	YJL185C	1.66327	2.04968	1.79785	1.93494	2.93608	2.38087	2.94003	1.97056	1.3558	3.05524
ATG38	YLR211C	0.652385	1.25136	2.56094	2.71956	2.42975	3.42151	3.49454	1.54858	4.1256	2.28039
ATG4	YNL223W	2.09272	1.77664	1.65678	2.22701	2.27964	2.21978	1.83935	3.10644	2.87296	3.10893
ATG5	YPL149W	1.44765	1.85095	2.03038	2.87387	2.93156	2.64194	2.44188	3.0482	2.03829	2.42535
ATG7	YHR171W	1.11991	1.64384	2.02611	1.82688	2.64449	2.93455	2.58937	2.92312	3.00631	3.1566
ATG8	YBL078C	2.52488	3.26485	4.29879	3.12829	3.33964	5.03302	2.82813	4.39337	5.13808	5.83674
ATG9	YDL149W	1.50383	2.31904	2.47151	2.48141	2.67833	2.96955	2.73416	3.33158	3.53202	3.74291
ATH1	YPR026W	2.91285	3.24671	3.42772	3.76547	4.21279	4.72048	4.48551	5.17739	5.41172	5.76082
ATM1	YMR301C	2.85502	3.09223	3.90665	3.65587	3.65776	4.1236	3.63565	4.33598	4.03396	3.94719
ATO2	YNR002C	2.77991	1.66903	1.55315	2.61957	3.1366	2.42828	2.16193	2.47506	3.42537	3.54356
ATO3	YDR384C	4.6764	5.01546	5.09231	5.35801	5.0059	5.55873	5.53007	5.00992	4.95512	3.91426
ATP1	YBL099W	5.22173	5.87158	5.81885	6.05365	6.31083	6.86658	7.03863	6.94587	7.05832	6.788
ATP10	YLR393W	1.49885	2.28051	2.29669	2.63328	3.28678	2.44162	3.91256	3.11878	2.56736	2.4908
ATP11	YNL315C	3.09662	4.19229	3.92597	4.39722	4.62335	4.65109	4.98225	4.6495	4.81639	4.30593
ATP12	YJL180C	1.55723	2.82763	3.38364	2.59989	3.5157	4.31203	3.90309	3.67537	2.72063	2.91743
ATP14	YLR295C	4.39313	5.11094	5.50689	5.06993	5.13458	5.46519	6.38781	5.39848	5.3574	5.93109
ATP15	YPL271W	5.58449	5.85118	6.00882	6.49612	6.73022	6.48701	6.92567	7.3923	7.14827	5.75058
ATP16	YDL004W	4.39313	4.2571	4.40942	4.74415	4.81744	5.79817	6.07324	5.68759	5.32177	4.86453
ATP17	YDR377W	5.18249	4.424	5.50451	5.62377	5.98494	5.27484	5.79118	5.73667	6.44941	5.73944
ATP18	YML081C-A	4.15008	4.80587	5.92688	6.20472	6.24801	7.01987	5.86607	6.57025	5.93717	5.5881
ATP19	YOL077W-A	3.64907	3.90105	4.12875	3.61834	4.22657	0	6.17206	5.00454	5.09707	4.6071
ATP2	YJR121W	5.75167	6.4398	6.84124	6.75028	7.05209	7.51977	7.71957	7.6866	7.64357	7.61306
ATP20	YPR020W	4.06754	4.42632	4.92861	4.93671	4.45567	5.75459	4.69484	5.38679	3.81655	4.42355
ATP22	YDR350C	2.36013	2.63424	2.42367	2.71406	3.21362	3.77107	3.64752	3.95663	4.35043	4.06758
ATP23	YNR020C	2.39355	2.14551	2.51785	3.35585	3.19577	2.7521	3.24667	3.39926	2.60924	2.53223
ATP25	YMR098C	2.93512	3.3219	3.50602	3.6793	3.9356	4.46117	3.99935	3.08102	3.88463	3.48484
ATP3	YBR039W	4.54758	5.16555	5.21144	5.09346	5.4056	5.40915	5.99254	5.48727	5.786	5.19785
ATP4	YPL078C	3.4602	4.53942	5.21382	4.69325	4.53783	5.15025	5.55302	5.55783	5.2093	5.32512
ATP5	YDR298C	3.72815	5.00293	4.72136	4.80406	5.08364	5.5575	5.38799	5.32889	4.88996	5.25562
ATP6	Q0085	6.88394	7.50593	7.65445	7.94029	7.94567	8.74134	9.02833	8.99001	9.46496	9.51079
ATP7	YKL016C	5.13739	5.52228	6.11678	6.05726	6.08894	6.42373	6.99731	6.61823	6.88943	5.96657
ATP8	Q0080	2.2486	2.46736	3.551	2.82995	4.49807	4.82387	3.40993	4.71531	4.8072	5.28459
ATR1	YML116W	2.97235	2.50725	3.2447	3.51207	3.8216	3.21893	4.16897	3.35386	3.90308	2.8402
ATS1	YAL020C	1.86845	2.796	3.18851	3.44219	3.28105	3.21323	3.42225	2.88306	2.68941	2.61157
ATX1	YNL259C	4.15802	4.57833	3.70458	3.49715	2.33387	5.20127	3.56212	3.9247	4.01402	4.87912
ATX2	YOR079C	2.0821	2.67112	2.98743	2.79188	2.68473	2.97616	3.50775	3.39632	3.95827	3.87182
AUA1	YFL010W-A	4.7639	5.45113	5.4913	5.60379	6.3871	6.67076	6.94791	7.13908	7.17975	5.5772
AUR1	YKL004W	4.51292	4.46509	5.481	5.15122	4.49448	5.62781	5.35814	5.56093	5.51974	5.42922
AUS1	YOR011W	1.74529	1.30617	2.35271	2.35475	2.17336	2.9575	2.76845	2.43324	2.92272	2.58439
AVL9	YLR114C	3.1741	3.16128	3.88355	4.03767	4.03554	4.53658	4.85856	4.31602	4.62507	4.75466
AVO1	YOL078W	1.8841	1.0873	2.75853	1.59588	2.66949	2.70648	2.7748	2.79186	2.94537	2.86513
AVO2	YMR068W	1.86223	2.06428	2.25258	3.18707	2.95281	3.62915	3.70316	4.15089	3.65409	3.68444
AVT1	YJR001W	3.16849	3.86853	4.52066	4.24934	4.16223	4.60731	4.59311	3.67006	4.43559	4.13678
AVT2	YEL064C	1.19778	1.35737	1.3096	1.63555	1.57819	2.73398	2.49786	2.42137	2.71931	2.64117
AVT3	YKL146W	2.88641	3.32294	3.72026	3.51262	3.30164	3.92856	4.39614	4.33192	4.69601	4.49655
AVT4	YNL101W	3.38884	3.95971	4.33599	4.1103	4.26141	5.36249	5.03692	4.72918	5.41014	5.55198
AVT5	YBL089W	2.68275	2.71439	3.06297	2.65459	3.13756	2.79095	3.8983	3.57918	1.97276	2.88775
AVT6	YER119C	3.4602	3.74593	4.17583	3.95272	4.84447	4.53994	4.53051	4.43228	5.16977	4.16021
AVT7	YIL088C	3.26494	3.65787	3.47674	4.09494	4.04897	4.53198	4.78933	5.20261	4.26498	4.95012
AXL1	YPR122W	2.70933	3.03131	3.20202	3.50265	3.41456	4.23635	4.38572	3.96209	4.43666	4.29952
AXL2	YIL140W	2.36905	2.01931	3.14805	2.86785	3.73064	3.73104	4.12253	4.81015	5.22487	4.91241
AYR1	YIL124W	3.99597	4.46938	4.48319	5.10438	5.52639	5.77956	6.03773	5.79897	6.28281	5.41979
AYT1	YLL063C	1.2084	2.67378	2.24649	1.64831	1.3271	2.26842	2.1256	2.65458	2.51492	3.01364
AZF1	YOR113W	2.50584	2.18637	2.90584	2.95422	2.73201	3.58909	3.09572	3.6154	3.19807	3.61798
AZR1	YGR224W	1.00405	1.43286	1.95354	2.20252	1.5506	1.78277	2.62323	2.13297	3.47632	3.79625
BAG7	YOR134W	2.01978	1.50812	0.905304	1.31767	2.1754	2.94001	3.14411	3.49669	4.12819	4.62691
BAP2	YBR068C	5.08764	5.03478	5.47214	5.5596	5.80157	5.9063	5.84893	6.35992	6.36777	6.45546
BAP3	YDR046C	3.37758	4.20983	4.51596	4.19316	4.36382	5.05384	4.89828	4.52377	4.95973	4.18774
BAR1	YIL015W	4.87715	3.90341	4.64574	4.12411	4.25967	4.72901	4.05738	3.92234	3.94235	2.39417
BAS1	YKR099W	2.46753	2.84799	2.72462	2.97944	2.33823	3.67026	3.70211	3.66642	3.43029	3.54853
BAT1	YHR208W	6.20817	6.95926	7.38433	7.72857	7.87298	8.66835	8.66962	8.48431	8.74657	7.96747
BAT2	YJR148W	6.50334	6.29866	6.70592	7.0843	7.18607	7.50406	7.30041	7.41435	7.57425	6.64421
BBC1	YJL020C	3.9853	4.27969	4.52978	4.92147	5.1832	5.81176	6.04619	5.96121	6.16578	5.96398
BCD1	YHR040W	2.61962	3.07991	3.61732	3.46677	2.79156	3.4584	3.00772	3.64981	3.44271	4.00419
BCH1	YMR237W	3.62791	3.75385	4.34924	4.38439	4.70345	5.08453	5.24765	5.23066	4.76736	5.07099
BCH2	YKR027W	2.6531	2.95871	3.904	4.38133	4.69561	5.1862	5.13525	5.27746	5.00639	5.48572
BCK1	YJL095W	1.68592	2.25339	2.72938	2.91715	2.77192	3.1974	3.30039	3.0339	3.30211	3.30258
BCK2	YER167W	2.98227	2.82305	3.82247	4.06088	4.01561	4.64863	4.98314	4.81329	5.09203	5.24304
BCP1	YDR361C	2.95337	3.0105	4.19739	4.0969	2.81551	3.28277	3.89224	4.14217	3.42046	2.47293
BCS1	YDR375C	2.34861	3.10064	3.00311	2.85232	4.06238	4.02097	4.03619	3.97289	3.67588	3.79593
BCY1	YIL033C	4.07975	3.88481	4.51541	5.11811	5.82946	6.00871	5.95083	5.87318	6.06335	6.37561
BDF1	YLR399C	3.34194	3.06293	3.75968	3.90771	3.88298	4.05826	4.17121	4.20945	4.15075	4.75483
BDF2	YDL070W	2.49389	2.72109	2.57627	1.93708	1.98658	2.09756	2.79589	3.02683	3.22242	3.33885
BDH1	YAL060W	4.80225	5.56507	5.63638	5.80807	5.80116	6.62852	6.46851	6.11873	5.87847	6.23185
BDH2	YAL061W	2.92361	2.2064	3.19022	2.55488	3.94131	3.9575	3.81381	3.71139	3.55727	4.4063
BDP1	YNL039W	2.36589	2.64779	3.54642	3.72014	3.22802	4.01136	4.04087	4.4118	4.45451	4.59267
BDS1	YOL164W	1.87509	1.82017	2.18255	2.03694	2.42975	2.8102	1.7847	1.83473	3.09458	3.1237
BEM1	YBR200W	2.45644	2.5552	3.68516	3.7072	3.50263	4.36533	3.99769	4.73847	4.40495	4.20285
BEM2	YER155C	3.89177	4.28792	4.84556	4.95835	5.05005	5.67613	5.85116	5.74497	5.77129	5.85489
BEM3	YPL115C	3.15094	3.32127	3.96849	3.55168	3.65551	4.23433	4.09351	4.08728	3.82855	4.02685
BEM4	YPL161C	2.04042	2.56904	3.08853	2.74512	2.72259	3.01528	3.39074	3.14786	2.86805	3.03953
BER1	YLR412W	2.23974	2.59862	3.62088	2.25986	3.17571	4.07163	3.93843	3.14331	3.46538	3.58389
BET1	YIL004C	3.25949	3.17854	4.2248	4.04603	4.12557	4.72481	4.52414	4.0912	3.879	4.55493
BET2	YPR176C	2.5973	3.72226	3.38364	3.55552	3.99192	4.00815	3.80357	3.81603	3.76353	4.27456
BET3	YKR068C	3.99313	4.72193	4.71132	4.94614	4.75652	5.50642	5.47641	4.26858	5.2329	5.39906
BET4	YJL031C	2.76366	2.72109	3.12461	2.73522	2.792	4.15929	3.8944	2.6323	4.35366	4.95229
BET5	YML077W	4.08351	4.41112	5.11215	5.13687	5.18751	5.15569	5.46254	5.00454	5.53324	5.12905
BFA1	YJR053W	1.32554	1.49499	1.50814	1.63345	1.79788	2.37248	2.43766	2.60217	3.25023	2.76721
BFR1	YOR198C	4.97335	4.90967	5.60306	5.64672	5.91572	6.43258	6.6155	6.87851	6.71021	6.73187
BFR2	YDR299W	2.90502	2.45361	3.05053	3.21794	3.02071	3.85827	2.52575	3.13836	4.0009	3.57878
BGL2	YGR282C	6.83539	6.38355	6.85714	7.01549	7.25033	7.48858	7.78074	7.80022	8.20353	8.38876
BI2	Q0110	3.89391	4.57266	4.59575	4.89849	5.17365	5.96766	6.17322	6.11985	6.49426	6.54791
BI3	Q0115	2.80561	3.51311	4.33438	4.56297	4.8374	5.01848	5.22058	5.28279	5.67261	5.45467
BI4	Q0120	3.27602	3.94957	4.52745	5.35489	5.13233	6.0162	6.07428	6.54384	6.5012	6.6809
BIG1	YHR101C	1.70416	3.19851	3.61966	3.58897	3.65014	3.9651	3.27698	4.12735	3.86204	3.77601
BIK1	YCL029C	2.13692	1.76272	2.54959	2.22939	2.55825	3.31261	3.48208	2.74876	2.83037	3.26286
BIL1	YOR304C-A	1.58553	1.77238	3.25952	2.09049	3.64599	4.35256	2.61717	4.40705	3.94471	2.95451
BIM1	YER016W	2.99192	3.08978	4.14852	3.12926	3.23698	4.08692	3.24104	3.06969	3.68396	4.19305
BIO2	YGR286C	2.50651	3.30509	4.06761	4.40277	4.19581	5.19847	4.874	5.07297	5.06552	5.12318
BIO3	YNR058W	1.49129	0.392246	1.68621	1.81905	2.45111	2.86413	2.65822	2.82772	3.6054	3.98569
BIO4	YNR057C	1.66595	1.56945	2.28713	1.46965	2.85885	2.30923	3.76003	3.96677	4.49185	5.23499
BIO5	YNR056C	2.24651	2.65992	3.14869	3.46543	3.58377	4.22085	3.62146	4.39438	4.0748	4.63144
BIR1	YJR089W	2.0258	1.79611	3.0236	2.48185	2.22773	3.27793	3.15119	3.0579	3.69745	3.20252
BIT61	YJL058C	1.60907	2.35791	1.97431	2.79422	2.64284	3.65687	3.79317	3.11635	2.09713	2.98518
BLM10	YFL007W	3.31023	3.65383	4.14515	3.89544	4.01463	4.70456	4.43101	4.65196	4.58184	4.63268
BMH1	YER177W	6.63726	6.70577	7.09077	7.23432	7.28641	7.6152	7.53248	7.57799	7.57215	7.5929
BMH2	YDR099W	5.51889	5.69398	6.55112	6.39114	6.8547	7.20248	7.09255	7.29229	7.57686	7.1585
BMS1	YPL217C	3.68169	3.51537	4.39164	4.29267	4.15213	4.72643	4.77629	4.27516	4.98739	4.51533
BMT2	YBR141C	1.99726	2.20569	2.88995	2.69651	2.19796	3.67839	2.94847	3.4694	2.95014	2.59645
BMT5	YIL096C	2.55529	2.06047	2.66912	2.70032	2.75686	2.88268	3.27293	2.59786	2.95406	3.47606
BMT6	YLR063W	1.44372	2.93474	3.22581	2.45475	2.7951	3.34848	3.01134	3.18735	2.23666	3.51686
BNA1	YJR025C	4.50001	4.24859	5.17628	4.914	5.30865	5.92447	6.67854	6.43266	6.34852	5.17896
BNA2	YJR078W	1.90597	3.10936	3.26836	4.01911	4.59664	5.31036	5.20789	5.31681	4.8418	5.38502
BNA3	YJL060W	2.8977	3.24304	3.23516	3.92245	4.27056	4.05844	4.49811	4.62154	4.59768	4.09512
BNA4	YBL098W	1.99085	1.39646	3.18793	3.47626	2.3648	3.15002	2.55038	3.5762	3.1347	3.57878
BNA5	YLR231C	2.43194	3.16378	3.84256	3.70942	3.5934	4.19689	4.16369	3.48248	3.15504	2.90478
BNA6	YFR047C	3.32734	3.80634	4.23493	3.90851	4.59213	4.91878	3.94085	4.41197	4.8514	5.04192
BNA7	YDR428C	3.14427	3.9812	4.26329	4.49498	3.61864	4.5608	4.48416	4.37872	4.35006	2.57541
BNI1	YNL271C	3.05564	3.18317	3.59329	3.69062	3.9879	4.5588	4.25811	4.75976	4.8848	5.12434
BNI4	YNL233W	1.79377	2.26492	2.60671	3.13955	2.70544	3.16745	2.9417	3.35485	3.44121	3.48204
BNI5	YNL166C	2.58567	2.81566	2.31344	3.56841	3.89383	4.04582	4.23508	4.07984	4.64371	3.72143
BOI1	YBL085W	2.55032	2.57596	3.05232	3.0178	2.4064	3.5709	3.26756	3.57345	3.37987	4.37509
BOI2	YER114C	3.04787	3.08803	3.42166	3.14226	3.32176	3.66322	3.94893	3.96429	3.97856	4.43105
BOP2	YLR267W	0.722643	1.20689	2.03431	2.65404	2.11325	3.15233	2.71411	4.09218	4.69768	4.37456
BOP3	YNL042W	2.93272	2.82863	3.61883	3.42985	2.93896	4.09641	3.80465	4.94445	4.76259	4.78928
BOR1	YNL275W	1.74783	1.61871	2.40281	2.05051	2.10131	2.36832	2.57339	2.7604	2.67794	2.90892
BOS1	YLR078C	3.52763	3.90577	4.07031	3.70117	3.82121	4.50653	4.49972	4.35799	4.6797	4.08668
BPH1	YCR032W	2.5362	2.62983	2.83601	3.03236	2.95368	3.59814	3.91058	3.35194	3.91237	4.0228
BPL1	YDL141W	2.95783	3.4167	3.69616	4.13228	3.9082	3.93255	4.8973	4.20133	4.03396	4.25029
BPT1	YLL015W	3.13449	3.85153	3.99064	4.45349	4.28638	4.81754	4.95206	4.97248	5.3086	5.34496
BRE1	YDL074C	2.60661	2.92034	3.13326	3.63632	3.01306	2.96666	3.56212	3.80778	3.10066	3.30506
BRE2	YLR015W	2.43823	2.44544	3.00282	3.23224	3.67554	3.47661	3.95352	3.74439	3.74058	3.83338
BRE4	YDL231C	2.08681	2.33696	2.45563	2.23348	2.81231	3.19324	3.08776	3.17322	2.60014	3.34086
BRE5	YNR051C	2.90628	3.23651	3.98015	3.26616	3.53832	3.37082	3.44359	4.03515	3.71358	3.62825
BRF1	YGR246C	1.96283	2.52331	2.5916	2.33502	2.62374	2.81347	3.24794	3.4275	3.92126	3.76257
BRL1	YHR036W	2.23097	1.95141	2.56094	2.81075	2.18401	2.88854	1.89096	2.44439	2.9346	3.02195
BRN1	YBL097W	1.30116	1.4688	1.83055	2.15199	2.58363	1.7525	2.48354	1.90274	3.00425	1.67612
BRO1	YPL084W	2.76564	2.9687	3.27812	3.83032	3.925	4.39662	4.63324	4.42684	4.81391	4.46191
BRR1	YPR057W	2.53676	3.31052	2.65029	2.81075	2.39314	3.1812	2.93293	2.24248	2.9346	2.85446
BRR2	YER172C	2.75708	3.1206	3.57839	3.72289	3.71422	3.95646	3.94031	3.98885	4.178	3.92135
BRR6	YGL247W	1.86928	2.53745	3.25236	3.09797	3.77901	3.95339	3.69115	4.54458	4.63603	5.01497
BRX1	YOL077C	4.91903	4.56487	5.31008	5.37605	4.45567	5.63661	5.62	4.77947	5.43995	5.24136
BSC1	YDL037C	2.27751	1.92139	2.57242	1.52614	1.68486	1.52014	1.98651	2.62842	2.70882	3.66512
BSC2	YDR275W	1.90355	1.21656	4.18837	2.66838	2.64607	3.96702	3.91359	2.23031	3.68194	3.07023
BSC5	YNR069C	3.14882	2.56165	3.43182	3.83072	3.42503	3.06932	3.33915	3.78886	4.04656	3.69936
BSC6	YOL137W	3.246	3.28398	3.6745	4.23931	3.98615	4.54956	4.6635	3.93447	4.55156	4.34842
BSD2	YBR290W	2.94345	2.93628	3.80067	3.22254	4.13888	4.25966	4.76907	4.63581	5.12886	4.8526
BSP1	YPR171W	1.74783	1.84348	2.40281	2.93249	2.46601	2.36832	3.12155	1.959	2.67794	1.29089
BST1	YFL025C	2.29616	2.86727	3.2168	3.41296	3.48975	4.04751	4.07185	4.27498	4.66137	4.59659
BTN2	YGR142W	4.76598	3.97432	5.5724	5.68988	4.60809	5.5729	5.17761	5.39392	5.03534	6.01673
BTS1	YPL069C	2.13342	2.34768	2.89775	2.83383	2.76071	3.34141	2.5434	2.87522	3.38937	3.63566
BUB2	YMR055C	1.61832	1.58476	2.18553	1.59588	2.71384	1.58972	2.88266	2.71736	1.9924	3.60587
BUD13	YGL174W	1.95669	1.11087	1.61277	1.74262	1.50739	3.19539	2.2319	2.08219	3.50676	2.90335
BUD14	YAR014C	3.01859	3.25955	3.91731	4.11813	3.36567	4.40505	4.56536	4.94272	4.86041	4.7711
BUD16	YEL029C	3.05339	3.43233	3.09314	3.15819	3.57239	3.67977	3.05082	4.12027	3.82107	2.97139
BUD17	YNR027W	2.88411	3.53553	3.56409	3.73799	3.72744	4.20384	4.49168	4.0975	4.66653	4.31048
BUD19	YJL188C	5.4224	4.97005	5.77751	4.93346	5.3639	6.36337	5.20276	5.84337	6.25438	6.16304
BUD2	YKL092C	1.63079	1.82034	1.68132	2.19988	2.70158	2.84014	2.67376	2.7168	2.87819	2.23981
BUD20	YLR074C	4.69012	3.86101	4.35335	5.12486	4.67654	4.20838	5.08181	5.37264	4.40312	5.06212
BUD21	YOR078W	3.4199	2.92401	4.126	4.07046	3.65934	4.61768	3.74949	4.88692	5.07569	2.8355
BUD22	YMR014W	2.58806	2.56061	3.44487	3.1959	3.13518	4.05691	3.58814	3.176	4.18389	3.95388
BUD23	YCR047C	3.294	3.54038	3.89802	3.93963	4.23183	3.47602	3.81624	3.37382	3.84219	4.51711
BUD27	YFL023W	2.40877	2.54407	3.47457	3.13279	3.42578	3.47096	3.85112	4.21907	4.26865	3.90907
BUD28	YLR062C	0	6.65463	6.0339	6.07413	5.50409	7.33472	6.10527	7.07182	5.71472	4.94168
BUD3	YCL014W	1.54945	2.04686	2.91931	2.57258	3.01973	3.12692	3.89577	3.72565	4.15366	4.06642
BUD31	YCR063W	1.43463	1.02017	3.05298	4.14089	4.11589	2.84816	3.5761	3.93897	2.83329	4.1889
BUD32	YGR262C	2.43583	3.54236	3.33653	3.78342	3.82416	3.93305	4.11684	4.94038	4.07619	3.6524
BUD5	YCR038C	1.44692	2.0038	2.18972	2.50725	3.40164	3.29947	2.98022	3.73025	3.5898	3.50513
BUD6	YLR319C	2.37833	2.60174	3.05872	2.47486	2.37231	3.75038	3.16713	3.76227	2.94753	2.86728
BUD7	YOR299W	2.95302	3.16085	3.77492	3.44767	3.55208	3.65279	4.29073	4.26881	4.22893	4.72938
BUD8	YLR353W	1.70046	2.07402	2.42849	2.32116	2.29999	2.9911	2.86771	2.97961	2.62083	2.70508
BUD9	YGR041W	1.23679	2.00113	2.62494	3.29833	2.90836	3.20675	2.6375	3.10671	3.63094	3.23142
BUG1	YDL099W	2.86406	2.85696	3.31795	3.40958	2.73783	4.24296	4.0974	3.7485	4.47673	3.61095
BUL1	YMR275C	2.70116	2.93441	3.0576	3.45687	3.50063	4.09506	4.14488	4.0878	4.43947	4.51998
BUL2	YML111W	3.1862	3.53407	3.71632	4.01266	4.09208	4.86035	4.8036	4.51822	4.665	4.93432
BUR2	YLR226W	2.87503	2.27055	2.78319	3.28847	3.57786	3.55649	3.19062	4.08761	4.2657	4.09026
BUR6	YER159C	3.63637	4.44029	3.99775	4.50628	3.96594	4.2857	4.36203	4.73717	3.879	5.95621
BXI1	YNL305C	3.04685	3.03961	3.25491	2.7152	3.81938	4.21967	4.65099	4.49713	5.30122	5.31919
BYE1	YKL005C	2.81236	2.39611	3.02192	2.95716	3.03107	3.33284	3.33093	3.33535	4.29888	3.76719
BZZ1	YHR114W	2.64485	3.34531	3.87012	3.96144	3.85213	4.87484	4.77968	4.4574	4.8229	4.5025
CAB1	YDR531W	3.30657	3.69795	4.0982	4.31765	4.22657	5.02466	4.34432	4.78101	4.2824	4.84294
CAB2	YIL083C	3.31398	3.56072	3.97681	4.24251	4.2841	4.70332	4.00082	4.59512	3.74167	3.90004
CAB3	YKL088W	2.57916	2.44374	3.44495	3.07016	3.34082	3.45643	3.3838	3.17207	3.00084	3.39078
CAB4	YGR277C	3.28168	3.46369	3.54642	3.79236	3.69565	4.01136	4.17465	4.45845	4.87766	5.05484
CAB5	YDR196C	2.07104	3.57933	3.80325	3.97946	4.20208	4.5248	4.51799	4.10202	4.58721	4.71184
CAC2	YML102W	3.03075	2.17888	2.82211	2.81894	2.72385	3.12719	3.08724	3.6586	4.33005	3.85236
CAD1	YDR423C	2.22227	2.70779	2.641	3.31554	2.50829	3.19492	4.12638	3.8454	4.29902	4.04105
CAF120	YNL278W	1.77198	1.5578	2.39832	1.61365	2.03184	2.29519	2.58914	2.39506	2.47281	3.06566
CAF130	YGR134W	2.22994	2.26339	2.41754	2.84556	2.97702	3.31603	3.13762	2.99017	3.0054	2.99263
CAF16	YFL028C	1.67766	3.47112	3.62174	4.06673	3.36209	4.48225	4.16431	3.84086	4.07232	4.11459
CAF20	YOR276W	4.78127	4.45915	4.75626	5.3735	4.5387	4.39911	4.72793	4.70571	4.94438	3.9039
CAF4	YKR036C	2.87175	3.1475	3.87567	3.18719	2.92856	3.94572	4.14639	3.9847	4.01402	4.04494
CAF40	YNL288W	3.38091	3.76431	3.90053	4.44714	4.04326	3.81369	4.74917	4.5638	4.72296	5.08352
CAJ1	YER048C	3.36253	3.30619	4.20022	4.98933	4.64146	4.69317	4.97278	5.05939	5.28584	4.19253
CAK1	YFL029C	2.83592	2.66766	2.55412	2.58484	3.24914	3.9141	3.28594	2.98033	3.43524	2.4863
CAM1	YPL048W	4.66535	5.27749	5.7631	5.92571	5.77334	6.30661	6.66381	6.52666	6.9962	6.36147
CAN1	YEL063C	3.02009	3.01287	3.08252	3.93617	3.61324	3.72089	4.05028	4.27155	3.61917	4.64359
CAP1	YKL007W	3.63637	4.32078	4.27638	4.89286	4.57617	5.49015	5.139	5.41666	5.14086	5.36417
CAP2	YIL034C	4.53314	4.95219	5.11049	5.26753	5.44306	5.3877	5.82561	5.99233	5.3522	5.65333
CAR1	YPL111W	4.31749	4.89777	5.66625	6.21729	5.98863	6.43464	6.71432	6.82321	6.85126	6.04819
CAR2	YLR438W	3.25315	3.96052	3.85335	3.98704	4.59395	4.48731	4.6095	4.68784	4.77966	5.15992
CAT2	YML042W	0.632997	2.31904	2.0522	2.532	3.29369	3.24288	3.01206	3.86796	4.13027	4.19722
CAT5	YOR125C	2.11101	3.54708	3.4952	4.71317	4.32977	4.72888	4.28239	5.03008	5.27876	4.65928
CAT8	YMR280C	1.92459	2.12966	2.35496	2.57718	2.84356	3.46962	3.27769	3.38071	3.46723	2.4028
CAX4	YGR036C	1.88447	3.33646	3.64824	2.17228	2.03532	3.67379	2.98344	2.68687	2.76787	2.68925
CBC2	YPL178W	3.53993	3.93979	4.4881	5.31106	4.77592	5.49247	5.24455	5.80091	5.29447	4.32114
CBF1	YJR060W	3.55491	3.33452	4.07666	3.44926	4.43497	4.45148	3.97421	4.42742	4.25185	3.83812
CBF2	YGR140W	0.820819	2.13518	1.82974	1.62301	2.36912	3.36474	2.64264	3.3266	3.69462	3.60939
CBF5	YLR175W	5.61705	5.34819	6.23259	6.17353	6.03611	6.44495	6.06567	5.92452	6.19271	5.77563
CBK1	YNL161W	3.21337	3.4059	4.00603	4.26547	4.56838	4.5991	4.67621	5.42862	5.26146	5.71311
CBP1	YJL209W	2.13342	2.73999	2.78971	3.34971	2.90679	3.58053	3.53917	3.47761	3.29301	3.56001
CBP2	YHL038C	2.17632	2.68492	2.94577	3.00111	2.24852	3.02145	3.32669	3.44325	3.2391	2.65035
CBP3	YPL215W	1.32515	3.0481	3.55513	3.72893	3.65014	3.20514	3.53917	4.01874	2.33978	4.02138
CBP4	YGR174C	1.35578	2.51269	1.6905	2.6038	3.08399	3.62699	3.17046	4.45964	4.55085	3.52633
CBP6	YBR120C	2.35389	2.99107	2.51084	3.5502	3.76797	3.69787	3.97941	3.89203	4.44029	3.22094
CBR1	YIL043C	5.3998	5.82568	6.13186	5.97767	5.85132	6.07328	6.08075	6.33908	6.03278	5.90571
CBS2	YDR197W	2.54314	2.5018	3.64349	3.76356	3.52349	3.57757	3.55324	3.69191	4.28753	3.27627
CBT1	YKL208W	1.93553	1.43591	2.3323	1.72265	2.68268	2.74727	3.04441	2.8762	4.16505	3.39668
CCA1	YER168C	2.73633	2.56645	3.13217	3.75956	2.53138	3.98612	3.78557	4.02299	3.63344	4.02563
CCC1	YLR220W	3.32552	2.93218	4.44234	4.28771	4.60515	4.88618	4.59455	4.07513	4.37591	4.18667
CCC2	YDR270W	2.49008	2.54649	2.89216	3.12408	3.19549	3.60989	4.02518	3.85841	3.77387	3.59342
CCE1	YKL011C	1.64973	1.84039	2.18998	2.33959	2.9701	2.98521	2.2195	2.20138	2.88924	2.53812
CCH1	YGR217W	2.28034	2.73578	2.6649	2.95716	3.23676	3.66324	3.63499	4.03465	3.78777	3.74581
CCL1	YPR025C	2.26959	2.38678	3.33627	2.21121	2.01981	3.65486	2.56167	3.41305	4.18479	3.68031
CCM1	YGR150C	2.504	2.97052	3.73758	3.47842	3.75451	3.94808	3.95739	3.5222	4.38307	3.74637
CCP1	YKR066C	4.76034	4.98526	5.14186	5.40511	5.35981	5.98894	6.12455	6.27005	6.17724	6.29457
CCR4	YAL021C	3.88239	4.10811	4.68111	4.47229	4.88854	4.94571	5.21061	4.76024	5.4641	5.3033
CCS1	YMR038C	4.50103	4.8579	4.52893	5.17978	4.89106	5.67334	5.145	5.47187	5.38492	5.22925
CCT2	YIL142W	4.54364	4.44029	5.16634	4.85468	4.8329	5.35484	5.47299	5.31359	5.01241	4.76347
CCT3	YJL014W	4.81353	4.78592	5.31266	5.24767	5.21035	5.60948	5.4538	5.67111	5.67336	5.14609
CCT4	YDL143W	4.59794	4.90114	5.32905	5.46452	5.45103	5.91165	5.52782	5.91229	5.98711	5.85716
CCT5	YJR064W	4.55033	4.69812	5.01864	5.00705	5.17071	5.39576	5.12351	5.43323	5.06333	5.48461
CCT6	YDR188W	4.34032	4.42724	4.89746	4.99957	5.05158	5.24192	5.36159	5.47516	5.23555	5.17631
CCT7	YJL111W	4.68558	4.52292	5.13132	5.28843	4.98321	5.53289	5.61154	5.1932	5.48158	5.10346
CCT8	YJL008C	4.56206	4.57583	5.30497	4.97563	5.28457	5.3053	5.30437	5.31541	5.29806	5.11929
CCW12	YLR110C	9.60908	9.61714	10.0311	10.1579	10.1833	10.4926	10.605	10.5481	10.699	10.5241
CCW14	YLR390W-A	6.99504	6.81591	7.05665	7.07554	7.4018	7.84187	8.31041	8.40056	8.96882	9.07008
CCZ1	YBR131W	1.92309	1.98184	2.08446	1.57989	1.74152	2.26676	2.56717	2.9	2.43159	1.12275
CDC1	YDR182W	3.26221	3.54621	4.13845	4.25647	4.38436	4.80717	4.7864	4.42145	5.03686	4.63689
CDC10	YCR002C	3.38091	4.01438	3.79628	4.33415	4.6491	5.01924	5.139	5.1967	5.06467	5.03442
CDC11	YJR076C	3.32594	3.16885	4.25218	4.22051	4.40653	4.37305	4.92341	4.60325	3.80643	4.41317
CDC12	YHR107C	3.39502	3.46083	4.54682	4.4921	4.61866	4.874	5.02335	5.09125	5.4256	4.57249
CDC123	YLR215C	1.62959	2.12809	2.80399	2.96736	2.94426	2.60484	3.17975	3.91684	2.86362	1.12275
CDC13	YDL220C	1.57703	1.4627	1.43307	2.00535	1.473	2.17971	2.60649	2.94094	2.84486	2.32634
CDC14	YFR028C	2.95102	2.95871	3.88623	2.85066	3.44675	3.81495	3.35262	3.86819	3.95726	2.47071
CDC15	YAR019C	2.61794	2.54657	2.93073	2.91293	3.50337	3.46455	4.1213	3.63168	3.81515	4.16305
CDC16	YKL022C	2.8319	2.8395	3.08647	2.93441	3.43097	3.58066	3.7377	3.88154	4.15177	4.29879
CDC19	YAL038W	9.15129	9.46736	9.90373	10.001	10.1905	10.62	10.8031	10.7006	10.8075	10.381
CDC20	YGL116W	1.27201	1.56192	1.84759	2.64776	2.03655	2.97616	2.50299	2.68824	2.42308	2.96714
CDC21	YOR074C	2.11613	1.81428	3.0263	1.89366	3.16976	3.60066	2.89129	3.23621	3.99985	3.43912
CDC23	YHR166C	2.24486	2.19056	2.12909	2.4562	2.25597	1.76079	2.71291	2.93131	3.53876	2.93376
CDC24	YAL041W	2.75088	3.21781	3.63956	3.95111	3.5845	4.17322	4.24922	4.03906	4.28957	3.70988
CDC25	YLR310C	2.85982	3.28619	3.69992	4.24979	3.81088	4.4794	4.58006	4.39564	4.63753	4.43314
CDC26	YFR036W	2.93934	2.32968	2.87834	2.68517	2.39674	3.55998	3.63368	3.9977	3.70029	0
CDC27	YBL084C	2.58891	2.23639	2.85634	2.76502	3.02518	3.58468	3.87812	3.19746	4.06333	2.91676
CDC28	YBR160W	3.59339	3.9917	4.51714	4.7734	4.62588	5.3317	5.61697	5.2584	5.92453	5.63929
CDC3	YLR314C	3.52135	4.32078	4.50982	4.71248	4.73317	5.13409	5.139	5.6186	5.75854	5.8795
CDC31	YOR257W	3.07941	2.8071	3.38734	3.18446	4.20761	3.46592	3.78137	3.22729	3.99049	3.9039
CDC33	YOL139C	5.2315	5.67357	5.8909	6.03379	6.12916	6.55767	6.27875	6.41186	6.32077	6.18927
CDC34	YDR054C	4.52032	3.95874	5.01594	5.45126	5.31498	5.41897	5.53233	5.73252	5.90285	5.69541
CDC36	YDL165W	2.1475	2.76528	2.78264	3.46677	4.17897	2.93762	4.34824	3.64981	3.98275	4.10467
CDC37	YDR168W	3.90375	3.68193	4.38914	4.54516	4.64254	5.17359	5.07465	4.77631	5.34586	4.86339
CDC39	YCR093W	3.96678	4.15698	4.73239	4.77881	4.83996	5.41931	5.25235	5.15358	5.39538	5.11661
CDC4	YFL009W	3.17404	3.56438	4.06496	3.73347	3.98134	4.27309	4.83091	4.50625	4.63094	4.6376
CDC40	YDR364C	2.35124	2.21179	2.85833	3.30863	2.6433	3.61891	3.43648	3.35188	3.56358	3.21801
CDC42	YLR229C	3.66266	4.13488	4.77952	5.36543	5.33956	5.23411	5.1785	5.15604	4.93638	4.84691
CDC43	YGL155W	2.8752	2.73069	3.74292	3.35525	3.4904	4.4626	4.30962	3.31972	3.70029	3.85831
CDC45	YLR103C	1.53299	1.99007	2.68058	2.90241	2.42232	2.80237	2.66586	2.88306	2.9659	2.75502
CDC48	YDL126C	5.6639	6.18716	6.51866	6.68574	7.06659	7.27688	7.47126	7.50918	7.52779	7.14943
CDC5	YMR001C	1.25951	1.90122	2.69535	2.22939	2.81114	3.5329	2.76845	3.29309	3.61879	3.1116
CDC50	YCR094W	3.40676	3.51574	4.27029	4.3429	4.32509	4.73588	4.53513	4.4959	4.44186	4.01111
CDC53	YDL132W	3.84545	3.71769	4.31413	4.29272	4.34466	5.30975	5.44031	5.47631	5.56964	5.46257
CDC55	YGL190C	2.96856	3.81514	3.7124	3.99573	4.35215	4.85803	4.50781	4.92278	5.08881	4.43644
CDC60	YPL160W	5.36622	5.53461	6.28211	6.48939	6.35518	6.78248	6.60581	6.66552	6.2519	6.1981
CDC7	YDL017W	2.14522	1.30817	2.5585	2.19666	2.62317	2.66495	3.19506	3.90675	3.00682	2.57296
CDC73	YLR418C	2.4486	2.75874	3.33627	3.36959	3.05879	3.36128	3.97377	3.67772	3.88256	3.4156
CDC8	YJR057W	2.3792	3.16565	3.25952	2.97154	2.48733	3.96087	3.73608	2.33431	2.9029	0
CDC9	YDL164C	2.08731	1.7459	2.49628	2.59151	2.72491	3.08627	2.77344	3.64261	2.6463	4.25472
CDD1	YLR245C	2.93934	3.35112	2.68829	2.49968	3.05543	3.65134	3.97019	4.0912	2.14672	4.55493
CDH1	YGL003C	2.48143	2.70823	3.32833	2.57949	2.6882	3.66192	3.54157	3.18368	3.76191	4.04155
CDS1	YBR029C	3.75749	4.01092	4.38108	4.26146	4.48656	5.061	4.92341	4.87877	4.87799	4.73988
CEF1	YMR213W	1.52739	2.09872	2.19725	2.34706	2.54005	3.01939	2.99612	3.00787	2.95843	3.01033
CEG1	YGL130W	2.41593	2.71439	3.06297	2.92995	3.57537	3.25586	3.82939	2.6951	3.96587	5.00411
CEM1	YER061C	3.19752	3.61236	3.61759	3.92876	3.56261	4.473	3.88194	4.17661	4.47855	4.78797
CEP3	YMR168C	2.15315	1.97767	2.49468	3.53225	3.00081	2.88749	3.69724	3.49113	2.42704	3.09207
CET1	YPL228W	2.7776	2.91221	2.37399	3.23844	3.20352	3.50957	4.05387	3.33667	3.71768	3.63233
CEX1	YOR112W	2.13243	2.59916	2.94056	3.10626	3.7408	3.48169	3.95194	3.6937	3.84152	4.36284
CFD1	YIL003W	2.4154	2.75637	3.17796	3.01061	2.93608	2.6463	4.05079	3.82135	2.04222	2.77607
CFT1	YDR301W	2.56672	2.86198	3.02913	3.44828	3.03829	3.69522	3.44365	3.83451	4.12331	3.8063
CFT2	YLR115W	2.83281	3.06947	3.28534	3.54471	2.86499	4.10841	3.34168	3.80214	3.8402	3.2705
CGI121	YML036W	2.4239	3.15501	3.51045	3.01977	3.22914	4.47219	3.99454	3.72812	4.06241	3.73072
CHA1	YCL064C	2.55743	4.12396	4.9031	5.13361	4.89706	4.52527	4.65446	4.54418	5.36393	5.03543
CHA4	YLR098C	2.20468	2.1508	2.26297	3.02077	2.42603	3.14393	3.13762	3.40544	3.40171	3.72013
CHC1	YGL206C	4.7412	5.21458	5.63893	5.83644	6.28759	6.72359	6.66553	6.72748	6.64695	6.43255
CHD1	YER164W	3.18649	2.998	3.6796	3.57386	3.43786	3.94967	4.26679	4.10015	3.84669	3.81893
CHK1	YBR274W	2.51082	2.67588	3.55358	3.17564	3.18821	3.49389	3.77218	3.68574	3.36435	3.499
CHL1	YPL008W	1.71085	1.90496	2.55384	2.7123	2.68987	2.70451	3.28563	3.11363	2.83476	3.40438
CHL4	YDR254W	2.26398	2.39611	3.36653	3.23349	3.05255	3.04492	3.90134	3.34302	3.55458	2.70024
CHO1	YER026C	3.53874	4.05417	4.84344	5.4796	5.11559	5.28951	5.44837	5.62077	5.41054	5.32019
CHO2	YGR157W	5.27517	6.14324	6.73299	6.69941	6.73603	7.17831	7.19194	7.22263	7.13714	6.81512
CHS1	YNL192W	2.74575	2.88184	3.39755	3.56959	4.09724	4.55328	4.99779	5.52242	6.07137	6.6148
CHS2	YBR038W	1.09836	1.15359	2.09098	1.51516	2.2169	2.958	2.38677	2.80263	2.97121	1.99798
CHS3	YBR023C	3.36464	3.55145	3.91007	4.02823	3.96682	4.86565	5.05226	5.01424	5.29813	5.75182
CHS5	YLR330W	3.58482	3.56621	4.4036	4.58416	4.10254	4.64541	4.95918	5.07533	5.36554	4.88018
CHS6	YJL099W	2.39958	2.31376	3.12998	2.94419	3.20241	3.82524	3.77218	4.22675	4.44029	4.72938
CHS7	YHR142W	4.30823	4.12349	5.14186	4.57365	4.58718	5.24471	5.5613	5.17154	5.87267	5.88422
CHZ1	YER030W	3.82236	3.7759	4.9565	4.81343	4.80243	5.3722	5.72054	4.93129	5.68502	5.18916
CIA1	YDR267C	2.66754	3.28866	3.01822	3.45465	2.92656	3.07471	3.88149	3.92255	4.34049	2.89736
CIA2	YHR122W	3.22913	3.07332	3.28926	3.87204	4.09359	4.41501	4.39672	4.66941	4.96052	4.56134
CIC1	YHR052W	3.11623	3.56958	4.45714	3.96949	3.11753	4.74983	4.48528	4.48147	4.41939	4.33126
CIK1	YMR198W	1.16762	1.46241	2.28036	1.89001	2.31778	2.33163	2.98736	2.37768	3.20485	1.92731
CIN1	YOR349W	2.04548	1.7947	2.35756	2.78195	2.4897	3.15131	2.64355	2.73805	3.27148	3.25159
CIN5	YOR028C	3.44603	3.44261	3.26414	3.6909	4.26043	4.64532	3.71682	4.41197	5.4196	3.27974
CIN8	YEL061C	1.2279	2.03346	1.92187	1.99303	1.92956	2.59336	2.58742	2.09999	2.02603	2.92353
CIR1	YGR207C	2.56092	3.92611	4.15406	4.68601	4.37476	4.88504	5.07465	5.28376	5.31425	3.44901
CIR2	YOR356W	3.37453	4.16769	4.3395	4.59753	4.55306	4.9694	4.93358	5.1097	4.96355	4.9681
CIS3	YJL158C	4.79419	3.74061	4.46837	4.70161	5.07699	5.88292	5.8568	5.86999	7.02205	7.12136
CIT1	YNR001C	4.72326	5.38212	5.94857	6.12595	6.74789	7.25454	7.34031	7.3134	7.53701	7.65365
CIT2	YCR005C	3.31095	3.47531	4.70663	4.63118	4.95853	5.16143	4.94679	5.26059	6.15069	6.5273
CKA1	YIL035C	4.26401	3.89195	4.40851	4.68463	4.74869	5.00489	5.351	5.38837	4.16888	5.42972
CKA2	YOR061W	4.02158	4.13803	5.12878	5.39799	5.19617	5.5551	5.54813	5.74343	6.14038	6.38846
CKB1	YGL019W	3.27909	3.89074	4.65673	3.99335	4.9898	4.7325	4.98083	4.49853	5.1547	4.28941
CKB2	YOR039W	3.51341	3.76341	4.804	4.23082	4.78943	4.6488	5.19579	5.03313	5.05001	4.7065
CKI1	YLR133W	3.00011	3.11835	4.16763	4.07823	4.00536	4.53238	4.47453	4.92065	4.79238	4.8175
CKS1	YBR135W	4.54851	4.50063	5.0994	4.91573	4.43497	5.54452	5.87003	5.62281	6.29213	5.94164
CLA4	YNL298W	2.67321	3.00366	3.53493	3.38806	3.60359	4.07702	4.40217	3.97126	4.27076	4.72807
CLB1	YGR108W	0.337873	1.18552	2.13519	1.19487	2.60005	2.88854	2.13291	3.01948	3.39142	2.44669
CLB2	YPR119W	0.325133	0.687418	1.95939	2.7577	2.13584	2.70531	2.90437	2.39394	3.19918	2.96767
CLB3	YDL155W	2.7746	2.17863	3.28754	3.25755	3.73674	3.99014	3.32141	3.56328	2.86906	3.30317
CLB4	YLR210W	0	1.39646	2.28195	2.74956	2.74574	3.67977	2.16025	3.33715	3.54863	2.88493
CLC1	YGR167W	4.2675	4.34865	4.62727	4.94185	5.25385	5.77403	5.81706	5.87673	5.97057	5.8795
CLD1	YGR110W	1.26269	1.88885	2.4325	2.3511	2.25064	2.34371	2.59162	2.92546	3.17873	2.9279
CLF1	YLR117C	2.13748	2.3519	2.67093	2.94531	3.31127	3.61973	3.74401	3.32743	3.57817	3.56889
CLG1	YGL215W	5.95097	5.8953	6.76028	6.69003	6.91815	7.77419	7.7491	7.78643	7.83835	8.08908
CLN1	YMR199W	1.80407	1.67275	2.54959	3.45434	3.14141	4.29983	4.49255	4.32706	4.11271	3.80671
CLN2	YPL256C	2.21152	3.11657	4.15878	4.43958	4.30201	4.96812	5.28024	4.87178	5.20664	5.14813
CLN3	YAL040C	4.02929	4.53015	5.27474	5.77446	5.74661	6.4899	6.72649	6.4314	6.98417	6.95213
CLP1	YOR250C	2.52558	3.18748	3.74364	2.97029	3.61787	3.72554	3.79996	3.91998	3.46843	4.24348
CLU1	YMR012W	4.2904	4.79034	5.26333	5.44253	5.2786	5.86584	5.63303	5.61748	5.67276	4.80659
CMC1	YKL137W	2.26054	2.01863	2.20515	4.12649	3.41951	4.03023	3.42363	4.72985	2.47167	3.78583
CMC2	YBL059C-A	3.5019	4.41038	4.41202	4.31635	4.37967	5.01513	4.59648	4.50698	5.25389	3.81432
CMD1	YBR109C	4.68635	5.35188	6.21581	6.32391	6.50281	7.02274	6.86114	7.06299	6.94254	6.88886
CMK1	YFR014C	2.12128	2.95285	2.80399	3.57454	3.33737	3.86347	4.00433	3.24219	3.17574	4.08878
CMK2	YOL016C	1.92062	2.94993	3.55406	3.72785	3.94781	4.41181	5.5248	5.15821	6.15289	7.12067
CMP2	YML057W	3.09685	3.37418	3.87882	3.7338	4.24961	4.71577	4.8727	5.08767	5.08991	5.42713
CMR1	YDL156W	1.64876	1.71897	2.24153	1.88949	2.58689	2.87492	2.82568	0	2.96888	2.72337
CMR3	YPR013C	1.76275	0.567183	1.71348	2.4718	1.72074	1.96521	3.35235	3.37887	2.4074	4.20914
CMS1	YLR003C	3.46496	2.05762	4.25466	3.45346	2.94517	4.3274	3.47043	3.67376	3.76191	4.10467
CNA1	YLR433C	2.39185	3.22787	3.00493	3.43715	3.74855	3.63192	4.04374	4.13454	4.16124	4.46744
CNB1	YKL190W	4.19918	4.87108	5.19382	5.24388	4.6798	5.16293	5.51008	5.29066	5.28664	5.62668
CNE1	YAL058W	2.93934	3.0802	3.66075	3.91474	4.24887	3.6997	4.45433	3.9977	5.00485	3.66329
CNL1	YDR357C	3.48474	4.95829	5.96562	5.37792	5.67203	6.79411	6.90907	6.94317	7.20654	7.03274
CNN1	YFR046C	1.45426	1.63274	2.31544	1.93879	1.87616	2.60134	2.85835	2.50783	1.80903	2.51015
CNS1	YBR155W	3.08476	2.30121	4.03036	3.93617	3.68503	4.3187	3.84404	3.44112	4.46407	3.9328
COA1	YIL157C	3.83466	4.59856	5.05405	4.35371	5.19524	5.67001	5.13123	4.90876	5.86482	5.28718
COA2	YPL189C-A	2.49008	3.22707	2.1039	4.00371	3.83699	4.54956	3.68382	5.00454	3.21828	5.32019
COA3	YJL062W-A	3.89929	4.4601	3.74738	4.56504	4.14514	4.93386	5.64737	5.17622	5.0135	4.21824
COA4	YLR218C	2.45424	1.66163	2.88762	3.28619	3.26242	3.81244	3.35019	2.81444	4.90746	3.71067
COB	Q0105	7.73357	8.17087	8.47635	8.47159	8.66152	9.22613	9.33274	9.44906	9.79873	9.68908
COF1	YLL050C	5.34725	5.47173	6.3818	6.49665	6.46056	7.13937	7.0178	6.54416	7.41836	6.89508
COG1	YGL223C	1.99794	3.47542	2.89073	3.13782	2.62536	4.08654	3.64685	4.09863	3.90722	4.71455
COG2	YGR120C	3.05682	3.38252	3.76035	3.77797	2.50648	3.54379	3.75761	3.20441	4.07066	4.1266
COG3	YER157W	2.12599	2.66802	3.284	2.85345	2.84052	2.71565	3.43469	3.62422	3.21006	3.03997
COG4	YPR105C	1.83095	2.53698	3.42544	3.42209	3.47082	3.66976	3.43903	3.46571	3.67325	3.6988
COG5	YNL051W	2.64948	3.0861	3.30228	2.91998	3.39566	4.07163	4.38577	3.75881	3.84738	3.64553
COG6	YNL041C	1.85841	2.65178	3.08801	3.02284	3.43256	4.08196	3.96361	3.73136	4.11023	4.02316
COG7	YGL005C	2.06894	2.28051	2.47651	3.91897	4.141	3.72131	4.02065	3.35386	3.82163	4.28419
COG8	YML071C	2.34008	2.06655	3.55323	3.21279	3.66606	4.06868	3.57878	3.65877	4.03109	4.06741
COM2	YER130C	2.21895	2.52434	2.43799	3.20832	2.79381	3.3999	3.47282	3.62788	4.53948	3.83612
COP1	YDL145C	4.53545	4.80924	5.28799	5.49369	5.60375	5.76471	6.11658	5.97949	6.15688	6.08755
COQ1	YBR003W	2.91999	3.25776	3.65943	3.8343	4.36874	4.23696	4.53916	4.78352	3.732	4.08371
COQ10	YOL008W	2.59195	3.63053	2.45691	3.49025	3.56744	3.34414	3.95598	4.60199	3.32857	4.60469
COQ2	YNR041C	3.23755	3.67912	3.75784	3.64782	4.30495	4.67578	4.75306	4.49687	4.72685	3.87333
COQ3	YOL096C	2.08582	3.14343	3.09314	2.10533	3.37007	3.56443	1.62384	3.40073	3.96283	3.57878
COQ4	YDR204W	3.0922	3.99972	4.05258	4.6384	4.96951	5.26519	5.73226	5.23861	5.55578	5.46522
COQ5	YML110C	4.51529	5.20433	5.86239	5.60609	5.95319	6.3597	5.96379	6.30022	5.91588	5.63585
COQ6	YGR255C	3.77687	4.05793	4.20262	4.71915	5.14289	5.30001	5.63174	6.05513	5.75963	5.53907
COQ8	YGL119W	2.07669	3.22796	3.19133	3.61926	3.3255	3.63426	4.2318	3.66344	4.01262	3.75797
COQ9	YLR201C	2.56582	2.36708	4.32056	4.15614	3.9224	4.6374	5.28113	4.782	4.87405	4.13771
COR1	YBL045C	4.24563	4.58563	4.77871	4.98158	5.488	6.05365	5.89944	5.87673	6.27426	5.90183
COS1	YNL336W	1.72366	2.7138	3.5618	4.04751	3.69954	3.50843	4.29073	3.30182	5.1424	5.57332
COS10	YNR075W	2.42226	2.21552	3.40365	3.28378	3.4131	3.53393	4.37823	3.48081	3.83515	5.0305
COS111	YBR203W	1.75713	2.57275	2.36627	2.67439	2.6027	3.61281	3.56793	3.93063	4.06167	4.3667
COS2	YBR302C	2.40601	2.63035	2.51738	2.08134	3.30521	4.34118	3.77953	4.39564	4.14236	3.95491
COS3	YML132W	2.40601	2.63035	2.51738	2.08134	3.30521	4.34118	3.77953	4.39564	4.14236	3.95491
COS5	YJR161C	2.20127	3.08835	3.71723	4.17388	3.76067	4.67905	5.24572	5.04213	4.74919	5.63133
COS6	YGR295C	3.35204	3.97229	4.3742	4.45239	4.93848	5.46326	5.78209	6.31554	6.69987	6.7783
COS7	YDL248W	2.97646	2.05662	3.37126	3.78524	3.38068	3.6906	3.23203	3.82985	4.61704	5.13825
COS8	YHL048W	3.09864	3.02666	3.50322	3.79256	3.29809	4.15118	4.80807	5.0007	5.44637	6.07878
COS9	YKL219W	2.22806	2.54101	3.08031	2.80758	2.65595	3.31388	3.38634	4.13296	3.45189	3.36801
COT1	YOR316C	3.16156	3.73746	4.07168	4.10258	4.4393	5.14767	5.139	5.14606	5.02928	4.64051
COX1	Q0045	7.81026	8.41851	8.86088	8.79984	9.05891	9.68965	10.0119	10.0992	10.4096	10.6988
COX10	YPL172C	2.40802	3.62954	3.89197	3.73072	4.43703	4.69103	4.39474	4.61881	4.34838	4.03923
COX11	YPL132W	1.42822	2.02245	3.41465	2.70222	2.90483	3.35554	2.90876	4.05831	2.01504	3.25678
COX12	YLR038C	3.31622	4.753	5.0994	4.76903	6.19388	4.97493	5.81217	5.62281	6.9483	5.43709
COX13	YGL191W	4.94261	5.52049	6.14624	5.81693	6.25608	6.47069	7.26398	7.37144	7.26588	6.80908
COX14	YML129C	3.30657	4.30687	4.72313	4.90536	3.78642	6.03923	5.99473	4.95182	5.3574	4.00033
COX15	YER141W	3.78382	4.59296	4.96772	5.35541	5.51107	5.91952	5.70421	5.56842	5.68784	5.46257
COX16	YJL003W	2.17999	0	2.94987	3.11571	2.4639	3.63563	2.81593	4.07513	2.38814	3.69094
COX17	YLL009C	3.33084	3.87543	5.63072	4.74553	5.95076	6.56194	6.87375	6.64631	5.85923	5.29341
COX18	YGR062C	2.07104	2.41929	2.32263	2.29593	3.23984	1.96878	2.35286	2.33431	3.03549	2.95451
COX19	YLL018C-A	3.29067	4.22336	4.14852	4.14503	4.71614	5.44789	4.30658	5.33789	5.59722	5.91368
COX2	Q0250	7.26942	8.04328	8.58576	8.84382	9.14627	9.96661	10.2731	10.4633	10.7525	10.6615
COX20	YDR231C	2.26657	3.6445	2.46934	2.3613	3.25281	2.84157	3.43053	3.79028	3.34225	2.40239
COX23	YHR116W	1.47447	3.67946	3.4809	1.29185	3.25281	2.90234	3.63368	1.99816	2.88739	0
COX3	Q0275	8.38235	9.00195	9.52744	9.50065	9.61317	10.2794	10.3381	10.5461	10.678	10.701
COX4	YGL187C	3.26876	4.58164	5.04812	4.71815	5.16205	5.62128	4.66586	5.57105	5.83128	4.60378
COX5A	YNL052W	4.57211	4.66323	5.44527	4.65899	5.42755	5.8688	4.91831	5.90745	5.77083	6.04554
COX5B	YIL111W	3.5451	4.62204	3.77675	4.83389	4.03192	4.96455	4.93883	4.80498	5.29997	5.52391
COX6	YHR051W	3.4602	4.88531	4.68315	5.13219	4.9387	5.92154	6.32852	5.96021	6.1235	5.96298
COX7	YMR256C	5.39002	4.93795	5.98585	5.00486	5.01855	5.92154	5.64444	6.38715	6.76803	6.03227
COX8	YLR395C	4.71018	5.26347	5.66675	4.71317	5.62361	6.41972	6.71927	6.30841	6.6226	5.90219
COX9	YDL067C	4.15008	3.85654	5.72407	5.037	5.0507	6.77402	6.31874	6.57025	6.34631	6.57303
COY1	YKL179C	2.51315	2.64334	3.32988	3.50111	3.46943	3.52979	3.90134	3.05621	3.99863	4.12906
CPA1	YOR303W	5.34045	5.65954	5.51503	5.57084	6.27428	6.51966	6.74268	6.89131	7.22615	7.53607
CPA2	YJR109C	4.99253	4.46259	4.63316	5.16812	6.56139	7.22778	7.25839	7.85199	8.14777	7.63496
CPD1	YGR247W	1.88447	2.29294	1.72579	2.42873	3.50214	2.29886	3.41578	3.04478	4.04405	3.57284
CPR1	YDR155C	7.92354	8.33854	8.78653	8.68237	8.53839	9.04979	8.9873	9.06465	8.90776	8.45371
CPR2	YHR057C	3.30657	3.35112	4.45117	3.50409	3.96594	4.03738	4.57436	4.17901	4.5762	4.34273
CPR3	YML078W	4.67766	5.09533	5.53812	5.58848	5.31678	6.44339	5.7272	6.00732	6.04556	5.63828
CPR4	YCR069W	3.85976	4.22968	4.73116	4.44089	4.79174	5.12002	5.91114	5.36329	5.82736	5.45695
CPR5	YDR304C	4.77753	5.58998	5.57838	5.66065	5.91937	6.05612	6.33292	5.93002	5.77441	5.38211
CPR6	YLR216C	6.96728	7.10646	8.14066	7.93992	7.87015	8.29739	8.25577	8.16994	8.36957	8.18411
CPR7	YJR032W	3.16386	2.91401	3.73171	3.8039	3.96951	4.39911	4.3073	3.41305	4.50903	4.09745
CPR8	YNR028W	2.46551	2.6918	3.20542	3.37504	2.70544	3.58241	3.53011	3.75078	3.06978	3.75339
CPS1	YJL172W	4.72874	5.39784	6.04302	6.35153	6.53507	7.13949	7.09124	7.46305	7.42826	7.51802
CPT1	YNL130C	4.5019	5.04074	5.35894	5.65171	5.39029	5.65749	5.714	5.05195	5.54938	5.42314
CRD1	YDL142C	1.88683	2.41783	3.32109	3.49221	3.26725	4.11877	4.10069	4.26087	4.56372	2.47293
CRF1	YDR223W	2.59894	2.3726	3.04027	2.73038	2.93364	3.65897	3.2014	3.66154	4.52536	3.44367
CRG1	YHR209W	2.30147	2.87302	2.72548	2.57949	3.4663	4.3274	4.6809	5.58638	6.16356	6.94564
CRH1	YGR189C	5.14896	5.33159	6.32739	6.57566	6.95879	7.7056	8.01288	8.24806	8.59039	8.74274
CRM1	YGR218W	4.17702	4.54825	5.22103	5.55881	5.51935	6.0669	6.36891	6.30351	6.54873	6.45091
CRN1	YLR429W	3.71167	3.92168	4.54972	4.85906	4.25847	4.16844	4.54356	4.08046	3.48589	4.28545
CRP1	YHR146W	3.44552	2.95983	3.59442	3.14386	3.20307	3.58909	3.49746	3.18654	4.85295	4.61223
CRS5	YOR031W	3.33084	3.57787	2.90167	3.06673	2.41862	5.65791	4.60021	5.29066	4.6696	4.02563
CRT10	YOL063C	2.30905	2.45094	2.91884	3.4831	3.2209	3.74292	3.63931	3.92399	3.83916	3.92661
CRZ1	YNL027W	1.89555	2.92022	2.50183	2.78815	3.37792	3.53178	3.94757	4.27219	3.43128	4.31976
CSC1	YLR241W	3.09153	3.25043	3.82904	4.02823	3.86131	4.26772	4.7627	4.43196	4.81083	5.28826
CSE1	YGL238W	3.80465	4.14886	4.67416	4.94614	5.05366	5.50642	5.44072	5.50915	5.47476	5.38431
CSE4	YKL049C	2.13168	2.1385	2.54397	0.939609	2.08564	2.97109	3.04143	3.10311	0	3.39361
CSF1	YLR087C	2.57994	2.79958	3.00986	3.16601	3.35612	3.59632	3.83807	3.64891	3.9019	4.0254
CSG2	YBR036C	4.02125	3.79473	4.76138	4.48157	4.5372	5.13034	5.11388	5.39392	5.21641	4.8967
CSH1	YBR161W	1.41557	1.77238	3.18589	2.68517	3.11753	4.35256	3.79063	4.32858	4.15366	4.16021
CSI2	YOL007C	2.53676	3.24415	3.82729	3.94856	4.28018	4.60378	4.24896	3.87621	4.63944	4.10467
CSL4	YNL232W	3.14253	3.06239	3.93493	3.62473	3.6651	4.16148	3.73123	3.29121	3.37716	3.82881
CSM1	YCR086W	2.1539	0.874333	1.98457	1.69935	1.86708	2.59091	2.65822	1.73276	3.45022	2.49986
CSR1	YLR380W	3.55097	2.79017	3.57768	4.423	4.58011	4.79518	4.75164	5.04324	4.83532	4.29289
CSR2	YPR030W	1.5636	1.85754	2.14246	2.18241	2.37005	3.3916	3.56987	3.34302	3.9508	4.99073
CST26	YBR042C	2.59511	2.14551	3.03623	2.93957	2.54527	3.11258	3.30686	3.53752	3.62496	2.65907
CST6	YIL036W	3.49873	3.44647	4.20349	3.975	4.48432	4.70097	4.35238	4.52044	4.73987	4.65085
CST9	YLR394W	2.42768	2.50244	2.78441	2.48945	3.3072	3.61556	3.61362	2.98931	3.5997	3.62071
CTA1	YDR256C	1.86665	1.73299	2.9129	2.17846	2.60367	2.89229	2.71313	1.38983	1.84676	3.05423
CTF13	YMR094W	1.62253	1.36117	1.6905	2.26578	2.31878	2.59611	2.93912	1.45957	2.24484	3.28812
CTF18	YMR078C	2.05196	2.5358	2.88521	2.95282	2.99829	3.41246	3.37157	3.53552	3.47619	3.9039
CTF19	YPL018W	3.2992	3.06905	2.55072	2.44132	3.4315	3.07561	1.85545	2.74992	4.0796	3.50186
CTF4	YPR135W	1.44011	1.76	2.25272	2.8529	2.59873	2.8234	2.95691	3.16809	3.32321	2.76145
CTF8	YHR191C	1.01881	2.5744	3.0584	1.41751	2.30391	2.58059	3.15392	2.15563	3.59404	0
CTH1	YDR151C	3.97874	3.91406	4.75973	4.68253	4.71963	5.27525	5.16596	5.66451	5.42416	5.55106
CTI6	YPL181W	2.36897	2.72711	3.17816	3.10131	3.82416	4.23597	4.06357	4.05982	4.63235	4.9038
CTK1	YKL139W	2.38439	2.13676	3.12194	2.90543	3.32176	3.07035	3.83187	3.68314	4.28987	3.59418
CTK3	YML112W	2.71693	2.95061	3.51279	3.68614	3.44268	3.96087	3.93602	4.59117	3.12324	4.30803
CTL1	YMR180C	2.4181	2.11707	2.4631	2.89377	2.9672	2.27343	2.82405	4.56129	3.62844	4.64306
CTM1	YHR109W	1.42662	1.47688	2.38418	2.45086	2.21531	2.72991	2.79842	1.64694	2.01313	2.39827
CTP1	YBR291C	3.11053	2.83736	4.01374	3.10439	2.90924	3.49802	4.50943	3.93419	2.01887	4.18407
CTR1	YPR124W	4.91877	5.61328	5.93679	6.16377	6.04387	6.02826	5.22278	4.5091	4.53303	3.95811
CTR2	YHR175W	2.55049	3.57212	3.79595	3.97209	3.16827	4.15754	3.30822	3.00201	3.08585	3.00448
CTR3	YLR411W	1.04774	1.55234	2.8276	2.99139	2.02559	2.90234	2.69551	3.31972	3.85185	2.67837
CTR86	YCR054C	2.24234	2.82693	2.79871	2.58606	3.29927	3.60747	3.74338	3.1907	3.59162	3.76447
CTR9	YOL145C	3.64882	3.62535	3.74939	4.21007	3.99834	4.81729	4.35457	4.02171	4.17784	4.12249
CTS1	YLR286C	5.74304	3.43616	3.85887	3.93781	3.42011	3.47789	3.80527	3.50677	4.6284	5.27943
CTS2	YDR371W	2.86923	2.83799	3.59562	3.15388	3.4904	4.26691	4.34319	3.72812	4.76442	4.18476
CUE1	YMR264W	3.65049	4.11103	4.27394	3.0565	4.18958	3.13627	4.2574	4.8633	5.41205	4.63398
CUE2	YKL090W	2.38348	1.75555	2.72771	2.35653	2.41036	2.96814	3.37587	3.25123	3.18472	2.7425
CUE3	YGL110C	2.18736	2.26753	2.53509	3.12408	2.6564	3.52925	3.18723	3.36594	3.85783	3.27227
CUE5	YOR042W	3.29503	4.13056	3.93834	4.30823	4.49691	4.53198	4.69835	4.49153	5.29551	4.73548
CUL3	YGR003W	2.10388	2.92057	3.4142	3.4154	2.99308	3.51204	3.53373	3.89572	4.08918	3.72705
CUP2	YGL166W	2.32812	2.98848	2.56666	2.91629	3.12362	3.90153	3.29951	3.8621	2.35995	3.41838
CUP9	YPL177C	3.70122	4.52327	5.01565	5.19912	5.5323	5.36451	6.01682	5.63796	5.92076	5.37539
CUR1	YPR158W	3.88136	3.06546	4.31453	4.13511	3.8744	4.53781	5.01503	4.3107	5.16092	4.54318
CUS1	YMR240C	0.652385	1.77238	2.45747	1.92348	2.42975	1.25568	3.29332	2.27816	2.35441	3.6524
CUS2	YNL286W	2.7661	3.00108	3.21563	3.48241	3.38133	4.01505	3.49941	4.46219	4.64884	4.46488
CUZ1	YNL155W	4.51559	4.24647	3.96595	4.74245	4.9708	5.21519	5.53553	5.43668	5.36393	5.54023
CWC15	YDR163W	2.81584	1.49749	2.41015	3.06673	3.81145	1.5023	3.41813	3.48173	3.86626	5.1965
CWC2	YDL209C	2.11956	2.33325	2.3919	2.54671	2.7454	3.67013	2.52852	3.75674	3.70441	4.00452
CWC22	YGR278W	1.9193	2.28576	2.12545	2.46757	2.56747	3.75146	3.36978	3.15828	3.46069	3.73072
CWC23	YGL128C	2.20089	2.80168	3.32109	3.39513	3.1318	3.57474	2.98627	3.09952	4.23234	4.26354
CWC24	YLR323C	1.31171	1.99383	1.93492	2.32865	3.10168	2.80667	2.26425	0	2.66283	3.22271
CWC25	YNL245C	1.98058	2.44544	2.05556	3.40556	3.01195	3.75657	3.62552	3.44913	4.4725	1.80127
CWC27	YPL064C	2.6953	2.82863	2.9299	3.20681	3.04873	3.19861	3.42363	3.24972	3.71424	4.28379
CWH41	YGL027C	3.13573	3.10936	4.20369	3.77449	3.74488	4.1797	3.86565	3.37887	4.36192	3.74373
CWH43	YCR017C	3.74738	4.41061	4.81218	4.98533	4.85937	5.33989	5.36174	5.07868	5.42461	4.96641
CWP1	YKL096W	5.77724	4.10871	4.10041	2.6464	4.56846	4.8949	4.6141	5.53376	5.97692	6.20288
CWP2	YKL096W-A	7.63288	6.80264	7.25001	7.52098	7.79621	8.33591	8.75073	8.45989	9.01738	8.95627
CYB2	YML054C	2.11806	2.59513	2.60203	2.68728	3.98402	4.10594	4.22372	4.15992	5.08974	4.59987
CYB5	YNL111C	5.33106	4.98489	5.83486	5.69388	5.6361	6.09286	6.33976	6.14928	5.88625	6.22899
CYC1	YJR048W	5.11137	5.71262	6.36028	6.30001	5.97562	6.57004	6.33122	5.8459	6.14302	6.53098
CYC2	YOR037W	2.77231	2.24117	3.43321	2.71956	2.64745	3.92178	3.53162	3.64981	3.86549	3.51309
CYC3	YAL039C	3.45501	3.99078	4.05258	4.76964	4.86924	5.48457	5.56316	5.83117	6.00385	5.17896
CYC7	YEL039C	1.16211	3.08282	4.08027	4.65478	5.28537	5.61684	6.38528	6.16709	6.81157	5.41829
CYC8	YBR112C	3.5996	3.42846	3.86216	4.10939	4.12843	4.32338	4.39981	4.44982	4.42364	4.50763
CYK3	YDL117W	2.24203	2.84247	3.12072	3.07475	3.83338	4.40069	5.04054	4.89947	5.34928	5.13053
CYM1	YDR430C	3.26876	3.53337	4.2195	4.46604	4.52475	4.96588	5.00155	4.80784	5.15491	4.72229
CYR1	YJL005W	2.67272	3.38519	4.03971	4.22537	4.35643	4.59688	4.9056	5.05241	5.23834	4.9742
CYS3	YAL012W	6.33502	6.35618	7.05586	7.26304	6.97655	7.6871	7.71204	7.56415	7.6344	7.29891
CYS4	YGR155W	5.56128	5.95693	6.64194	6.64044	6.50912	6.96641	6.87156	6.64116	6.62427	6.355
CYT1	YOR065W	4.18678	4.68588	4.89173	5.40518	5.56646	5.89931	5.74367	5.84739	5.9412	5.54305
CYT2	YKL087C	2.1582	3.68353	3.07418	3.72476	4.533	5.11384	5.35746	4.8183	5.00677	4.82101
DAD1	YDR016C	1.34447	3.36358	3.29227	2.58826	3.30164	2.24379	4.37516	2.62842	4.13862	4.05144
DAD4	YDR320C-A	0	4.04723	4.02816	5.01905	4.43087	4.44738	2.70095	4.90108	4.03799	5.4726
DAK1	YML070W	4.50928	4.50427	4.67025	5.18817	5.57416	5.709	5.89694	6.055	6.30979	5.58711
DAK2	YFL053W	2.04694	2.09679	2.67123	2.60903	2.20345	3.41009	2.54173	2.38374	3.4284	3.00813
DAL1	YIR027C	0.857016	1.20541	2.28195	2.17733	2.3648	2.48407	2.98911	3.96067	4.13247	3.46418
DAL2	YIR029W	1.50383	1.22033	1.03501	1.99633	2.38597	2.44791	2.92524	1.79612	2.31117	3.44767
DAL3	YIR032C	2.50982	1.77807	2.75482	1.67118	1.83753	2.5569	2.15146	1.7043	3.04255	1.70626
DAL4	YIR028W	0.978105	0.953675	1.80488	1.81849	1.9918	2.51304	2.90134	3.3426	3.22865	4.3669
DAL5	YJR152W	1.60907	2.00932	2.63409	2.11747	2.02146	2.57945	1.7393	2.2738	2.91784	2.48855
DAL7	YIR031C	2.19247	2.61347	2.17222	2.51724	2.89199	3.42636	3.49941	3.21204	3.61358	3.0925
DAL80	YKR034W	0	1.44308	1.89219	1.73058	2.69227	2.98396	2.55375	2.88602	4.03262	3.94586
DAL81	YIR023W	2.86651	3.05208	3.5371	3.46509	3.34712	3.62096	4.17937	4.41567	3.99474	4.13428
DAL82	YNL314W	1.58955	3.04943	2.40769	2.34787	3.12286	3.42697	2.8965	3.47898	3.04078	2.13421
DAM1	YGR113W	2.224	2.0368	3.23159	3.22829	2.7303	1.87725	3.24498	3.74031	3.35709	1.79812
DAN4	YJR151C	2.56771	2.30011	2.70995	3.08984	3.00753	3.48301	3.09339	3.77736	3.4836	3.74233
DAP1	YPL170W	3.53536	3.99307	2.86915	4.66914	5.43787	5.30643	5.46098	5.41347	5.50671	6.05595
DAP2	YHR028C	3.62974	4.33347	4.52543	4.67947	4.76231	4.92764	5.13725	5.35142	5.19169	5.2041
DAS1	YJL149W	2.75553	2.19693	3.36166	3.04496	3.35861	3.81382	4.45645	4.3921	4.64584	4.9855
DAS2	YDR020C	2.93934	2.32968	3.16049	2.68517	3.54415	3.18515	3.25688	4.15755	4.52341	2.72822
DAT1	YML113W	3.29253	3.0872	3.40759	3.36052	3.69105	4.00669	3.83606	4.66665	3.99049	3.28253
DBF2	YGR092W	2.08383	2.69499	3.07113	2.64967	2.76568	4.018	4.35025	4.31518	4.17725	4.68775
DBF20	YPR111W	1.34127	2.15026	2.24981	2.40103	2.37957	3.07818	2.30333	2.78709	1.75048	2.93604
DBF4	YDR052C	2.46925	2.64796	2.99657	3.25191	3.12123	4.16544	3.75917	3.85959	4.00613	3.38141
DBP1	YPL119C	0.484983	1.4268	2.04947	2.29402	2.02378	2.86868	2.7311	3.28473	2.40935	2.67635
DBP10	YDL031W	3.31516	2.59328	3.63096	3.65356	3.91826	4.14328	4.09184	4.02506	3.64058	3.83201
DBP2	YNL112W	3.86719	3.7343	4.80026	4.33519	4.23428	4.59067	4.15865	4.38087	4.04309	5.01516
DBP3	YGL078C	3.70908	4.13622	4.73947	4.4981	4.1175	4.74778	4.31035	4.68488	5.20097	5.14395
DBP5	YOR046C	4.43383	4.50948	4.89295	5.49373	5.52313	5.67334	5.62261	5.44339	5.5652	5.77867
DBP6	YNR038W	2.65274	2.78917	3.87886	3.74849	3.0902	3.63347	3.81445	4.12838	3.84684	2.65232
DBP7	YKR024C	2.61518	2.76358	3.31879	3.34445	3.30521	3.56543	3.42783	3.46261	3.98863	4.00591
DBP8	YHR169W	2.76268	3.76295	4.26203	3.38175	3.22135	3.52781	3.76788	3.55049	4.30271	4.9205
DBP9	YLR276C	3.83744	3.46369	4.32144	4.24258	4.38738	4.81904	4.73273	4.82173	4.84051	4.63398
DBR1	YKL149C	1.91762	2.45209	2.75113	2.4657	2.66218	2.95285	3.02307	2.04197	3.13306	1.62423
DCC1	YCL016C	1.40562	2.19674	2.51411	3.09096	2.05812	3.60989	3.10745	3.59782	3.68559	2.11728
DCD1	YHR144C	2.44945	2.2981	2.33814	2.79605	1.73761	3.30178	3.22153	3.40073	1.97034	3.57878
DCN1	YLR128W	2.74309	2.97747	2.95976	4.10687	2.88242	3.88978	4.26817	4.44459	4.03262	4.08847
DCP1	YOL149W	3.39149	3.18449	4.54468	4.19219	3.08753	4.88098	3.79685	4.3078	4.09362	4.31048
DCP2	YNL118C	3.48474	3.29479	3.74486	3.51767	3.65431	4.10358	4.12699	3.86411	3.91037	3.94837
DCR2	YLR361C	2.66476	2.94613	3.42854	3.96467	3.32453	3.95606	4.33553	4.58624	3.55586	4.13577
DCS1	YLR270W	3.6022	3.97796	3.89398	4.21436	5.42873	6.1279	5.99396	6.3162	6.41045	6.31898
DCS2	YOR173W	3.02252	3.75223	2.60644	3.78293	4.47192	5.18812	4.63067	5.6493	5.81033	5.46841
DCV1	YFR012W	1.55416	2.29191	1.91328	2.8694	3.27349	2.86146	2.931	3.27722	1.73219	0
DCW1	YKL046C	4.27066	4.44346	4.45916	5.02728	5.13134	5.56808	5.74576	5.57553	6.10508	6.05506
DDC1	YPL194W	1.14324	2.05731	2.33035	2.09788	3.12607	2.97193	3.21286	2.68414	3.88463	2.96292
DDI1	YER143W	2.88977	3.43993	3.84025	3.51617	4.00872	4.83732	4.596	4.0619	4.58889	3.88416
DDI2	YFL061W	1.44546	2.54978	1.79169	1.92855	3.29543	3.22753	3.06548	3.1273	3.21211	4.20512
DDP1	YOR163W	3.96899	3.10192	4.80357	4.08029	4.30386	5.12466	5.3367	4.86828	5.17628	4.74994
DDR2	YOL052C-A	2.66368	3.79558	3.1083	3.27657	4.98714	5.061	4.82727	3.31972	4.33613	7.26714
DDR48	YMR173W	4.08333	4.15446	3.95434	4.50628	4.67151	4.42053	5.53607	5.94366	6.38242	6.80182
DED1	YOR204W	4.79444	4.70862	5.48408	5.11215	4.88754	5.15765	5.13183	5.25288	5.44651	5.4726
DED81	YHR019C	5.54695	5.77853	6.38505	6.46909	6.42262	7.02755	7.03982	6.85774	6.90481	6.38935
DEF1	YKL054C	5.51524	5.70601	6.51972	6.5362	6.48193	7.25906	7.24866	7.087	7.35518	7.22038
DEG1	YFL001W	2.03577	2.68815	2.44075	3.13801	1.88903	2.69444	3.27496	3.83665	3.33996	2.52474
DEP1	YAL013W	2.49313	2.63632	2.54857	2.59135	2.66218	2.24671	3.49791	2.85522	3.59743	3.22205
DER1	YBR201W	2.70967	3.51199	3.29227	3.58859	3.80686	3.8531	4.07051	4.44187	5.09707	4.1391
DET1	YDR051C	3.27566	3.05208	3.34625	4.2351	4.25632	4.27273	4.48007	4.41567	4.88387	4.13428
DFG10	YIL049W	2.82365	3.06009	3.27578	4.48872	4.04897	5.28986	5.12114	4.90695	5.36096	5.45062
DFG16	YOR030W	3.13188	2.27698	3.25308	3.46629	3.68294	4.27545	4.23915	3.91461	4.66423	4.40287
DFG5	YMR238W	3.63336	3.25212	4.01214	4.15468	4.05623	4.99955	5.16415	5.68117	5.66791	6.46056
DFM1	YDR411C	4.55682	4.16594	4.74749	4.42331	4.38178	5.23902	5.31729	5.26006	5.6102	5.63262
DFR1	YOR236W	2.95851	2.23792	2.17588	2.32509	3.21252	2.45514	2.05668	2.85203	2.9346	3.21874
DGA1	YOR245C	2.67272	3.42449	3.64626	3.66377	3.50017	4.25733	3.64355	4.25576	4.49122	3.81765
DGK1	YOR311C	3.77697	3.46632	4.47801	3.02438	3.9348	4.08361	4.86364	3.97782	4.42587	4.33772
DGR2	YKL121W	1.84207	2.54978	2.51581	2.56359	3.12362	3.56156	3.54704	4.3805	4.17399	4.48033
DHH1	YDL160C	3.75458	3.38783	4.45969	4.15058	3.91688	3.93305	4.31216	4.05982	4.63235	4.68941
DHR2	YKL078W	2.00214	2.2723	3.11008	2.96327	2.8891	1.94012	2.51452	2.59953	2.80894	1.70208
DIA2	YOR080W	2.06565	3.01552	2.40933	2.91729	2.76371	3.58376	3.44599	3.48081	3.70772	2.85272
DIA3	YDL024C	1.87044	2.53877	2.65832	2.63022	3.11187	3.22991	2.6901	4.16955	4.33005	4.65526
DIA4	YHR011W	1.81275	2.33505	2.96005	2.21346	2.66845	3.39076	3.15094	3.24219	3.46538	2.51361
DIB1	YPR082C	1.53151	1.71501	4.10499	3.89306	2.68747	3.64084	3.71491	4.32922	4.42003	3.40181
DIC1	YLR348C	2.27263	2.84176	3.78384	3.89412	3.9731	3.62856	3.81883	5.20332	4.91185	5.02696
DID2	YKR035W-A	3.00457	2.67758	4.39732	3.37306	4.0815	5.00018	4.67721	0	5.23886	5.05839
DID4	YKL002W	2.29018	2.94702	2.87834	3.04301	2.39674	3.85723	3.45755	2.72583	2.3218	3.08778
DIE2	YGR227W	3.24675	3.81777	3.59943	4.16212	3.99418	4.64662	4.51052	4.26824	4.35885	4.21017
DIF1	YLR437C	2.02812	1.79831	3.29227	2.58826	2.30391	1.80361	3.15392	3.88972	3.06761	3.89235
DIG1	YPL049C	3.6515	3.8711	3.88458	4.31005	4.85816	4.9579	5.0043	5.62119	5.44628	5.14477
DIG2	YDR480W	1.74272	2.3923	1.9236	3.11155	2.46005	3.25456	3.32669	3.35315	3.00631	3.1566
DIM1	YPL266W	3.73608	3.75284	4.69997	4.39722	4.578	4.99462	4.88597	4.39792	4.66193	4.57311
DIP2	YLR129W	3.63207	3.8053	4.35257	4.54591	4.2013	4.77656	4.54042	4.66814	4.57486	4.67084
DIP5	YPL265W	4.58008	4.98232	5.4556	5.5314	5.84361	5.7329	5.74333	6.21094	5.96094	5.46304
DIS3	YOL021C	3.42652	3.47965	4.10396	4.22247	3.99713	4.49818	4.68442	4.55923	4.7481	4.51079
DJP1	YIR004W	3.0384	3.64386	3.49933	4.04538	3.52628	4.09703	3.98312	4.35318	4.69601	4.42289
DLD1	YDL174C	4.12118	4.69382	5.25741	5.05267	5.2826	5.42132	5.92834	6.16606	6.40888	6.2109
DLD2	YDL178W	3.40294	3.40455	4.29927	3.98517	4.52113	3.92362	4.41833	3.92208	4.15441	3.01671
DLD3	YEL071W	4.52437	5.50453	6.34706	6.12608	6.20849	6.67802	6.57538	6.74324	7.07773	7.00493
DLS1	YJL065C	2.06374	2.94869	2.73982	2.62755	0	4.47447	2.83223	4.48674	3.6372	3.55227
DMA1	YHR115C	3.94565	4.2295	4.56852	4.80148	4.84018	5.04694	4.99154	5.05939	5.10754	5.41016
DMA2	YNL116W	3.02127	2.81076	3.29483	3.51522	4.00217	4.78106	4.51867	4.81594	4.5879	4.77713
DMC1	YER179W	1.09271	0.934901	1.38859	2.02661	1.29211	2.89051	1.96601	2.60542	2.34342	3.48429
DML1	YMR211W	1.95513	2.05602	2.55046	2.88558	2.58951	2.74727	2.9473	3.73681	1.93479	2.84358
DNA2	YHR164C	1.92238	2.5393	2.81489	2.77457	3.30336	3.41629	3.35149	3.5532	4.20915	4.30957
DNF1	YER166W	3.66216	3.76403	4.31202	4.0849	4.31925	4.77748	4.742	5.04356	5.29771	4.97637
DNF2	YDR093W	3.16585	3.50525	4.07031	4.22051	4.16092	4.1389	4.53619	4.3932	4.44889	4.12915
DNF3	YMR162C	2.93781	2.99699	3.72655	3.71824	3.93809	4.10192	4.49867	4.47259	4.20034	4.07114
DNL4	YOR005C	1.94355	1.52337	2.49083	2.49455	2.57649	3.33735	3.1105	2.6388	3.65954	3.67653
DNM1	YLL001W	2.51074	3.26427	3.5983	3.49715	3.49306	4.16286	4.23883	4.44187	4.37988	4.37023
DOA1	YKL213C	2.66107	3.18403	3.80798	3.90562	4.39943	4.33479	4.58028	4.52229	4.33319	4.56085
DOA4	YDR069C	2.18984	2.78542	3.02908	2.81075	3.47588	3.94596	3.99082	4.16054	4.05868	4.42476
DOC1	YGL240W	0.597529	1.5153	2.4325	2.37243	2.78804	1.16701	1.86139	1.44775	2.70882	3.50934
DOG1	YHR044C	2.04694	1.17671	1.31707	2.79724	3.00203	3.10479	3.55059	3.73391	2.72992	3.53205
DOG2	YHR043C	3.37807	2.98793	3.85043	3.48567	4.46164	5.08513	4.79669	4.67865	5.33768	4.9515
DOM34	YNL001W	2.29107	3.26601	3.15076	3.4648	3.28047	2.70348	3.66208	3.5762	3.52444	3.11504
DOP1	YDR141C	2.63486	2.99662	3.47199	3.87948	4.25391	4.41091	4.37745	4.28606	4.51278	4.87871
DOS2	YDR068W	2.22516	2.15434	1.96983	2.80442	3.67283	3.98817	3.76306	3.74167	3.83016	3.74427
DOT1	YDR440W	1.90989	2.34996	2.54818	2.78094	2.45343	3.28591	3.10795	3.02561	2.01887	2.8956
DOT5	YIL010W	3.7079	3.81894	4.38027	4.14601	5.20503	5.17586	5.78642	5.30752	5.8974	6.21499
DOT6	YER088C	3.51915	3.36597	3.97157	4.24329	4.27179	4.67295	5.06647	4.78571	5.00191	5.02637
DPB11	YJL090C	1.38141	2.22724	2.22316	2.69814	2.95895	3.07088	3.59959	2.67925	2.63164	3.00729
DPB2	YPR175W	2.01185	1.75253	3.19473	2.70494	2.84025	3.66587	3.68974	3.63394	3.49433	3.48965
DPB3	YBR278W	2.63046	1.74453	2.49468	2.06034	2.85324	2.86817	2.93776	3.2842	3.66385	2.92014
DPB4	YDR121W	2.93934	3.30148	3.52137	3.91858	3.91439	4.4626	3.69853	4.68414	4.64371	5.02271
DPH1	YIL103W	2.71762	2.57587	3.29386	2.53127	3.54866	3.78932	3.864	4.07181	3.88064	3.15764
DPH2	YKL191W	3.82908	4.03497	4.9294	4.75736	3.97049	4.33121	4.6661	4.74186	4.74688	4.51711
DPH5	YLR172C	4.89478	5.0062	5.55161	5.3552	5.06378	5.709	5.5745	5.78392	5.63432	6.02654
DPH6	YLR143W	2.71453	2.63243	3.52512	3.45122	2.25938	3.14427	3.35214	3.14675	3.86385	3.7778
DPL1	YDR294C	4.16779	4.58635	4.86492	5.03281	5.40634	5.81863	5.81731	5.80831	6.49111	6.65369
DPM1	YPR183W	5.4295	5.10848	5.78105	5.66839	5.63354	6.38264	5.93434	5.67058	6.26155	5.62697
DPP1	YDR284C	3.08354	3.60307	3.29227	3.86876	4.01696	4.67544	4.55909	4.53698	5.34185	5.4605
DPS1	YLL018C	5.27538	5.40145	6.22032	6.25131	6.58434	6.78603	6.95447	6.73301	6.64394	6.21689
DRE2	YKR071C	4.54984	5.05799	5.50567	5.45924	5.39023	6.02417	6.00249	5.83337	6.04556	5.44977
DRN1	YGR093W	2.49731	3.34382	3.43054	3.28707	3.37625	3.61796	3.88812	3.64711	3.2924	3.33279
DRS1	YLL008W	3.67198	3.76618	4.2438	4.38719	4.13661	4.76205	3.71599	4.4145	4.64746	4.13029
DRS2	YAL026C	3.35561	3.23953	3.97564	3.71376	3.62703	4.09646	3.81933	4.1381	3.7974	3.57185
DSC2	YOL073C	2.41041	2.6349	3.31745	3.11571	3.70548	4.18137	4.59455	3.53234	4.16505	4.07778
DSC3	YOR223W	1.45426	2.9687	2.03825	2.88287	3.75703	2.87492	4.05569	1.97445	3.75706	3.49496
DSD1	YGL196W	3.05065	3.12782	4.20839	3.63115	4.10562	3.53737	4.06226	2.97624	4.06406	4.14692
DSE1	YER124C	3.75519	2.04377	3.0149	2.56431	2.84877	2.96384	3.6573	3.73767	3.47008	3.57402
DSE2	YHR143W	5.35838	3.00672	3.45841	2.59989	3.41845	3.72913	4.08363	3.14579	3.90488	2.91743
DSE4	YNR067C	3.95461	2.76416	2.65469	2.53485	2.63945	2.15093	2.72186	2.6185	3.38071	3.49854
DSF2	YBR007C	1.80796	1.77238	2.19333	2.17967	2.75686	3.11948	2.89129	3.39865	3.13736	4.11408
DSK2	YMR276W	5.05693	5.23063	5.38685	5.41368	5.40254	5.95946	5.89944	5.87673	6.12861	5.30673
DSL1	YNL258C	2.51557	2.65622	2.16557	3.32314	3.23698	3.01939	3.34843	3.98111	3.59941	3.82517
DSN1	YIR010W	2.00064	1.49166	2.12743	2.16726	2.66627	3.05067	2.70095	1.66264	1.72859	2.41694
DSS1	YMR287C	2.00856	1.95987	2.9708	2.83903	2.81625	3.47142	2.83656	3.24565	2.87688	3.3718
DST1	YGL043W	4.18678	4.30754	4.38576	4.68326	4.70928	5.48431	5.46326	5.30878	5.75683	5.666
DTD1	YDL219W	3.66091	3.09981	4.42502	3.28619	4.042	3.27793	4.71667	2.81444	4.09741	3.71067
DUF1	YOL087C	2.23612	2.79298	3.137	3.11164	3.54606	3.96087	3.98606	3.90372	4.36697	4.13523
DUG1	YFR044C	4.91545	4.9797	5.47666	5.60043	5.54159	5.97838	5.92214	6.24366	5.82619	5.89164
DUG2	YBR281C	2.68536	3.42685	3.77985	3.84635	3.9226	4.7015	4.64095	4.23446	4.25095	4.40654
DUG3	YNL191W	2.87539	3.24833	3.70848	4.31635	3.92476	4.82523	4.71704	4.62721	4.2276	4.03946
DUN1	YDL101C	1.87086	1.60494	2.03781	2.18297	3.15054	3.66992	3.36452	4.24009	4.13038	3.97008
DUO1	YGL061C	2.5054	1.81159	0	3.1074	2.31878	3.09926	2.32241	3.2856	2.7246	2.6464
DUR1,2	YBR208C	1.91548	1.98142	2.75539	3.01699	2.84913	3.59157	4.21855	4.19669	4.03873	4.28425
DUR3	YHL016C	0.875767	1.68612	2.03612	2.09202	1.83318	2.98016	2.40204	3.05488	3.13914	3.15184
DUS1	YML080W	3.30018	3.08407	3.52812	3.85321	3.0632	4.39573	3.62715	3.31332	3.24648	3.4533
DUS3	YLR401C	3.37741	3.57228	3.31396	3.56028	3.44535	3.84897	4.28029	3.74439	3.6921	3.53137
DUS4	YLR405W	2.25184	2.84705	3.3625	2.83348	2.919	3.55998	3.52786	2.48736	3.2652	3.50934
DUT1	YBR252W	3.8825	3.1287	3.67634	4.54779	3.73442	4.23249	4.30867	4.68318	3.4452	2.84493
DXO1	YDR370C	2.60251	1.89625	3.2412	3.06075	2.4131	2.69444	3.16291	3.10311	3.71893	2.74537
DYN1	YKR054C	2.20893	2.56272	2.79364	2.95682	3.09988	3.50686	3.53399	3.67852	3.69768	3.65858
DYN2	YDR424C	1.3673	3.84323	3.86216	4.24868	3.33536	2.27343	5.06327	4.47764	3.62844	3.54356
DYN3	YMR299C	1.77983	2.88106	3.09314	3.26119	2.68884	3.88599	3.754	3.73262	4.09189	3.40328
DYS1	YHR068W	4.46183	4.7009	5.45939	5.24388	5.08364	5.54107	5.06138	5.443	5.16707	4.36838
EAF1	YDR359C	2.97018	3.30075	3.97621	4.12067	4.32756	4.42729	4.16234	4.68335	4.40068	4.63827
EAF3	YPR023C	2.79193	2.81244	3.75222	3.92797	4.15009	4.31647	4.59751	4.06629	4.06241	4.15667
EAF6	YJR082C	3.74184	4.12432	4.22371	5.05543	5.098	5.70257	4.53829	5.67293	5.6434	6.25121
EAF7	YNL136W	2.08041	1.93945	2.78063	2.64591	2.60152	3.93086	3.09317	3.79191	3.24016	3.15764
EAP1	YKL204W	3.28856	3.0927	3.97806	3.05326	3.89114	3.73346	4.42684	4.45964	4.63468	4.32706
EAR1	YMR171C	3.35317	3.35477	3.95	3.93364	3.84534	3.70119	4.28278	4.31675	4.46149	4.74378
EBP2	YKL172W	3.52571	3.48916	4.33616	4.39106	3.54222	4.72941	4.45889	3.78538	3.97395	4.56498
EBS1	YDR206W	3.00986	3.17261	3.81176	3.61631	3.69412	4.35572	3.82115	3.8117	3.85163	3.4941
ECI1	YLR284C	1.49531	1.40457	1.84759	1.31111	0.905053	2.93047	3.19693	2.48399	3.43524	3.73072
ECL1	YGR146C	4.03507	3.7696	5.40408	5.58884	5.52019	6.47863	6.93865	6.68083	6.99167	7.2143
ECM12	YHR021W-A	1.87509	2.07777	2.60465	1.9623	3.69433	2.41078	2.97219	0	4.33613	2.80766
ECM14	YHR132C	4.47066	4.43696	4.62157	4.96476	5.4173	5.89308	5.75069	5.7738	5.76053	5.75058
ECM15	YBL001C	5.86558	6.38144	6.47111	7.06953	7.20554	7.16397	7.30894	7.20967	7.91599	7.12
ECM16	YMR128W	3.01837	2.30452	3.46068	3.16535	3.32528	4.22537	3.97987	4.2554	4.10672	4.13051
ECM18	YDR125C	1.79612	1.86944	2.51356	2.56607	3.23796	2.11588	3.61842	3.22138	3.68498	3.70609
ECM19	YLR390W	3.4602	3.53241	3.93493	3.93148	4.15363	4.47578	4.34042	5.28185	3.32179	4.93256
ECM2	YBR065C	3.04363	3.22212	3.62491	3.9643	3.45019	4.61171	4.53205	4.66665	4.69069	4.60179
ECM21	YBL101C	3.58672	3.69845	4.13048	3.92675	4.70644	5.20944	5.61048	5.7118	6.13031	6.59491
ECM22	YLR228C	1.76868	1.82511	2.21853	2.92901	1.9586	2.98896	2.991	3.60246	3.56388	4.06497
ECM25	YJL201W	2.92419	2.08155	3.20762	3.37727	3.5446	3.7546	3.53237	3.10911	3.59857	3.4233
ECM27	YJR106W	2.47833	3.2612	3.38343	3.45002	3.46892	4.31531	4.36154	4.17853	4.59402	4.73939
ECM29	YHL030W	2.92846	3.40982	3.86022	3.83826	3.97067	4.24333	4.48945	4.60639	4.73639	4.63473
ECM3	YOR092W	2.81428	3.17207	3.64304	3.88326	3.30381	3.82585	3.43382	4.10883	4.45829	3.93071
ECM30	YLR436C	3.17272	2.78181	3.1771	3.6441	3.3954	4.52409	3.99467	4.29577	4.28848	4.38992
ECM31	YBR176W	2.73964	3.22125	3.18793	3.26119	3.25717	3.78656	3.51219	3.87373	3.48737	3.73522
ECM32	YER176W	3.01131	2.73148	3.40932	3.39994	2.97816	3.68577	3.50047	3.5374	3.53038	3.67032
ECM33	YBR078W	5.34124	6.08094	6.95348	7.25718	7.19009	7.67405	7.83166	7.63481	8.10889	7.91477
ECM34	YHL043W	1.73943	1.93512	2.44768	2.87746	1.31956	2.73928	3.17046	2.64404	3.90924	3.15244
ECM38	YLR299W	3.2022	3.50525	4.13044	4.06941	4.44278	4.88314	5.04688	4.87044	4.99339	4.87316
ECM4	YKR076W	2.34204	2.91692	3.48229	3.94124	4.79084	4.05677	4.61479	4.76918	5.1361	4.71016
ECM5	YMR176W	2.54103	2.8959	3.22673	3.43454	3.40301	3.86587	3.76449	4.22339	3.67429	4.03482
ECM7	YLR443W	2.71344	3.12405	4.20718	3.86581	3.89383	4.21259	4.39034	5.22883	5.3574	5.55302
ECM9	YKR004C	1.22059	1.93019	2.39956	1.39229	2.8839	3.04715	2.80215	3.60878	2.19838	2.72483
ECO1	YFR027W	1.49179	2.0984	2.28799	1.6842	1.45346	1.67786	2.76845	2.47951	3.19378	2.83081
ECT1	YGR007W	3.48141	3.78134	4.36148	4.08092	2.95485	4.01694	4.59003	4.46412	3.61543	4.37804
EDC1	YGL222C	2.46753	2.21631	2.67674	4.18721	3.0434	3.58468	4.34902	3.77759	4.50675	3.48429
EDC2	YER035W	2.71911	2.95285	4.56103	3.53735	3.75496	2.46425	3.93843	2.86163	3.84738	4.31048
EDC3	YEL015W	3.10947	3.42693	3.75534	3.78577	3.65834	3.97344	4.47961	4.41984	4.98554	4.14228
EDE1	YBL047C	4.30278	4.54245	4.90827	5.1213	5.32141	5.88966	5.84949	5.95459	5.94856	5.617
EDS1	YBR033W	1.58233	2.07411	2.70239	2.58025	3.0256	3.07435	2.96801	2.56685	3.26459	3.03172
EEB1	YPL095C	1.67043	2.40141	2.40281	2.03942	1.6296	2.31445	1.92644	2.89379	3.43524	2.89623
EFB1	YAL003W	7.14255	7.16672	7.79563	7.89924	7.45612	7.63569	7.92266	7.48983	7.6185	7.33009
EFG1	YGR271C-A	3.30058	2.50499	3.77057	3.32349	3.53806	3.71009	3.62756	3.99145	3.16386	3.36934
EFM1	YHL039W	2.83179	3.02394	4.03339	3.97974	3.80279	4.45943	4.15278	3.35577	4.2645	4.17687
EFM2	YBR271W	2.79885	2.59363	3.04192	3.2092	2.61935	3.56652	3.88387	3.17409	4.00052	3.00656
EFM3	YJR129C	2.44912	2.33325	2.8822	2.93718	1.65061	2.87105	2.94067	1.17104	3.54825	2.86213
EFM4	YIL064W	3.24332	2.5391	4.65533	3.96387	4.18635	4.06357	3.78507	4.282	4.70557	2.5952
EFR3	YMR212C	2.73184	3.58217	3.91722	3.91071	3.70374	4.37742	4.19354	4.1179	4.06948	3.82998
EFT1	YOR133W	6.33896	7.14012	7.02654	7.14342	7.20925	7.2244	7.31778	7.41658	7.59577	6.76681
EFT2	YDR385W	7.40494	7.44627	8.33022	8.30524	8.2684	8.70386	8.52821	8.22209	8.05884	7.9666
EGD1	YPL037C	6.26283	6.53147	7.11342	7.02204	6.98647	7.53105	7.54497	7.61461	7.55362	7.02555
EGD2	YHR193C	6.03551	6.36912	7.06015	7.05983	7.03084	7.64538	7.43142	7.57259	7.13369	7.20108
EGT2	YNL327W	3.69471	2.4288	3.46479	3.44888	3.03422	3.37613	3.94761	4.19816	4.54443	4.53184
EHD3	YDR036C	3.23798	3.08544	3.2488	3.47249	3.63498	3.94967	3.56349	3.92609	4.16646	3.66877
EHT1	YBR177C	3.37641	3.96935	4.57719	4.0646	4.24838	5.24216	5.48919	5.6778	5.54466	5.326
EIS1	YMR031C	3.60638	3.31326	3.42607	3.35349	3.97854	4.19123	3.81152	4.64129	4.70438	3.55784
EKI1	YDR147W	1.91898	1.69551	3.16148	3.15819	2.85324	3.47602	3.62082	3.66765	3.84219	3.00691
ELA1	YNL230C	2.21366	2.80539	1.93932	3.48988	3.55933	2.72683	3.11095	3.84455	3.93352	3.84717
ELC1	YPL046C	0	2.64152	2.35989	1.74668	3.59719	2.17354	3.07464	2.55366	3.51204	2.55599
ELF1	YKL160W	3.9032	4.15841	5.2567	5.44101	4.79635	6.10384	5.45926	5.84337	5.47671	5.01806
ELG1	YOR144C	1.43522	1.99745	2.49774	1.91661	2.28222	2.64724	3.28494	2.86003	2.4486	2.75485
ELM1	YKL048C	1.9584	1.39301	1.79661	2.15281	2.5359	2.37946	2.98425	3.4221	3.21828	2.0861
ELO1	YJL196C	2.9135	4.47269	4.73723	4.19316	4.30784	4.84579	4.38633	5.19988	4.61516	4.34273
ELO2	YCR034W	4.20258	4.27761	4.75014	4.72257	4.2016	5.14317	4.98731	4.27219	5.01435	4.52542
ELO3	YLR372W	5.08092	5.50793	6.16806	6.24576	6.04701	6.27018	6.05657	6.04728	6.45373	5.54097
ELP2	YGR200C	3.68037	3.66023	4.2975	4.44423	4.5287	4.44381	4.44326	4.49009	4.43978	3.97203
ELP3	YPL086C	3.36759	4.04807	4.12825	4.38397	4.20623	4.5948	4.3878	4.72299	4.49555	4.06391
ELP4	YPL101W	2.96757	2.48869	2.8555	3.23933	3.30752	4.18756	3.00053	3.97289	3.78264	3.79593
ELP6	YMR312W	3.30405	2.84899	3.54585	3.63373	3.6614	3.33228	4.1526	4.06453	4.40388	4.5278
EMC1	YCL045C	3.97141	4.42354	4.90929	5.06993	5.16948	5.7306	5.46178	5.45716	5.88407	5.52959
EMC2	YJR088C	3.81262	3.38606	3.87508	3.7053	4.65567	4.39662	4.67587	4.61107	4.41587	3.82881
EMC3	YKL207W	4.26593	4.18009	4.71874	4.94024	4.42038	5.24378	5.3682	5.33045	5.07923	5.3931
EMC4	YGL231C	4.18995	4.20917	4.93426	4.24643	5.25062	5.17686	5.03893	5.56902	5.92076	5.57177
EMC5	YIL027C	3.11845	3.51574	3.73881	3.91443	4.41092	4.45835	4.53513	4.56324	4.44186	3.80356
EMC6	YLL014W	2.9118	4.06674	4.54682	3.98893	3.75703	4.71932	4.79669	3.8262	5.5835	4.21824
EMG1	YLR186W	3.2704	3.797	4.14708	4.44052	4.0547	5.04909	3.94129	4.43016	4.27076	4.43285
EMI1	YDR512C	3.6129	4.02325	4.00421	3.3431	4.21051	4.53332	4.49972	4.8764	5.28135	4.62586
EMI2	YDR516C	2.5757	3.85585	4.19896	4.10098	5.03958	5.06677	5.06471	4.99585	4.23644	4.61091
EMP24	YGL200C	5.23262	5.22636	5.7845	6.12954	5.57933	6.33061	6.09924	6.41484	6.58054	6.26343
EMP46	YLR080W	0.880973	2.13328	1.92806	2.35381	2.40762	2.83357	3.37282	3.38495	2.81873	2.51916
EMP47	YFL048C	3.641	3.89287	4.49771	4.62651	4.34566	4.94912	4.74722	4.56186	4.8169	4.82703
EMP65	YER140W	2.32261	1.88152	2.87834	2.68517	2.14172	3.55998	3.16808	2.80525	2.53592	2.64416
EMP70	YLR083C	3.71952	4.23381	4.95596	4.29443	4.54188	4.5748	4.70519	4.6206	4.63731	4.58641
EMW1	YNL313C	3.2301	3.36534	3.76085	3.95727	3.50805	4.22671	4.02393	3.05048	4.05014	3.40328
ENA1	YDR040C	3.69502	4.40792	3.83227	3.17046	3.77015	3.23331	4.90447	4.83064	5.83931	6.0486
ENA2	YDR039C	3.2631	3.52591	4.52482	4.90309	4.21509	4.93312	4.69693	2.73152	4.47873	0
ENA5	YDR038C	3.57845	3.11882	4.21352	4.02495	4.29601	4.43323	4.06735	4.77227	2.96918	4.46616
ENB1	YOL158C	2.78697	2.83649	2.99595	3.36172	2.40464	3.44351	3.37858	3.0939	3.0568	3.20779
END3	YNL084C	2.90502	3.07054	3.74014	4.07504	4.07993	3.90718	4.14205	3.96067	4.35455	3.71865
ENO1	YGR254W	4.67398	5.06042	6.30051	6.97658	8.08091	8.66768	9.0423	9.30368	9.35892	8.91324
ENO2	YHR174W	9.36966	9.75994	10.3573	10.4692	10.7253	11.0053	11.104	11.0806	11.1501	10.7694
ENP1	YBR247C	3.42897	3.67765	4.47922	4.56133	4.78858	4.69836	4.3781	4.44482	5.10007	4.19763
ENP2	YGR145W	2.59434	2.69036	3.48256	3.77967	3.27322	3.52908	4.12919	3.79415	3.82042	3.6696
ENT1	YDL161W	3.32861	2.72829	3.53281	3.84728	4.06856	4.38967	4.51148	4.53319	4.06859	4.14143
ENT2	YLR206W	3.04272	3.60528	4.27715	4.17245	4.78794	4.82464	5.02165	5.28264	5.69063	5.15407
ENT3	YJR125C	2.8331	3.24882	3.77504	4.16669	4.61513	4.75602	4.94811	4.21209	4.52597	4.56896
ENT5	YDR153C	4.01782	3.75258	4.23302	4.27172	3.72765	4.85982	4.60894	4.42435	4.82471	4.42703
ENV10	YLR065C	4.08826	3.82569	5.09875	4.87978	4.7828	5.25142	5.45783	4.80498	5.93573	6.0723
ENV11	YGR071C	2.31713	1.83854	2.82724	2.81221	2.75102	2.91854	3.11548	2.75456	2.72895	2.94854
ENV7	YPL236C	2.70498	3.0872	2.15392	2.84413	2.3138	3.57132	3.53917	3.3638	2.84924	2.76986
ENV9	YOR246C	2.75186	3.47989	3.50835	4.66028	4.37913	4.9402	4.67426	4.24994	4.7622	5.11033
EOS1	YNL080C	3.20686	3.00745	3.36622	3.6704	3.68343	3.92178	4.28449	4.10202	3.07123	4.00419
EPL1	YFL024C	2.08311	2.29528	2.94987	3.11571	2.30813	2.74727	3.38408	3.15828	3.93476	2.991
EPO1	YMR124W	2.90232	3.08857	3.61912	3.50281	3.66449	3.97968	4.24407	4.36644	4.8087	5.09643
EPS1	YIL005W	3.18001	3.07163	3.64604	3.63438	3.38081	4.1016	4.52615	3.46388	4.488	4.03352
EPT1	YHR123W	3.57124	3.9718	3.9241	4.6126	4.18594	4.45835	4.42907	4.18987	4.58721	4.8077
ERB1	YMR049C	4.34185	3.91763	4.76763	4.44393	4.23002	5.07858	4.35594	4.27806	4.82295	4.49248
ERC1	YHR032W	3.00234	3.84221	3.874	3.98927	3.72596	3.56465	4.16238	3.86753	4.21598	3.26362
ERD1	YDR414C	2.55049	2.48771	3.3812	3.24443	2.50097	3.7692	3.30822	3.79221	3.45777	3.37385
ERD2	YBL040C	5.28002	4.81441	5.51678	5.3735	5.87961	6.09752	6.11487	5.92482	6.27803	6.50463
ERF2	YLR246W	2.79723	2.79017	2.32215	3.07227	3.63433	3.11221	3.85549	4.47362	4.11864	4.39766
ERG1	YGR175C	5.61554	5.28742	6.22141	6.44893	6.31668	7.09808	7.1191	6.88364	7.26663	7.28025
ERG10	YPL028W	5.08762	5.75836	6.03698	6.24286	6.65976	6.71092	7.19171	7.21061	7.15326	7.10644
ERG11	YHR007C	6.12747	6.30608	6.84715	7.25897	7.11005	7.61923	7.99873	7.87901	7.89982	7.95695
ERG12	YMR208W	3.6472	4.27303	4.64978	5.18033	5.21517	5.60812	5.29445	5.50788	5.68874	5.85606
ERG13	YML126C	5.25394	5.7658	6.45993	6.62296	6.82059	7.37544	7.52302	7.4412	7.54313	7.25556
ERG2	YMR202W	5.40543	6.27998	6.71542	6.82025	6.84633	7.21076	7.53122	7.66644	7.86883	7.95872
ERG20	YJL167W	5.62184	6.10305	6.7371	6.91746	7.1452	7.64118	7.68301	7.78137	7.93816	7.8535
ERG24	YNL280C	3.41602	3.31205	4.68902	4.6493	4.54732	5.15099	5.48574	5.33204	5.96382	5.40183
ERG25	YGR060W	7.05923	6.81788	7.37585	7.59892	7.60883	8.08507	8.596	8.44599	8.72829	8.64591
ERG26	YGL001C	4.30376	4.56303	5.39948	5.10727	5.66703	5.87682	5.2831	5.4825	5.79391	5.44553
ERG27	YLR100W	4.25833	4.96441	5.58972	5.61029	5.18963	6.02846	5.80537	5.77466	5.96196	5.84041
ERG28	YER044C	3.87228	4.58877	4.94899	5.30431	5.82902	5.56575	5.89136	6.21938	6.25294	5.81355
ERG29	YMR134W	3.56878	2.91833	3.74617	3.16398	3.63997	4.54956	3.76003	4.27012	3.66985	4.12906
ERG3	YLR056W	5.68858	5.866	6.73704	6.91095	6.8313	7.37802	7.52166	6.9653	7.12537	6.99459
ERG4	YGL012W	4.66871	4.25411	4.60118	4.82698	4.68372	5.47135	5.11736	5.60804	5.47505	5.28971
ERG5	YMR015C	4.11532	4.81847	5.41728	5.42472	5.76553	6.12251	6.11838	5.92219	6.10548	5.42314
ERG6	YML008C	5.7015	5.78442	6.37957	6.62986	6.76774	7.27666	7.28062	7.63879	7.39345	7.82132
ERG7	YHR072W	4.44781	4.49134	4.98677	5.25523	5.12228	5.38407	5.16619	5.3428	5.58863	5.55128
ERG8	YMR220W	4.11149	4.41475	4.91553	5.24259	4.80781	5.26748	5.32044	5.42039	5.71797	5.59975
ERG9	YHR190W	4.08667	4.68516	4.79971	4.78125	5.64329	6.03757	6.46125	6.45792	6.67134	6.36455
ERI1	YPL096C-A	4.28336	2.71716	2.1039	3.61834	4.22657	3.60989	5.40867	0	6.24339	5.00726
ERJ5	YFR041C	3.26412	3.21935	3.79816	2.8694	2.35853	3.86587	2.931	3.27722	2.49689	3.48076
ERO1	YML130C	5.62968	5.04738	5.89823	5.72337	5.62739	6.28026	6.2464	5.92767	6.33552	6.54802
ERP1	YAR002C-A	5.14184	4.85057	5.04918	5.53206	4.931	5.67942	5.67496	5.27954	5.76012	5.28228
ERP2	YAL007C	4.25558	4.46769	4.38027	4.49934	4.52325	4.6947	4.59847	4.97616	5.47289	4.88262
ERP3	YDL018C	2.32812	2.98848	3.90231	3.49715	4.71982	4.25759	4.33384	4.04229	3.95115	4.04494
ERP4	YOR016C	3.46705	3.53929	3.31915	3.93852	4.34327	4.38101	4.55982	4.72256	4.69359	3.53664
ERP5	YHR110W	2.40279	2.23211	2.17014	3.99679	3.20594	4.71577	4.31216	4.79787	4.21961	3.9512
ERP6	YGL002W	2.80808	3.3817	3.79337	4.05683	2.75686	4.60378	4.03619	4.10202	4.35317	4.40973
ERT1	YBR239C	2.31584	2.53706	2.87834	2.97469	3.11004	3.2512	3.56212	3.68054	4.34811	4.91732
ERV1	YGR029W	2.36857	3.57212	4.31026	4.62851	3.16827	4.40704	4.48369	4.11764	4.83113	3.37385
ERV14	YGL054C	5.0221	4.82428	5.64991	5.95197	5.80116	6.18319	6.30916	5.5667	5.55544	5.2298
ERV15	YBR210W	3.39635	4.44029	3.57179	3.13082	3.96594	4.9574	4.66986	4.55224	4.99339	4.34273
ERV2	YPR037C	3.05964	2.32968	3.1083	3.42985	2.88736	3.80248	4.53939	3.61245	4.4981	4.55493
ERV25	YML012W	4.714	4.94192	4.86537	5.4633	5.32141	5.42114	5.54918	5.66566	5.4292	5.54546
ERV29	YGR284C	4.88695	5.28423	5.50277	5.9891	5.76242	6.29131	6.25663	6.20723	5.93636	6.12711
ERV41	YML067C	4.0008	3.55906	4.23787	4.37756	4.64367	4.60994	4.87914	4.57669	5.25858	4.9038
ERV46	YAL042W	4.52154	4.85682	5.61911	5.38112	5.45039	5.70403	5.95438	6.01878	6.3028	5.57602
ESA1	YOR244W	2.83945	2.51877	3.16942	2.97029	2.54422	3.64948	3.5575	3.91998	4.2573	3.50934
ESBP6	YNL125C	2.69659	3.26386	3.75831	3.93411	4.00697	4.38967	4.61174	4.77935	4.54558	5.01997
ESC1	YMR219W	2.74496	2.26195	2.92245	2.98311	3.10032	3.60666	3.6593	3.86222	4.19867	4.50529
ESC2	YDR363W	1.39908	2.40141	2.40281	2.76069	3.05831	3.36079	2.379	3.34892	3.56057	3.06444
ESC8	YOL017W	0.228998	1.16746	1.68335	1.81608	2.40342	2.68435	1.86737	2.99112	2.57307	2.99358
ESF1	YDR365C	3.40783	3.25212	3.90825	3.94276	3.86306	4.10358	3.86729	3.61245	4.04682	3.45008
ESF2	YNR054C	2.88826	2.76528	4.03896	3.81103	3.81294	4.76709	4.28449	3.98411	4.75046	3.56104
ESL1	YIL151C	2.63922	3.04183	3.45443	3.45108	3.84589	3.74736	4.282	4.45369	4.63867	4.27651
ESL2	YKR096W	2.78801	2.83754	3.34566	3.55829	3.64711	4.49221	4.36464	3.91265	4.47571	4.83227
ESP1	YGR098C	1.78868	2.14181	2.84079	2.74288	2.94643	3.27311	3.34535	3.58762	3.33619	3.81266
ESS1	YJR017C	3.37242	3.62016	4.67269	3.9037	3.85431	4.31647	2.80787	3.14994	4.15618	4.46232
EST2	YLR318W	1.48455	1.73908	2.18812	2.13063	1.86949	2.51112	2.18582	2.37633	2.16462	2.5026
EST3	YIL009C-A	1.29596	2.43109	3.21982	3.01977	3.90321	2.65509	3.36978	3.43316	2.64057	3.43571
ETP1	YHL010C	1.53565	1.60324	2.61468	2.35721	2.82233	2.72991	2.41473	3.5433	3.94708	2.889
ETR1	YBR026C	3.48875	4.27205	4.47287	4.88122	5.26078	6.02353	5.80794	6.1034	6.28789	6.12929
ETT1	YOR051C	3.37844	3.44418	4.2625	3.62724	3.44488	4.43341	4.46	4.02811	4.82119	4.35308
EUG1	YDR518W	3.77632	3.43806	4.09524	3.91174	3.74579	4.11169	4.37022	4.51028	4.43911	4.95035
EXG1	YLR300W	3.59904	3.91593	4.11101	4.32268	4.3737	5.89947	5.9287	6.07573	7.02221	7.49271
EXG2	YDR261C	3.38627	3.20647	4.24087	4.32053	4.78561	5.22096	5.05169	5.38292	5.59894	5.82389
EXO1	YOR033C	2.47269	2.87574	3.55484	3.49331	3.71032	3.94902	4.02429	4.35398	4.9052	4.03154
EXO5	YBR163W	2.32463	2.41448	3.23894	3.3125	2.82233	3.55533	3.80701	3.14016	3.33767	3.54588
EXO70	YJL085W	2.30923	2.26942	2.79377	3.27763	2.82219	3.7008	3.72061	4.14176	3.0208	2.93994
EXO84	YBR102C	2.38843	2.51623	2.91013	3.3249	2.91917	3.54558	4.00459	4.03215	3.73422	4.45201
FAA1	YOR317W	4.29333	4.88813	4.98162	5.39799	6.10216	5.99172	6.25229	7.01422	6.97773	7.31943
FAA2	YER015W	0.992473	1.67377	2.02257	1.88203	2.52272	1.76637	2.49973	3.38423	3.61747	3.46156
FAA3	YIL009W	3.92292	3.89707	4.08227	4.46292	3.93269	4.04217	4.22683	4.66956	4.61898	3.99434
FAA4	YMR246W	4.08224	5.13796	6.00561	5.74893	5.67094	6.66042	6.75828	6.56413	6.64025	6.80137
FAB1	YFR019W	1.82697	2.56922	3.11421	3.36959	3.28666	4.25079	4.11656	4.48857	4.85201	4.99921
FAD1	YDL045C	3.00695	3.52329	3.01755	3.78774	4.48853	4.39911	3.66535	4.54268	5.01254	4.85489
FAF1	YIL019W	2.4239	2.02684	2.95556	2.52112	3.22914	3.53577	3.60936	3.43316	3.51999	3.43571
FAL1	YDR021W	2.5116	2.13967	2.45382	2.19338	2.81042	3.1059	2.89455	2.38476	1.70294	2.06112
FAP1	YNL023C	2.71524	2.7003	3.13295	2.84425	3.24736	3.97644	3.50969	3.82855	3.73221	4.33694
FAP7	YDL166C	3.36278	3.40752	4.01463	4.01117	4.02442	4.45497	4.63419	2.9451	3.93724	4.05891
FAR1	YJL157C	2.58862	2.85466	3.17115	3.37412	3.40903	4.03522	4.07882	3.45074	4.21036	3.94788
FAR10	YLR238W	1.94816	2.25261	2.94169	2.26578	1.80454	2.59611	2.66347	2.42644	3.49628	3.41214
FAR11	YNL127W	1.93326	3.04818	3.51535	3.51528	3.65023	3.90655	3.7892	4.1561	4.34779	3.80427
FAR3	YMR052W	1.18735	1.72829	1.49816	2.85609	2.56108	3.12945	2.56485	2.40631	3.64248	2.4086
FAR7	YFR008W	2.64879	1.64224	1.41872	1.94916	1.69933	3.01939	3.09006	3.44112	3.23701	3.15452
FAR8	YMR029C	2.83945	2.23792	3.38863	3.41167	3.39807	3.99508	3.71753	3.03159	4.02995	3.86624
FAS1	YKL182W	5.52786	6.16039	7.17204	7.09358	6.91069	7.71782	7.81244	7.73867	8.08439	8.05721
FAS2	YPL231W	4.62529	6.01376	7.01106	6.82593	6.87018	7.49788	7.68328	7.76361	7.87713	8.14967
FAT1	YBR041W	2.82128	3.39866	3.62005	3.79452	4.07685	4.57056	4.53466	4.94109	4.63306	4.79055
FAT3	YKL187C	1.56706	1.75278	1.83619	2.24171	1.93535	2.87831	2.69093	2.92789	3.01112	2.82191
FAU1	YER183C	3.43988	3.51199	3.82729	3.91058	3.21252	3.31721	2.52116	3.21623	3.83702	3.21874
FBA1	YKL060C	9.35284	9.61503	10.2488	10.3527	10.6946	11.1341	11.2653	11.3059	11.4246	11.1978
FBP26	YJL155C	2.76197	2.93546	2.94265	2.86367	3.06991	3.46291	3.7783	4.145	4.15722	4.94168
FCF1	YDR339C	3.22166	3.353	4.15832	3.6209	3.36756	4.28767	4.08999	4.11764	4.20773	4.97458
FCF2	YLR051C	3.40025	2.75914	3.95492	4.1324	3.50017	4.50774	4.27767	4.86596	3.26244	4.76556
FCP1	YMR277W	2.94633	3.33789	3.49845	3.67164	3.76002	3.80995	4.04374	4.25321	3.32902	3.24591
FCY1	YPR062W	4.67364	5.88733	6.26871	6.03825	6.20954	7.04824	6.80304	6.73266	6.70633	6.88222
FCY2	YER056C	4.66595	4.78861	5.39716	5.29276	4.98849	5.9645	5.77187	5.40761	5.50085	4.90649
FCY21	YER060W	3.12746	3.24707	4.0366	3.68247	3.56054	4.57098	4.74835	4.00033	4.15972	4.62856
FCY22	YER060W-A	2.37984	2.38699	2.73839	3.16813	2.67317	3.86869	4.20043	3.38393	3.8526	3.84782
FDC1	YDR539W	3.53627	3.26794	4.13377	3.91197	3.92516	4.45584	4.12519	4.69522	4.35849	3.9204
FEN2	YCR028C	2.54635	2.42872	3.67336	3.58956	3.48775	4.21935	3.8745	2.55848	4.50918	3.81432
FES1	YBR101C	5.02465	4.8861	5.91822	5.67113	4.84525	5.6107	5.33483	5.79693	5.49637	5.24647
FET3	YMR058W	3.95649	4.03846	4.8413	5.10561	4.47113	5.12286	4.384	3.93984	4.25657	3.81432
FET4	YMR319C	3.14412	4.08385	4.91275	4.7882	4.93809	5.43998	5.28322	5.24645	5.80219	5.46204
FET5	YFL041W	3.15793	3.30031	3.55535	3.58143	3.71861	4.50089	3.9295	3.97066	4.06017	4.34951
FHL1	YPR104C	1.68648	2.05364	2.63704	2.33292	2.75686	2.7446	2.50815	2.30895	3.77367	2.84088
FHN1	YGR131W	1.71362	2.70159	3.56761	1.16193	3.28514	3.79824	2.29289	3.11716	1.90068	4.03418
FIG2	YCR089W	2.27622	2.6293	3.32841	3.22447	3.139	3.84351	3.6996	3.66391	3.86372	4.08924
FIG4	YNL325C	2.51866	2.17876	2.84029	2.83138	3.29411	3.33885	3.63522	3.61399	4.28684	3.24022
FIN1	YDR130C	1.85588	1.3682	1.8053	2.18751	3.22914	2.38932	2.94912	3.49717	3.14628	3.06444
FIP1	YJR093C	3.35979	3.23121	3.71525	3.69442	4.34051	4.3701	3.68809	4.05315	4.25217	3.81
FIR1	YER032W	0.983546	2.07136	2.13447	2.28251	2.40216	1.89183	2.30485	2.38713	2.81296	2.2535
FIS1	YIL065C	3.50663	3.51469	3.5977	4.93269	4.5971	5.19549	5.00155	5.16609	5.66452	5.16883
FIT2	YOR382W	4.21168	2.06161	1.80905	2.40103	3.85322	4.72941	3.61419	4.93129	4.71279	4.93401
FIT3	YOR383C	3.97173	3.56018	3.05298	2.63237	1.78691	3.56699	2.91761	3.26339	2.98055	4.00751
FKH1	YIL131C	1.60999	1.5153	2.52727	2.68517	2.15241	1.80361	3.25688	2.41131	2.48926	2.63078
FKH2	YNL068C	2.73922	2.94167	3.39638	3.72791	3.35873	4.04457	3.89145	3.40029	4.15779	3.9416
FKS1	YLR342W	6.05297	6.14321	6.84647	6.99279	7.14542	7.63017	7.67781	7.7269	7.92611	7.67078
FLC1	YPL221W	3.68918	4.12257	4.8488	4.84207	4.7278	5.32223	5.62587	5.30399	5.77938	5.53477
FLC2	YAL053W	3.9741	3.94155	4.05787	4.15589	4.17951	4.82568	5.19983	5.64453	5.75323	6.20724
FLC3	YGL139W	2.666	3.45414	3.57431	3.35115	3.52998	3.95053	3.84084	3.8454	3.93438	3.74087
FLD1	YLR404W	1.87898	2.08186	2.88297	0.788183	1.83559	2.68191	3.17284	3.52621	2.54035	2.81225
FLO1	YAR050W	2.05578	2.72758	3.22426	3.18573	3.49815	3.95999	4.12178	4.25366	4.40351	4.73164
FLO10	YKR102W	1.23498	1.4648	2.14461	2.01885	2.63106	1.81871	2.60349	3.28784	3.02113	3.00484
FLO11	YIR019C	2.07022	2.34415	2.06149	2.01415	1.83097	2.40991	1.71402	1.99736	3.16884	2.74356
FLO5	YHR211W	2.8324	3.0924	3.94634	4.02903	3.83488	3.96215	4.65247	4.71137	5.03629	4.6714
FLO8	YER109C	2.07734	2.05224	2.78971	3.16852	2.27046	3.25712	3.14901	3.56603	4.13339	3.56861
FLO9	YAL063C	1.72178	1.35278	2.18467	2.37634	2.84273	3.10219	3.05553	3.31872	3.35908	3.13004
FLR1	YBR008C	2.40279	1.9991	3.07311	3.18365	2.41421	3.76551	2.88187	2.97082	3.88782	3.54356
FLX1	YIL134W	2.55685	1.98132	2.76864	3.05157	3.75431	4.23133	4.64521	4.3354	4.42623	4.33807
FMC1	YIL098C	0.898261	1.62569	3.4426	3.43924	2.93156	3.97055	3.30261	3.95824	3.36775	1.96879
FMN1	YDR236C	2.52488	3.46564	2.60763	3.54201	3.63279	4.30421	4.02271	3.90792	2.89047	3.70406
FMO1	YHR176W	0.899867	2.04836	2.46877	2.25105	2.441	2.56169	2.93852	3.13343	2.85401	1.97137
FMP10	YER182W	2.22847	3.48199	3.21346	2.61957	4.59926	4.23996	4.41086	4.2275	4.01402	4.78928
FMP16	YDR070C	0	2.73296	1.6905	3.1074	3.6968	3.09926	2.32241	5.42648	4.15618	4.46232
FMP25	YLR077W	2.20163	3.02839	2.75446	2.98134	2.45134	3.35783	3.81172	3.71394	3.95183	3.36289
FMP27	YLR454W	2.67318	3.20386	3.68778	3.83292	3.82184	4.40568	4.53466	4.40072	4.76176	4.53469
FMP30	YPL103C	2.59627	3.1206	3.98189	3.80509	3.54881	3.3258	4.11776	3.6586	3.52508	4.02113
FMP32	YFL046W	2.59195	2.26154	2.45691	3.35244	2.20738	3.88095	2.89781	3.77619	2.46547	2.39009
FMP33	YJL161W	2.92396	2.84554	3.22766	2.19436	4.26761	3.7484	4.30658	4.37312	4.28073	4.53799
FMP40	YPL222W	2.07594	2.40996	1.72129	2.76967	3.20594	3.33735	3.27976	3.89123	3.79241	3.49161
FMP41	YNL168C	2.98507	3.6247	4.68405	4.55648	4.31907	4.83717	4.41199	5.41264	5.04424	4.95454
FMP45	YDL222C	2.565	2.89377	2.77702	3.06021	3.99446	3.57789	4.0682	4.76649	4.99815	4.53116
FMP46	YKR049C	3.20319	3.44791	3.9691	4.00371	4.62221	4.82783	4.90541	4.65475	5.81708	5.41104
FMP52	YER004W	3.31259	4.36135	4.64009	4.32904	4.34247	4.74174	4.8906	2.73152	4.25412	3.82673
FMS1	YMR020W	1.7826	1.61475	2.63915	3.02746	3.23698	3.12111	3.75761	3.98111	4.14414	4.68377
FOB1	YDR110W	2.30147	2.92401	3.137	2.9551	3.71664	3.8326	2.59505	3.29592	3.3819	2.785
FOL1	YNL256W	3.07555	3.20996	3.84543	3.76383	3.63279	4.16611	3.88054	4.46049	4.04468	3.32546
FOL2	YGR267C	4.12079	4.28691	4.73834	4.43785	5.5754	5.35049	5.55923	6.02502	6.23289	5.98778
FOL3	YMR113W	2.71165	3.29545	3.15862	3.18394	3.05079	3.7828	3.69991	3.97782	3.52479	4.22817
FOX2	YKR009C	1.39502	1.10296	2.3975	2.18241	2.21673	2.64959	2.79193	2.21999	3.7242	4.20272
FPK1	YNR047W	2.99683	3.04846	3.75679	3.62888	3.84766	3.73287	4.3451	4.44266	4.70704	4.47561
FPR1	YNL135C	5.98836	6.10951	6.90716	7.03003	7.22009	7.53433	7.8876	7.44523	7.97864	7.57855
FPR2	YDR519W	4.71287	4.51905	4.82719	5.08164	4.81262	5.84118	5.31613	4.81663	5.07334	5.49999
FPR3	YML074C	5.18036	4.77741	5.74269	5.65829	5.86183	6.01016	6.00418	5.73341	6.08123	6.01313
FPR4	YLR449W	4.52571	4.10379	4.87207	5.18439	5.03825	5.49764	5.47356	5.23112	5.75075	5.72014
FPS1	YLL043W	3.58887	3.77129	3.94931	4.45687	4.32557	4.72462	4.64761	4.81982	4.87991	4.82254
FRA1	YLL029W	3.69576	4.05522	4.33551	4.29816	4.70834	4.94578	4.75823	4.86447	4.92907	4.9977
FRA2	YGL220W	4.0008	3.75974	4.59042	4.55838	4.78561	5.42742	5.19193	5.68759	4.91043	5.00726
FRD1	YEL047C	3.53343	3.21758	4.1701	4.5482	4.74838	5.54156	5.49554	5.50867	5.63004	5.59369
FRE1	YLR214W	4.06785	4.51435	5.27183	5.29394	4.7619	4.82802	4.4393	4.50615	3.72786	4.11478
FRE2	YKL220C	1.25224	2.11684	1.68764	1.70078	1.7313	2.6896	2.65997	2.49925	3.18264	2.64291
FRE3	YOR381W	1.77344	1.62569	1.44767	1.57018	2.31545	3.16468	2.93551	1.73421	2.97024	3.19539
FRE5	YOR384W	2.53146	2.61628	3.30085	3.08719	3.19451	3.8405	3.73016	3.47736	3.56446	3.75994
FRE6	YLL051C	2.81517	2.48088	3.0693	3.91141	3.6536	4.11525	4.44675	4.20376	4.69069	4.60179
FRE7	YOL152W	3.67002	4.30168	5.15572	5.43993	4.88779	4.85727	3.88498	3.77804	3.5518	3.46734
FRE8	YLR047C	2.25199	2.94627	2.48757	3.10231	3.15514	3.14236	3.35019	2.93318	3.86184	3.77581
FRK1	YPL141C	1.82606	2.14244	2.86062	2.94093	3.23444	3.97826	4.31269	4.21879	4.19365	4.95701
FRQ1	YDR373W	3.74643	4.44817	4.06808	3.85651	5.03453	4.50932	5.03893	4.85217	5.34766	5.34265
FRS1	YLR060W	5.40855	5.24054	5.81762	5.86817	5.72038	6.28563	6.15475	6.22918	6.13711	5.90137
FRS2	YFL022C	4.70864	4.52533	4.93483	5.48429	5.11211	5.42259	5.61723	5.46502	5.58524	5.2004
FRT1	YOR324C	2.16455	2.51106	2.71406	3.17125	3.21032	3.74775	4.0682	2.84991	4.33379	4.29756
FRT2	YAL028W	0.954607	1.93789	2.22813	2.37878	2.67791	3.41639	3.32585	3.27595	3.3618	4.00297
FSF1	YOR271C	4.22956	4.70993	5.20363	5.51223	5.07007	5.74086	5.98683	5.41282	5.41507	4.44898
FSH1	YHR049W	4.96116	4.54549	5.62532	5.31334	4.87851	5.99796	5.47368	4.69685	5.86013	5.51142
FSH2	YMR222C	3.09435	3.12163	3.65549	3.83032	4.31609	4.16148	4.23745	3.13959	4.7027	4.21824
FSH3	YOR280C	2.12498	3.09397	4.12657	3.83758	4.28018	4.67134	3.8637	4.35099	3.26889	4.10467
FTH1	YBR207W	3.51466	2.76802	3.39928	3.34274	3.89268	3.66488	4.12682	3.94556	4.11724	3.8613
FTR1	YER145C	3.89973	3.92582	4.41524	3.59539	3.68647	4.35962	4.1438	4.86468	4.46939	4.30694
FUB1	YCR076C	1.83415	2.5744	2.77913	2.77597	2.98028	2.24379	3.15392	2.15563	3.06761	2.98637
FUI1	YBL042C	3.94998	4.18741	4.34151	4.48172	4.39011	4.63562	5.09328	4.78701	5.09932	5.00951
FUM1	YPL262W	4.5939	4.80881	5.55931	5.79918	6.48911	6.69345	6.98861	7.17898	7.53808	7.54214
FUN12	YAL035W	4.93506	4.61615	5.50341	5.51786	5.58381	5.92378	5.84707	5.66153	5.30566	5.33777
FUN14	YAL008W	2.79443	3.60307	3.72817	3.68011	3.77164	4.21835	4.9761	4.66882	4.32099	2.94063
FUN19	YAL034C	2.61861	2.84955	3.45123	3.6239	3.72091	4.52501	4.73404	4.97968	4.70183	5.07266
FUN26	YAL022C	2.94683	2.25147	3.87727	3.47866	3.58925	3.59127	3.43835	3.18111	3.70825	3.41994
FUN30	YAL019W	3.03826	2.95623	3.37633	3.78679	3.47559	3.9426	4.15844	4.33759	4.11027	4.46418
FUR1	YHR128W	5.70127	5.63125	6.36594	6.55274	6.2672	6.76596	6.9749	6.80974	7.32933	6.3579
FUR4	YBR021W	3.1349	3.50312	3.66408	4.15351	3.69464	4.41352	3.95257	4.4574	4.36474	4.69763
FUS1	YCL027W	1.43004	1.86017	2.1565	2.18524	1.51492	2.65264	1.51787	2.91095	2.63813	1.39696
FUS3	YBL016W	3.9309	4.22012	4.80617	4.5266	4.42678	4.79747	5.36564	5.6493	5.59768	5.21188
FYV10	YIL097W	1.95669	2.3389	2.14752	2.8594	2.98388	2.64291	4.03619	2.7356	4.19205	4.10467
FYV4	YHR059W	3.0657	3.30767	3.86216	3.70117	3.18319	4.23996	4.10578	4.8764	3.62844	3.01917
FYV5	YCL058C	1.46767	2.66215	3.09889	3.46784	3.4807	3.7926	3.33093	4.23551	3.39621	1.99229
FYV6	YNL133C	2.02117	2.23066	1.67135	2.58058	3.29336	2.23652	3.43469	2.62069	0	1.84006
FYV8	YGR196C	1.82713	2.31664	2.6676	2.67141	2.9823	3.53	2.98627	3.76754	3.42046	2.92118
FZF1	YGL254W	2.88052	2.73007	3.24576	2.70653	1.78328	3.03716	3.27952	2.74731	2.8289	2.7497
FZO1	YBR179C	2.19465	3.04564	3.16567	3.30103	3.07272	4.08566	4.00518	3.99447	4.16911	3.59756
GAA1	YLR088W	3.29787	3.35221	3.42663	4.03282	3.85631	4.39105	4.04071	4.21558	4.0782	3.48044
GAB1	YLR459W	3.90463	3.6445	4.11574	4.36856	4.39997	4.63813	4.24286	5.00083	4.4309	4.79661
GAC1	YOR178C	1.85879	1.85283	1.46785	2.5929	2.72971	3.08774	4.14205	4.51441	4.76173	5.22865
GAD1	YMR250W	2.74363	4.0918	3.37091	3.81338	5.44331	5.33767	5.48747	6.25398	5.91201	5.58462
GAL10	YBR019C	1.26687	2.26921	2.39766	2.14909	2.42889	2.71086	2.20449	1.98543	2.8727	3.02102
GAL11	YOL051W	3.47856	3.78612	4.25089	4.52558	4.54101	4.79793	4.67764	4.59441	5.02839	4.74769
GAL3	YDR009W	1.85622	1.59143	1.60505	2.76967	1.49995	1.96023	2.02035	2.3251	1.83639	3.61504
GAL4	YPL248C	1.41453	2.06499	2.19203	2.52284	2.06897	3.12915	2.95757	2.6186	2.90531	3.66768
GAL80	YML051W	3.57161	3.82249	4.74369	5.05313	5.40039	5.48607	5.7535	5.44153	6.32877	6.12194
GAL83	YER027C	3.18342	3.42775	3.49394	3.96612	3.88633	4.26074	4.54124	4.47076	4.00725	3.82099
GAP1	YKR039W	2.34992	2.51106	2.89526	3.37058	3.95843	4.38497	4.42672	5.17742	4.96449	4.44221
GAR1	YHR089C	4.72311	4.87678	5.38685	5.36977	5.13458	5.82049	4.92341	4.95182	4.4309	4.8512
GAS1	YMR307W	6.02026	6.14326	6.61443	6.5082	6.16692	6.48476	6.39944	6.23761	6.28841	6.36314
GAS2	YLR343W	1.87703	1.65612	1.95016	2.68742	2.71287	3.42393	3.07582	2.95438	2.53814	2.95684
GAS3	YMR215W	3.24928	3.38091	3.33869	3.85519	3.82284	3.70572	4.01469	3.7797	4.02728	4.5925
GAS5	YOL030W	4.83046	4.83638	5.53757	5.44681	5.86047	6.39996	6.64987	6.87809	7.15193	7.19397
GAT1	YFL021W	3.63503	2.43347	3.5983	3.49715	3.90594	4.39633	4.89201	5.04086	5.16896	5.5522
GAT2	YMR136W	3.26424	3.21119	2.98859	3.37093	3.77655	4.48731	4.45663	5.00967	5.62749	5.95566
GBP2	YCL011C	4.23425	4.51532	5.13845	4.90791	4.68159	4.87597	5.11839	5.26234	4.65378	4.56498
GCD1	YOR260W	4.2275	4.23257	4.75187	4.64426	4.98838	5.55928	5.25861	5.31645	5.40954	5.23885
GCD10	YNL062C	3.54295	3.0927	3.88142	3.86231	3.64023	3.89511	4.03031	4.13975	4.22992	4.34273
GCD11	YER025W	5.16091	5.05925	5.80868	5.81979	5.49763	6.09379	6.16088	5.7339	6.02776	4.99628
GCD14	YJL125C	3.03522	3.38961	3.55459	3.54299	3.54487	4.48806	4.28325	3.82985	4.30974	2.93034
GCD2	YGR083C	3.90617	3.83201	4.53298	4.51495	4.94245	5.12775	5.29771	4.9207	5.47688	5.01166
GCD6	YDR211W	3.98516	4.67684	5.44747	5.62416	5.86447	6.38354	6.04612	6.24673	6.24973	5.85897
GCD7	YLR291C	3.35204	4.17621	4.91347	4.73954	4.87783	4.73068	4.89251	5.27284	5.18994	4.84532
GCG1	YER163C	3.66375	4.53283	4.72313	5.14567	5.81914	5.42044	5.58722	6.13457	6.02221	5.93109
GCN1	YGL195W	4.73512	4.81669	5.54212	5.56623	5.48826	6.09536	6.11302	6.15023	6.36596	6.0338
GCN2	YDR283C	2.54183	2.94595	3.34871	3.88804	3.97475	4.55627	4.65493	4.63632	4.75636	4.87551
GCN20	YFR009W	3.67198	3.70212	4.69697	4.74256	4.51792	5.01266	5.17659	5.014	5.51108	5.22214
GCN3	YKR026C	3.56098	4.28985	3.87297	4.77543	4.7711	4.71209	4.33567	4.15283	4.72296	3.90855
GCN4	YEL009C	6.20845	6.02249	6.74357	6.36047	6.56813	7.20231	7.07378	7.2191	7.72295	7.61964
GCN5	YGR252W	1.94056	2.69677	2.64885	3.06973	3.01434	2.97999	2.91761	2.75166	3.93511	3.40284
GCR1	YPL075W	2.97638	3.18686	3.95409	4.46628	4.82074	5.55019	5.42868	5.48021	5.64006	5.67369
GCR2	YNL199C	3.22414	3.39443	3.76378	3.57857	4.16186	4.0171	4.48635	3.5762	4.50341	3.98722
GCS1	YDL226C	3.5943	3.66099	3.9823	4.29443	3.94468	4.32785	4.34042	4.05684	4.51442	3.56692
GCV1	YDR019C	4.83371	4.00908	3.97646	4.69773	4.86771	5.00527	5.61897	5.95577	6.04969	5.24501
GCV2	YMR189W	4.84978	4.11909	4.60009	4.71997	5.2522	5.34011	5.64484	5.96717	5.85445	5.08868
GCV3	YAL044C	6.03812	5.237	5.67591	5.50589	6.27223	6.33061	6.10912	6.16763	6.67209	5.8795
GCY1	YOR120W	3.31095	4.29359	3.95304	4.55214	5.62214	6.18735	5.64171	6.2503	6.29173	5.39429
GDA1	YEL042W	4.43095	4.59113	5.07908	5.07549	5.08921	5.2756	5.19379	5.2189	5.46019	4.34819
GDB1	YPR184W	2.59827	3.56958	3.46515	3.8329	4.83712	5.03686	5.43855	6.03057	5.75867	5.62173
GDE1	YPL110C	3.25628	2.65185	3.72486	3.6441	3.70313	4.52184	4.88713	5.32882	5.84659	6.00973
GDH1	YOR375C	4.4843	5.75374	6.45203	6.49643	6.48157	6.71149	6.76333	6.61359	6.8381	6.31497
GDH2	YDL215C	3.34346	3.55807	3.92487	4.26096	4.84964	5.15661	5.41017	5.56125	5.86805	5.68508
GDH3	YAL062W	1.66819	2.71993	2.17014	3.30273	2.86167	3.61289	3.43053	3.96983	3.77961	4.13214
GDI1	YER136W	4.79568	5.01466	5.59453	5.79156	6.24168	6.26128	6.47304	6.48055	6.66238	6.63972
GDS1	YOR355W	4.55722	4.81853	4.86477	5.03067	5.43765	5.42779	5.61786	5.46427	5.72992	5.66211
GDT1	YBR187W	3.73118	3.70938	4.10799	4.17275	4.39712	4.83786	4.46	3.8859	4.24778	4.03075
GEA1	YJR031C	2.20877	1.9694	2.68302	2.92641	2.96076	3.493	3.39483	2.76746	3.1808	2.9972
GEA2	YEL022W	3.11357	3.07628	3.4575	3.48065	3.60588	4.29138	4.01443	4.4786	4.24493	4.28751
GEF1	YJR040W	2.80321	3.31179	3.71588	3.45873	4.11304	3.76604	3.84063	3.60025	3.40927	3.53837
GEM1	YAL048C	1.92144	2.51416	2.59576	2.93718	2.95895	3.11594	3.4616	3.82204	3.37312	3.09171
GEP3	YOR205C	2.38535	2.609	3.99365	3.7346	3.78642	4.31393	4.26749	3.85569	4.33613	4.30412
GEP4	YHR100C	2.74067	2.14771	3.47895	2.98952	2.68987	4.31971	3.78269	3.94056	4.23967	4.15213
GEP5	YLR091W	1.66327	2.04968	1.79785	2.38831	2.58255	2.87041	2.71411	3.05277	3.13701	1.97266
GEP7	YGL057C	1.87121	1.38119	1.1801	1.66202	2.1376	2.6729	2.74093	3.31492	2.06621	1.31894
GET1	YGL020C	2.5691	3.04991	4.24905	3.75489	4.06856	3.69787	3.43947	3.06775	4.62461	3.35739
GET2	YER083C	3.89114	3.74364	4.58232	3.95773	4.03695	4.63431	4.57949	5.7842	5.24537	5.0279
GET3	YDL100C	5.10402	5.5513	5.77595	6.32653	6.00867	6.58266	6.39159	6.63063	6.53937	6.46748
GET4	YOR164C	3.36874	3.55763	4.24523	4.37975	4.46031	4.50214	4.75619	4.00226	4.51661	4.0049
GEX2	YKR106W	1.26493	0.569529	2.05312	1.71592	2.67452	3.13499	2.20189	2.12924	3.64823	2.3385
GFA1	YKL104C	5.62859	5.16792	5.57704	5.57236	6.02421	6.55015	6.95507	7.2921	7.61263	7.89091
GFD1	YMR255W	2.16685	2.12809	3.80371	2.96736	2.32713	3.4811	2.67227	3.67279	3.46538	3.67538
GFD2	YCL036W	2.09581	2.14619	2.8555	2.8874	3.02157	3.16161	2.45467	3.75455	3.67588	3.29845
GGA1	YDR358W	1.78298	2.16465	2.81234	2.51062	3.18438	4.14566	3.92968	3.92595	4.8149	4.30159
GGA2	YHR108W	4.10841	4.27383	5.02917	4.94941	5.09589	5.61901	5.66733	5.3996	5.75863	5.13642
GGC1	YDL198C	3.17519	3.11384	2.9343	3.21133	4.35529	4.03499	4.86834	4.57156	4.47855	4.06095
GIC2	YDR309C	2.39319	3.54416	3.55459	3.25168	3.46511	3.28321	3.3555	4.38059	3.91875	3.45079
GID7	YCL039W	2.53019	2.84091	3.01059	3.08921	3.62951	4.08671	4.49546	3.94672	4.69411	4.70078
GID8	YMR135C	2.8109	2.31113	3.00598	2.66561	1.36417	2.93332	3.91051	4.13567	3.88511	3.79897
GIM3	YNL153C	4.66898	3.91763	4.47585	4.9268	3.19451	4.74367	4.8211	5.33477	5.29374	4.49248
GIM5	YML094W	4.71814	4.83861	4.96989	5.44512	4.94372	5.91832	5.68107	5.08767	5.752	5.49482
GIN4	YDR507C	1.87415	2.20318	2.59148	3.27542	2.83547	3.66074	3.87602	3.76207	4.12892	3.97733
GIP1	YBR045C	1.45131	0.949188	1.54959	2.25288	2.62687	2.91632	3.07362	3.13548	2.85601	2.63272
GIP2	YER054C	1.23522	2.42223	2.37618	2.33429	3.66581	3.82248	3.84009	4.52604	5.06513	4.82847
GIP3	YPL137C	3.91681	3.86558	3.92203	4.20014	4.69295	4.72481	5.11883	5.20706	5.27464	5.54393
GIP4	YAL031C	2.42153	1.65231	2.60222	2.51871	2.64704	3.14312	3.21459	3.27722	3.44227	3.8691
GIR2	YDR152W	4.34259	3.6604	4.61012	4.47266	4.79858	5.17445	4.6154	4.56878	5.01013	4.46922
GIS1	YDR096W	2.56637	3.21034	3.7129	3.17271	3.64901	4.57915	4.09958	3.93312	4.53224	4.24749
GIS2	YNL255C	6.07913	6.30934	6.3422	6.7363	6.41069	7.09957	6.96233	6.28041	6.57876	6.57927
GIS3	YLR094C	2.44548	2.60192	3.13173	2.8948	2.52108	3.03492	3.47821	3.56253	3.92796	2.93891
GIS4	YML006C	2.00349	1.72029	2.40589	2.73881	2.69388	3.60288	3.5322	3.47696	4.13142	3.67328
GIT1	YCR098C	4.22494	1.72695	2.53201	2.69001	3.06047	2.99397	3.06447	2.7307	3.38751	3.62031
GLC3	YEL011W	2.64054	2.64796	2.8546	3.41455	4.22855	4.79113	5.11226	5.37673	5.38576	5.47806
GLC7	YER133W	4.99227	5.41379	5.86717	5.65948	5.64476	6.20671	6.14456	6.27596	6.46855	6.22696
GLC8	YMR311C	3.32472	3.4866	4.22628	4.52558	4.50023	4.82604	5.09896	4.78526	4.54272	5.13889
GLE1	YDL207W	2.07734	2.36899	3.35064	2.88128	2.75214	3.14018	3.53917	3.12853	3.65363	3.13102
GLE2	YER107C	3.54415	3.8785	3.97681	4.44163	4.50987	4.74884	5.03492	4.66267	4.61566	4.66537
GLG1	YKR058W	1.76613	1.42831	1.83713	2.84639	2.58288	2.96351	3.42726	3.55846	4.07367	3.18618
GLG2	YJL137C	0.730947	1.37466	2.83313	2.25105	3.20594	3.29384	2.38751	3.59782	3.0215	3.84348
GLK1	YCL040W	4.97791	5.71475	5.20144	5.12664	6.67109	6.47432	6.73715	6.85104	6.73214	5.95652
GLN1	YPR035W	5.15367	5.30359	6.02151	6.15279	6.30545	6.93098	6.99108	7.16757	7.27376	7.08782
GLN3	YER040W	2.42555	2.86675	3.43961	3.24635	3.27969	3.7712	3.92991	3.68835	4.06431	3.69094
GLN4	YOR168W	5.01536	5.21	5.75477	5.73537	5.57807	6.18319	5.86092	5.86054	6.00419	5.27808
GLO1	YML004C	3.97438	4.52226	4.8413	5.18279	5.51057	5.4978	5.31341	5.96113	5.82619	5.1283
GLO2	YDR272W	4.48594	3.91145	4.78629	5.13361	5.16283	5.90061	5.89531	5.63168	6.15619	6.09838
GLO3	YER122C	4.05369	4.41702	4.58586	5.00695	4.78464	5.23492	5.70132	5.12534	5.64098	5.72261
GLO4	YOR040W	3.02534	3.26645	4.08251	3.57331	3.49528	4.56996	3.76554	3.09002	4.22215	3.70571
GLR1	YPL091W	4.39607	4.9303	5.18037	5.15998	5.61028	5.7561	5.80125	5.92452	6.34821	5.92728
GLT1	YDL171C	4.86505	5.14514	5.72264	5.78868	5.92689	6.46939	6.60784	6.80858	6.707	6.48348
GLY1	YEL046C	5.66791	5.65062	6.39615	6.23485	6.40646	6.59748	7.01013	6.87783	7.05056	6.72552
GMC1	YDR506C	1.59847	2.0647	2.33814	1.72774	2.29024	3.15002	2.95723	1.60827	3.28626	3.09207
GMH1	YKR030W	2.24416	2.13242	2.32327	2.97224	2.86288	3.62527	2.80626	3.58645	2.59509	2.51823
GNA1	YFL017C	3.67301	3.01729	3.40548	3.87517	3.41493	3.72554	4.62657	4.56186	3.33084	4.3806
GND1	YHR183W	5.33438	5.97524	6.98685	6.88253	6.81419	7.1878	7.20528	7.17595	7.22742	6.90745
GND2	YGR256W	0.589283	1.90343	1.28774	2.5679	3.71141	3.85498	3.86729	4.98085	4.81885	5.32727
GNP1	YDR508C	5.46729	5.8558	5.99624	5.91253	5.90086	6.05125	6.19749	5.95978	5.96397	5.82591
GNT1	YOR320C	2.82104	3.34426	4.07804	3.44357	4.2063	4.18424	4.2106	4.53174	4.26209	3.59538
GON7	YJL184W	3.47241	3.19048	3.78919	3.96528	4.96078	4.11622	4.19205	3.09714	4.09995	3.09963
GOR1	YNL274C	2.75529	3.76418	3.55888	4.12037	5.12088	5.47989	5.55848	6.1041	6.55636	6.579
GOS1	YHL031C	2.4958	1.63274	3.74738	3.92308	4.31609	4.04326	0	3.66893	4.30601	3.67152
GOT1	YMR292W	2.78766	2.52434	4.04142	1.38004	3.09645	3.3999	4.40634	2.93131	3.92243	3.45437
GPA1	YHR005C	3.0657	2.99895	4.28038	3.96157	3.40582	4.23996	4.10578	3.83791	4.17399	4.48033
GPA2	YER020W	2.82794	2.12036	2.7954	3.11718	2.88448	3.18218	3.14204	3.08235	3.80411	4.90701
GPB1	YOR371C	3.13233	3.09919	3.47567	3.62285	3.45108	3.95934	4.12418	4.0534	4.52754	3.74579
GPB2	YAL056W	2.44548	2.2807	3.551	3.42378	2.77945	3.43056	3.63368	3.71883	3.58482	3.30866
GPD1	YDL022W	4.08826	4.7496	5.38234	5.46854	6.13787	6.32681	6.64994	6.59926	6.7411	6.10971
GPD2	YOL059W	4.5982	5.34559	5.79741	5.65378	5.81811	6.27233	6.29937	6.34162	6.59639	6.10507
GPG1	YGL121C	3.57477	3.15501	3.75222	4.23082	5.7376	5.88966	5.96868	6.1464	6.44941	6.0723
GPH1	YPR160W	2.7424	3.73028	3.65721	4.0781	5.90743	5.91976	6.44705	7.13584	7.2212	7.09588
GPI1	YGR216C	3.01557	2.72744	3.39858	3.40087	2.9268	3.83486	4.09659	3.19876	3.57607	3.87408
GPI10	YGL142C	2.00064	2.1318	3.07606	2.97154	2.58288	3.54672	3.49454	3.07251	3.1569	3.56104
GPI11	YDR302W	2.78969	3.14658	3.68143	3.75724	3.75308	4.29745	4.1454	3.90128	4.33275	4.24489
GPI12	YMR281W	2.11613	2.59304	2.79826	3.19335	3.03546	2.59924	2.40042	3.43656	3.52342	3.00594
GPI13	YLL031C	2.34435	3.18748	3.47383	3.57762	3.41493	3.81779	3.59473	3.47218	4.04743	3.71599
GPI14	YJR013W	3.27609	3.32054	3.42643	4.05858	3.9893	4.00553	4.21073	3.86607	3.60426	3.76142
GPI15	YNL038W	2.46197	3.0852	2.8958	3.9716	3.09944	4.12259	3.27496	3.39106	3.71893	2.74537
GPI16	YHR188C	3.8822	4.47463	5.08408	4.93671	4.81496	5.64569	5.62183	5.6243	5.71783	6.33615
GPI17	YDR434W	3.51486	3.76489	4.36019	3.86684	4.42341	4.77838	5.02355	4.82366	5.06702	5.11387
GPI18	YBR004C	2.48724	3.05322	3.78155	3.82064	3.59083	3.43089	4.22759	4.4169	5.09371	5.35156
GPI19	YDR437W	2.54635	2.50499	2.98489	2.8694	3.07575	3.37868	3.7468	3.8117	2.16462	3.81432
GPI2	YPL076W	2.34861	1.6765	3.93493	2.62869	3.90321	3.71625	3.79063	3.34892	0	4.38875
GPI8	YDR331W	2.94251	3.18178	3.51377	4.37859	3.36897	4.04388	3.00372	2.83621	4.02766	4.03418
GPM1	YKL152C	8.8007	8.99957	9.5282	9.72414	9.88328	10.3008	10.4706	10.5176	10.6061	10.3964
GPM2	YDL021W	3.12654	3.43676	3.9576	4.13511	4.65583	4.84106	5.23103	5.14011	5.2329	5.19785
GPM3	YOL056W	2.11999	1.33077	2.19725	2.6894	2.8917	3.01939	2.40449	2.73009	3.09175	2.38805
GPN2	YOR262W	2.51495	3.46903	3.85538	4.13264	3.83022	4.21797	4.80716	4.27219	5.12639	4.44664
GPN3	YLR243W	2.50849	3.24707	4.25485	3.88251	3.66658	4.17604	4.15791	3.38902	3.67934	4.07247
GPP1	YIL053W	6.38565	6.60031	7.38717	7.6125	7.39543	8.15464	7.8789	7.82874	7.89046	7.29285
GPP2	YER062C	4.16455	3.98811	3.89994	4.55838	5.02253	5.16482	5.74608	5.76984	6.15271	6.30202
GPR1	YDL035C	2.90304	2.98246	3.6573	3.74577	3.63895	4.76628	4.8106	4.99116	5.51712	5.62762
GPT2	YKR067W	2.92721	3.42908	3.82914	3.48807	3.73966	3.94781	4.3573	4.23238	4.63031	3.72889
GPX1	YKL026C	2.31494	2.94869	2.96641	1.84393	3.54589	2.28099	3.93396	4.30326	4.18299	3.55227
GRC3	YLL035W	3.37242	2.62702	3.34898	3.70733	3.47215	3.96961	4.08803	4.62226	4.46183	4.62496
GRE2	YOL151W	2.1093	2.9393	3.45908	3.40556	4.4258	4.09522	4.82834	5.82807	6.12723	6.16652
GRE3	YHR104W	5.12825	6.20394	6.11671	6.31454	6.92766	7.21067	7.41296	7.81958	7.90625	7.76306
GRH1	YDR517W	4.01591	3.42938	4.44087	3.93364	4.74869	4.53004	4.84282	5.30794	5.31568	4.70234
GRR1	YJR090C	3.01576	3.25666	3.62466	3.99894	4.0731	4.66639	4.62168	4.57278	4.59783	4.98617
GRS1	YBR121C	5.08025	5.42921	5.96332	5.92534	5.89212	6.39691	6.17932	5.92177	6.00078	5.59374
GRS2	YPR081C	1.76275	2.5401	2.68118	2.55389	2.97968	2.76753	3.02959	3.37887	3.15264	2.67432
GRX1	YCL035C	5.77211	5.69749	5.75274	6.32276	6.86028	7.13461	7.42168	7.63557	8.1824	7.78652
GRX2	YDR513W	3.83149	4.99188	3.56135	5.24609	5.41686	5.80928	6.10714	6.01505	6.42677	4.89277
GRX3	YDR098C	3.97543	3.90804	4.37627	4.41638	4.42985	5.01877	5.04757	4.64664	5.36262	4.81286
GRX4	YER174C	2.6476	2.749	2.9581	1.83707	2.33387	2.61187	2.67937	3.9247	3.62844	2.18698
GRX5	YPL059W	3.18022	4.27737	4.33638	4.21028	4.91772	5.47568	5.40566	5.2175	5.4231	4.25843
GRX6	YDL010W	1.92309	3.28771	3.16644	1.49515	3.08753	3.39076	3.63984	3.82412	4.86429	4.16653
GRX7	YBR014C	3.79096	4.11103	3.88355	4.309	4.18958	5.42892	5.28163	5.53617	5.81859	5.15627
GSC2	YGR032W	3.44688	4.71732	5.59631	5.64726	5.80544	6.3349	6.50042	6.88067	7.58694	8.19327
GSF2	YML048W	4.88479	4.38223	4.9607	4.92149	4.94315	5.27253	5.00233	4.70451	4.85319	5.19338
GSH1	YJL101C	2.76639	3.18627	3.40425	3.38569	3.55921	4.11177	4.29411	4.31708	4.53511	4.3633
GSH2	YOL049W	4.31893	4.7841	5.15654	5.66704	5.54192	6.11071	6.15094	5.79378	6.09368	6.00248
GSM1	YJL103C	2.62895	2.04634	2.86168	2.19311	3.34826	3.60106	3.98581	4.03976	4.39854	4.31048
GSP1	YLR293C	6.28341	6.44974	6.82507	7.27721	7.12359	7.43695	7.54056	7.13358	7.36496	7.21599
GSP2	YOR185C	3.67487	4.05606	4.2217	4.58521	5.5978	5.96418	5.33168	6.05318	6.10344	6.01224
GSY1	YFR015C	1.35705	1.42005	2.69005	2.9067	3.41335	3.81309	4.36401	3.96408	4.83113	4.94746
GSY2	YLR258W	2.22021	3.44481	2.6388	3.20635	4.37343	4.72133	5.35056	5.99522	5.81172	5.70465
GTB1	YDR221W	2.56092	2.87574	3.2097	3.33931	3.74687	3.94902	3.71452	4.08007	3.95256	4.13214
GTF1	YGR102C	3.64429	3.80954	3.84326	4.38576	4.24283	4.66857	4.28176	5.39771	5.00174	5.12765
GTO1	YGR154C	2.28825	1.64704	2.18001	2.62666	3.07949	3.12342	3.45534	2.19139	4.41462	3.81826
GTR1	YML121W	2.45745	2.68348	3.28565	3.36614	3.91688	4.51149	3.76306	3.20965	4.21961	4.01407
GTR2	YGR163W	3.06849	3.37397	4.16103	3.7692	3.85477	4.43462	4.17517	4.6938	4.63944	4.62543
GTS1	YGL181W	3.15371	3.04413	3.45033	3.49715	3.71422	4.03023	3.96306	3.99056	4.4981	4.08668
GTT1	YIR038C	3.58684	3.76924	3.58687	3.85343	4.16252	4.79376	5.0043	5.82373	6.00912	5.96168
GTT2	YLL060C	1.68405	2.1178	3.02046	2.203	2.6572	3.71009	3.01787	3.60633	4.24147	3.60892
GTT3	YEL017W	2.55156	2.78053	1.87651	3.0548	2.89898	4.03865	3.2689	3.89286	3.18172	3.29777
GUA1	YMR217W	6.23922	6.086	6.69276	6.83216	6.45776	7.17135	7.14408	7.04509	7.19932	7.26499
GUD1	YDL238C	2.26536	2.4035	2.84097	3.14641	3.28787	2.56783	3.81031	4.10775	3.20461	3.69936
GUF1	YLR289W	1.94986	2.48788	2.56285	3.23165	3.05744	3.54309	3.22153	2.89294	2.69907	2.89538
GUK1	YDR454C	5.52164	5.72012	6.11295	6.65081	6.15084	6.71374	6.88417	6.61383	6.70829	6.39086
GUP1	YGL084C	3.01131	3.69955	4.24588	4.04054	4.52486	4.68053	4.2574	3.91849	4.26774	4.05641
GUS1	YGL245W	5.51621	5.96789	6.49167	6.86505	6.67529	7.28915	7.08659	7.251	7.46783	6.80273
GUT1	YHL032C	2.54877	2.486	2.38069	3.05937	2.99655	3.41583	2.32241	3.59514	3.45588	3.10422
GUT2	YIL155C	3.63007	3.52794	3.63009	3.6711	4.64499	4.69276	5.42165	5.93168	6.07021	5.8247
GVP36	YIL041W	4.23396	4.78951	5.39048	5.70298	5.62361	5.8666	5.77278	6.26012	5.96138	5.4201
GWT1	YJL091C	3.68994	3.25756	3.8828	3.69634	3.42227	4.64265	3.99561	4.17469	3.68334	4.73548
GYL1	YMR192W	3.08821	3.00025	3.01185	2.93847	3.24914	3.87393	3.77534	4.04494	4.5291	4.14465
GYP1	YOR070C	2.03337	2.50307	3.25744	2.98681	3.00869	3.61628	3.44938	3.51311	4.08731	3.67152
GYP5	YPL249C	2.35124	2.82969	3.50519	3.67846	3.58736	3.76696	4.15747	3.59117	4.33535	4.44377
GYP6	YJL044C	2.85759	2.48331	3.41982	3.42392	3.57836	3.82652	3.11576	3.34302	3.87595	3.78986
GYP7	YDL234C	2.48683	2.37027	2.92207	2.72792	2.98962	3.9043	4.59784	5.1877	6.08457	7.33428
GYP8	YFL027C	2.39057	2.00501	3.02367	2.74228	3.58684	3.41878	3.4918	3.67445	3.55782	3.23604
GZF3	YJL110C	2.72482	2.68245	3.06597	2.92196	3.19871	3.1971	3.57808	3.21923	3.7989	4.07905
HAA1	YPR008W	3.0769	2.66573	3.65969	3.39468	3.29781	4.252	4.22683	4.14545	4.1346	3.88189
HAC1	YFL031W	6.46955	6.6095	6.98806	6.91633	7.12982	7.44532	7.55747	7.87108	7.86135	7.61656
HAL5	YJL165C	2.19465	2.31445	3.40723	3.6614	3.79754	3.55683	3.63052	4.37558	4.74104	4.73283
HAL9	YOL089C	2.06941	2.55113	2.60287	2.44234	2.52881	2.62608	3.3813	2.71857	3.11567	2.96192
HAM1	YJR069C	3.45294	3.5125	4.01463	3.56109	3.90693	4.22587	3.69115	4.23803	4.32854	3.6077
HAP1	YLR256W	2.33344	2.4303	2.87751	2.99531	3.20421	3.99144	4.10212	3.97199	4.41601	4.61144
HAP2	YGL237C	2.28027	0	2.35989	3.26875	2.23288	1.74022	2.57285	2.90592	1.45141	2.90836
HAP3	YBL021C	1.93136	2.96263	3.37583	2.01979	2.20149	3.63044	2.53966	0	2.12916	2.87375
HAP4	YKL109W	3.49394	3.8553	3.16524	4.41638	4.27891	4.78365	4.97061	5.12175	5.15073	5.3543
HAP5	YOR358W	1.64392	2.07289	1.71237	2.63022	2.83107	2.62251	2.96661	3.02785	3.1119	3.31649
HAS1	YMR290C	4.45096	4.13766	4.96196	4.935	4.69869	4.76678	4.71176	4.73504	5.2848	5.02149
HAT1	YPL001W	1.59089	2.73752	3.19305	3.11214	3.32321	3.05774	3.60751	2.13359	3.41313	1.70626
HAT2	YEL056W	3.45679	3.0927	3.79915	3.87901	3.76188	3.87043	4.64443	3.38563	4.6183	4.06894
HBN1	YCL026C-B	1.23679	0.863176	1.96618	2.438	3.5125	2.57037	3.27861	3.87828	4.92053	5.2334
HBS1	YKR084C	3.44469	3.01181	3.7745	3.91945	3.74304	4.25724	3.74725	3.48449	3.88689	2.68857
HBT1	YDL223C	3.08078	3.36308	3.16892	3.10327	4.7399	4.67901	4.86396	5.65705	6.32663	6.54575
HCA4	YJL033W	2.88162	3.21218	3.62934	3.2567	3.16089	3.93559	3.53917	3.61596	3.93754	3.68031
HCH1	YNL281W	6.39679	6.6506	7.06306	7.06324	6.95131	7.07702	7.48123	7.18594	7.44635	7.38014
HCM1	YCR065W	2.30566	1.86609	2.86003	3.14567	3.02618	3.60505	3.85745	3.83595	3.49148	3.91125
HCR1	YLR192C	4.97174	4.85529	5.87937	5.51605	5.79664	5.95099	6.30305	6.07838	5.22611	5.4895
HCS1	YKL017C	1.95615	2.23109	2.11876	2.89713	3.31903	3.57573	3.35603	2.21318	3.02213	3.64842
HDA1	YNL021W	3.17068	3.32688	3.66495	4.00175	3.50461	3.98031	3.80223	4.30383	4.21168	3.7987
HDA2	YDR295C	2.27263	2.17795	3.51444	3.22043	3.00038	3.83668	3.49853	3.16798	3.60406	4.03486
HDA3	YPR179C	2.00233	2.40886	2.99628	2.8926	2.83365	2.97109	2.65632	3.83665	3.38733	3.20812
HEF3	YNL014W	1.19207	0.9907	1.87569	1.22124	1.59305	2.5409	2.80626	2.61185	2.4911	3.27343
HEH2	YDR458C	2.6314	2.86271	2.88027	2.99114	2.58131	3.18714	2.1156	3.18962	3.17177	3.19213
HEK2	YBL032W	1.98574	2.7138	3.24171	3.67646	3.29809	3.50843	3.68017	3.30182	3.68194	3.9475
HEL1	YKR017C	0.53492	1.05928	2.36963	2.32779	2.40762	2.56137	2.7569	1.32852	2.08051	3.43877
HEL2	YDR266C	3.67316	3.42938	4.41783	4.1908	3.98103	4.46277	4.62879	5.00678	4.44628	4.91938
HEM1	YDR232W	4.41364	4.42206	4.65433	5.09083	4.60783	5.37637	5.29375	5.39366	5.93272	5.44765
HEM12	YDR047W	3.46776	3.2926	4.03285	4.21094	3.45774	3.47348	3.75142	3.00201	3.45777	4.01975
HEM13	YDR044W	2.75972	3.48829	4.80423	4.83671	4.48624	5.42742	5.76367	5.36359	5.78121	5.00726
HEM14	YER014W	1.81778	2.58241	2.85431	3.2629	3.15843	4.0041	4.31128	4.39914	4.32164	4.59914
HEM15	YOR176W	2.6813	3.18194	3.62934	4.04962	4.12917	4.50114	4.18298	4.48857	4.7736	5.10058
HEM2	YGL040C	3.54611	4.98567	5.37557	5.48496	5.50841	5.67421	5.96432	5.79622	5.6823	5.11067
HEM3	YDL205C	3.60837	3.90537	4.52745	4.56281	5.0379	4.554	5.03142	4.35759	5.10157	4.75763
HEM4	YOR278W	1.7303	1.92549	3.16148	2.00714	3.43083	3.32221	2.79668	3.13836	4.50341	5.01265
HER1	YOR227W	3.2762	3.26362	3.84679	3.7095	4.11224	4.6261	4.83573	4.83852	5.2297	5.20551
HER2	YMR293C	1.22655	1.84348	2.75345	2.64098	3.12321	3.02783	3.50039	3.94857	2.76237	3.45242
HFA1	YMR207C	2.36738	2.31922	2.672	2.83289	2.89739	2.90708	3.22276	3.11696	3.54355	3.02037
HFD1	YMR110C	2.81764	3.64604	4.0552	4.52223	5.16283	5.64783	5.67696	5.65431	5.60632	5.78582
HFI1	YPL254W	2.92867	2.89723	3.22629	2.24136	2.96957	3.59862	2.29774	2.97319	3.0568	1.83786
HFM1	YGL251C	1.79114	1.79743	1.97441	2.22453	2.70231	2.08251	2.87089	2.62738	3.12869	2.70821
HGH1	YGR187C	3.21083	3.17854	4.15301	4.40424	3.72125	4.10358	4.6229	4.34006	3.16979	4.00033
HHF1	YBR009C	4.24349	4.70015	5.10927	5.20792	3.16089	4.79696	5.44296	6.04574	6.23792	5.94327
HHF2	YNL030W	5.45232	5.10125	6.1695	6.76662	6.17979	7.07676	7.15652	5.70376	7.22833	7.03757
HHO1	YPL127C	1.79942	1.48396	2.18398	2.08134	1.94704	1.76917	2.88094	2.94164	3.54962	2.59022
HHT1	YBR010W	3.4602	3.95392	4.95504	4.11225	4.69804	4.7926	5.48064	5.68759	5.57878	5.78171
HHT2	YNL031C	4.70126	5.12211	5.71314	6.24708	6.41733	6.72017	6.76613	6.6251	7.06808	7.49121
HIF1	YLL022C	1.974	1.74727	2.08882	2.65514	2.42496	4.13635	3.66568	3.44112	3.79459	3.58235
HIM1	YDR317W	0.681107	1.06539	2.28655	2.15026	2.63445	2.43123	2.28421	3.01988	2.08947	2.60625
HIP1	YGR191W	3.77422	3.81652	4.46204	4.78915	4.39335	4.66265	5.04527	4.93627	5.06083	4.61259
HIR1	YBL008W	2.60883	2.33528	2.77163	2.88891	2.65808	3.81623	3.51984	3.36775	3.92161	3.73234
HIR2	YOR038C	1.75542	2.33639	2.67618	2.47317	3.13378	2.96079	2.59021	2.38849	2.8144	2.92644
HIR3	YJR140C	2.53162	2.46736	2.69276	2.80543	2.95895	3.33735	3.48484	3.5426	3.77658	4.01271
HIS1	YER055C	5.34833	4.65808	5.23366	5.0448	5.44727	6.47828	6.3981	6.1306	5.89272	5.09414
HIS2	YFR025C	2.64836	3.57372	4.00505	3.97372	3.9489	4.33525	4.99591	4.22836	4.58613	3.63566
HIS3	YOR202W	1.46767	1.27577	3.23396	2.94665	3.15459	3.25878	2.46762	3.68835	4.32602	1.57811
HIS4	YCL030C	3.57139	3.66269	3.6313	3.88117	5.21678	6.33364	6.64627	6.50536	6.42553	5.35182
HIS5	YIL116W	3.29067	3.63149	4.03036	4.69519	4.34721	5.52415	5.6987	6.01235	6.37404	5.55793
HIS6	YIL020C	2.1475	1.7514	3.52381	2.31919	2.92258	4.04125	3.76306	4.48885	3.73785	3.44901
HIS7	YBR248C	3.60888	3.71929	3.88372	4.39673	4.69644	5.4932	5.51852	5.55499	5.21974	4.47001
HIT1	YJR055W	2.73964	2.2981	2.76448	1.21486	2.04023	3.43907	2.36846	3.5762	0	3.20343
HKR1	YDR420W	3.59607	3.72865	4.01567	3.93943	4.34681	4.76068	4.8978	4.8615	5.19191	5.44013
HLJ1	YMR161W	3.64907	2.99453	3.3322	3.50345	2.11191	3.60989	3.30572	3.13343	3.21828	4.48694
HLR1	YDR528W	3.01441	2.66514	3.17115	2.94973	2.60743	3.36581	3.53593	3.45074	3.77986	3.90059
HMF1	YER057C	4.25276	3.91763	4.47585	3.89173	4.7815	5.64394	5.29187	4.48979	4.58108	5.20358
HMG1	YML075C	4.53665	5.33574	5.41984	5.78797	5.76783	6.27891	6.44437	6.45073	6.76527	6.60001
HMG2	YLR450W	2.31248	3.17479	3.48138	3.93091	3.95903	4.36054	4.31216	4.57223	4.63966	4.34273
HMI1	YOL095C	1.14933	1.72732	1.90095	1.43313	2.11726	2.38508	2.56369	2.17496	2.97933	2.65166
HMLALPHA2	YCL067C	2.03372	2.94961	1.86891	1.59256	1.75486	3.08938	1.372	1.62484	3.60084	2.86085
HMO1	YDR174W	4.18805	4.01143	4.34984	4.23674	4.08964	3.63274	3.55059	4.46561	3.61687	4.34868
HMRA1	YCR097W	3.43616	2.64884	4.30105	3.7488	4.45567	3.8326	4.99154	5.23861	4.6183	4.52959
HMS1	YOR032C	1.10367	1.62335	2.56666	3.08485	3.12362	2.86294	3.50081	3.54099	3.95115	4.279
HMS2	YJR147W	4.10012	3.946	4.13351	3.87988	3.9836	4.03023	5.02386	4.62316	4.71482	3.92733
HMT1	YBR034C	3.27498	3.34622	4.08887	4.39402	4.44735	4.67689	4.59708	4.17387	4.82387	4.59595
HMX1	YLR205C	3.22913	3.59424	3.75886	4.16109	4.15685	4.86189	4.61734	5.50228	5.36393	5.66665
HNM1	YGL077C	4.0895	4.52339	4.61583	5.14229	5.00743	5.4293	5.29663	5.21793	4.99084	4.86504
HNT1	YDL125C	4.89478	4.93577	5.51397	5.30584	5.48551	5.709	5.89694	6.38492	5.95043	5.71014
HNT2	YDR305C	2.5308	3.47215	4.10555	4.05007	3.3461	4.31101	4.91296	3.70807	3.7964	3.91724
HNT3	YOR258W	1.13405	1.28835	1.83195	0.980255	2.75073	2.41949	2.48515	2.32855	2.40546	3.46951
HOC1	YJR075W	4.09717	4.43302	4.4439	4.87289	4.88231	5.4065	4.35479	4.72985	5.26723	4.84385
HOG1	YLR113W	4.04216	3.85735	4.58048	4.73698	4.71651	5.34507	5.37318	5.23526	5.50237	5.08202
HOL1	YNR055C	3.95744	3.88108	4.34055	4.31234	4.74771	5.00849	5.01584	4.94445	5.13346	4.84385
HOM2	YDR158W	5.2143	5.8243	6.37643	6.18418	6.73625	7.52915	7.7459	7.75033	7.7655	7.29039
HOM3	YER052C	4.20069	4.76023	5.48021	5.39039	5.8974	6.81742	6.8824	6.85457	6.88872	6.48847
HOM6	YJR139C	4.43653	5.28683	5.50806	5.74003	5.73842	5.89791	6.49081	6.5012	6.30522	5.96381
HOR7	YMR251W-A	5.67982	6.62601	6.53528	6.89761	7.18637	7.41313	7.09961	7.76327	7.03991	7.70225
HOS1	YPR068C	2.3124	1.69386	1.70794	2.72226	2.18649	2.45774	2.34261	2.66524	2.52537	1.87848
HOS2	YGL194C	1.9084	2.31904	2.51629	2.19781	3.24092	3.77613	4.04856	3.70654	3.89434	4.14766
HOS3	YPL116W	2.38724	2.27256	3.00948	2.87123	2.8256	3.12155	3.67402	3.39221	3.2088	4.14209
HOS4	YIL112W	2.42994	2.62362	3.04164	2.85415	2.72542	3.43736	3.35628	3.87196	3.6713	3.7979
HOT1	YMR172W	2.69277	2.35736	3.36065	3.22409	3.39275	3.87584	3.07915	3.42989	4.18621	4.09886
HOT13	YKL084W	3.40676	3.04413	3.87996	3.87652	4.28018	3.96087	3.73608	4.6587	4.19205	3.18618
HPA2	YPR193C	2.40279	2.03791	1.78679	2.71956	2.56961	2.36832	2.92652	2.7604	4.28631	3.27511
HPA3	YEL066W	4.48299	3.84205	5.24154	5.06132	5.06635	5.20004	5.53508	5.43187	5.60586	4.20139
HPC2	YBR215W	1.91083	2.11525	2.66712	3.01144	2.81812	3.40204	3.53917	4.29197	3.85563	4.02674
HPF1	YOL155C	5.09083	4.53954	4.35615	4.27048	4.58573	5.28541	5.18255	5.11213	5.64543	5.70367
HPM1	YIL110W	2.58234	2.32648	3.73922	3.1015	3.78271	3.30457	4.03243	3.14402	3.03197	3.14651
HPR1	YDR138W	2.71078	2.8685	2.81958	2.88287	3.68864	3.54737	3.22852	3.58336	3.73604	2.92693
HPT1	YDR399W	3.96742	4.68655	4.83858	4.97832	5.16335	5.66555	5.47861	5.40658	5.68846	5.53761
HRB1	YNL004W	4.21292	4.23825	4.84827	4.81927	4.65501	5.23251	5.1769	5.20946	5.65276	4.84532
HRD1	YOL013C	3.18262	2.5552	4.19484	3.99864	3.70672	4.76276	4.40313	4.51828	5.25323	4.69974
HRD3	YLR207W	3.00977	2.34516	3.57502	3.7995	3.6181	3.75329	4.16764	3.74112	3.93311	3.68931
HRI1	YLR301W	4.35651	4.49942	4.30804	5.42704	5.05886	5.96244	5.71025	5.38494	5.47814	5.04359
HRK1	YOR267C	4.05965	3.94846	4.59015	4.44563	4.31566	4.7277	4.88825	4.73202	5.25577	5.18743
HRP1	YOL123W	4.72779	4.71082	4.70967	5.35801	5.64155	6.2231	6.25823	6.005	6.21688	5.91733
HRQ1	YDR291W	2.31059	2.72291	2.96165	3.06553	3.20957	3.37005	3.90109	3.63598	3.96867	3.68213
HRR25	YPL204W	3.76125	4.11914	4.58296	4.45039	4.56386	5.08423	5.26258	5.62096	5.31679	5.67248
HRT1	YOL133W	3.63637	3.74696	4.11574	4.85468	5.08364	5.31681	4.92341	4.59117	5.65438	5.30673
HRT3	YLR097C	2.69845	3.01287	3.30603	3.22435	2.72656	3.16941	3.50253	3.59621	4.07066	3.59879
HSC82	YMR186W	8.1085	8.2588	8.75804	8.69025	8.59311	8.86376	8.68645	8.49705	8.74126	8.29096
HSE1	YHL002W	3.48407	2.93546	3.92251	4.06149	3.65812	4.30131	4.56163	4.53951	4.63094	4.70523
HSF1	YGL073W	3.22913	3.13872	3.95297	4.04934	3.58458	4.46247	4.85344	4.44524	4.32434	4.98832
HSH155	YMR288W	2.32864	2.69261	3.34488	2.61323	3.62499	3.54609	3.1805	3.58585	3.11923	3.24546
HSH49	YOR319W	2.21939	2.62087	2.63792	2.99059	3.7932	3.30397	4.30518	3.49335	4.51895	4.43052
HSL1	YKL101W	1.89452	1.68702	2.88662	2.2556	2.70521	3.47115	3.20254	3.68302	4.12038	4.7491
HSL7	YBR133C	2.88093	3.08877	3.47928	3.70655	3.9792	4.24548	4.05114	4.35352	4.642	4.3562
HSM3	YBR272C	2.68577	2.65796	2.71045	3.02928	3.23883	3.82681	4.13765	3.62383	3.99049	4.27309
HSP10	YOR020C	7.36717	7.73892	8.33584	8.39984	8.37154	8.96487	8.93835	8.63054	8.83589	8.19757
HSP104	YLL026W	6.13593	6.80529	7.39491	7.35644	7.51629	7.98803	7.90921	8.14891	8.4236	8.47999
HSP12	YFL014W	8.47069	8.0637	6.77902	5.74317	8.34651	8.50983	8.28744	9.16707	9.74863	9.9699
HSP150	YJL159W	8.29059	8.38541	9.07395	9.10761	9.26292	9.71438	9.90502	10.0843	10.2367	10.2325
HSP26	YBR072W	4.35088	4.812	4.84411	4.37511	5.49865	5.75459	5.79356	6.92453	6.91871	6.69067
HSP30	YCR021C	1.71362	1.71976	1.66507	2.71569	1.29751	2.48835	1.5608	3.914	3.57719	3.31813
HSP31	YDR533C	3.35561	2.64334	3.25366	1.46965	3.63997	3.52979	3.76003	5.54648	6.11705	6.9305
HSP42	YDR171W	4.52821	5.2383	5.78115	5.75041	5.81214	6.27258	6.49606	6.6454	6.80343	7.15027
HSP60	YLR259C	7.55637	8.09936	8.53251	8.56226	8.65874	9.01488	8.93276	8.8654	9.06893	8.54142
HSP78	YDR258C	4.53616	5.07995	5.74541	5.8534	6.03605	6.89532	6.88798	7.06872	7.27393	6.6491
HSP82	YPL240C	7.57008	7.90878	8.60129	8.37246	8.29985	8.85804	8.76473	8.71989	9.07225	8.96134
HST1	YOL068C	3.0698	3.39585	3.84644	3.6138	4.20964	4.10079	4.17657	4.38715	3.42716	4.1405
HST2	YPL015C	2.38553	3.24833	3.32977	3.501	3.38653	4.24396	4.61434	4.93742	4.41058	4.48437
HST4	YDR191W	2.01886	1.78957	1.96618	1.91142	2.29413	3.07201	2.16404	1.71556	1.78258	1.71752
HSV2	YGR223C	2.11613	2.59304	3.09496	2.57988	2.66281	3.18515	3.63368	3.61245	4.16978	3.72143
HTA1	YDR225W	3.50474	4.3035	4.22841	4.80583	5.34763	5.36451	5.68564	6.27946	6.00682	6.28224
HTB1	YDR224C	4.30697	4.64106	5.36712	5.79207	6.11081	5.69167	5.96868	6.58384	6.44941	6.63855
HTB2	YBL002W	2.86087	2.25756	3.69295	2.9637	3.46154	3.47729	3.84768	0	3.61687	2.17716
HTD2	YHR067W	2.69103	2.92401	3.59044	3.84117	3.62573	3.71625	4.79932	3.55094	3.81655	3.88852
HTS1	YPR033C	4.522	4.88004	5.46091	5.52388	5.40234	6.27489	6.32313	6.30032	6.50224	5.78838
HTZ1	YOL012C	3.48226	1.15611	2.4225	3.21497	2.77755	3.73867	3.14303	2.97319	3.0568	3.49814
HUA1	YGR268C	3.04562	3.40033	3.09422	4.09724	3.89951	3.94596	4.62657	5.27669	3.39142	5.10381
HUB1	YNR032C-A	2.38212	2.60565	2.8112	3.87988	4.65818	3.48876	0	3.0167	4.96867	3.92733
HUL5	YGL141W	2.16735	2.59142	2.87416	3.03874	3.5317	4.19201	4.10426	4.69341	4.75975	4.15104
HUR1	YGL168W	4.42207	4.2859	4.82641	5.41289	5.4149	6.35068	6.68112	5.83074	6.73729	5.83351
HUT1	YPL244C	3.6888	3.89855	3.9882	3.57249	4.06098	3.86139	4.63511	3.75674	4.09151	3.75935
HXK1	YFR053C	5.3998	6.48226	6.30201	6.29549	7.14947	6.8341	6.92939	6.73027	6.76498	6.02054
HXK2	YGL253W	5.32506	6.34881	6.99596	7.09848	7.0376	7.36913	7.47049	7.06971	7.23654	7.12689
HXT1	YHR094C	5.2254	5.02959	5.47078	5.28979	4.98966	5.41139	5.10313	4.84461	5.4556	4.77211
HXT13	YEL069C	1.06732	2.15026	2.34176	1.80641	2.59565	2.39357	1.93032	2.78709	3.2736	2.78949
HXT15	YDL245C	2.16563	2.70601	3.49484	2.06828	4.00463	4.28632	4.64653	4.7378	4.82975	4.57237
HXT2	YMR011W	5.62226	5.63225	5.1943	5.01282	4.94665	4.90044	5.45432	5.71693	6.6983	7.20562
HXT3	YDR345C	5.22464	6.14409	6.67492	6.44683	6.4994	7.18909	7.4084	6.8605	7.13486	6.47938
HXT4	YHR092C	3.05137	4.19728	3.72817	4.56658	4.34587	4.5471	4.65593	4.59117	3.65193	3.6524
HXT5	YHR096C	1.71941	1.59143	1.62508	1.89366	1.92586	3.10258	3.25688	3.00347	2.95406	3.69556
HXT7	YDR342C	5.75755	6.60045	5.46068	5.8448	7.01207	6.8141	7.16933	7.98175	8.02159	7.70001
HYM1	YKL189W	2.5116	2.13967	2.56719	1.60509	3.40923	2.66142	3.04275	3.7727	3.7448	4.4695
HYR1	YIR037W	4.76223	5.06799	5.42653	5.35421	5.80348	5.82049	6.13282	6.0663	6.03664	6.52263
IAH1	YOR126C	2.5528	3.14343	2.84426	2.17733	3.04682	3.15002	3.59738	2.69235	2.77341	3.78382
IBA57	YJR122W	1.99839	2.10947	1.80584	2.98383	3.26617	3.84095	3.31736	3.8529	3.03285	3.47333
IBD2	YNL164C	2.30528	2.0105	2.19669	1.45999	1.90715	2.82573	3.06321	3.04289	3.65589	3.41603
ICE2	YIL090W	3.99223	3.58342	4.52534	4.63668	4.28018	4.83844	5.09099	4.36297	4.91169	4.58657
ICL1	YER065C	2.38319	2.24839	3.25713	2.68291	2.50692	2.90003	3.25449	3.31731	3.29024	3.42417
ICL2	YPR006C	2.00257	1.62045	2.12942	1.92538	3.27117	3.44702	3.44914	3.73288	3.56293	3.73549
ICP55	YER078C	1.96746	2.57985	2.8555	3.33421	3.36567	3.2974	3.60936	2.91348	4.27242	3.89845
ICS2	YBR157C	3.39854	2.93965	3.26491	3.43532	2.54088	2.55523	3.32548	3.68277	2.68302	4.41547
ICS3	YJL077C	1.62676	2.25756	2.8004	2.9637	1.58651	1.8214	4.09392	2.17496	2.24978	0
ICT1	YLR099C	2.99788	2.98246	3.51566	3.36614	3.72125	3.65134	4.24286	4.0912	5.04424	5.26713
ICY1	YMR195W	2.90502	2.63787	2.03234	1.4655	2.3648	2.64412	3.22153	3.5762	2.29027	2.21709
ICY2	YPL250C	3.00074	2.81566	2.74798	3.19335	3.40582	4.7926	4.99154	5.25027	5.57878	5.69035
IDH1	YNL037C	4.90547	5.11744	5.65436	6.02749	6.11494	6.86071	7.1276	6.93142	7.30341	6.75706
IDH2	YOR136W	5.7656	5.82915	6.3687	6.7757	7.07451	7.47982	7.80468	7.47074	7.62943	7.16291
IDI1	YPL117C	4.95502	5.27952	5.25578	5.28912	5.32047	5.93078	6.28599	6.1769	6.32918	6.05595
IDP1	YDL066W	5.64273	5.74901	6.23888	6.51055	6.5689	7.03515	7.28366	7.45679	7.60703	7.04191
IDP2	YLR174W	2.30501	1.6765	2.72925	1.98647	2.64055	2.93047	3.57209	4.19824	3.43524	4.42355
IDP3	YNL009W	1.31384	1.28413	1.43207	1.29396	2.31949	3.1595	2.47927	2.00083	2.89047	3.811
IDS2	YJL146W	2.46099	2.45426	3.3877	3.26797	3.26981	3.01379	3.39544	3.02505	3.93575	3.17765
IES1	YFL013C	2.66188	2.46035	3.10641	3.74824	2.24751	2.90049	4.15906	4.10001	4.02995	3.82617
IES2	YNL215W	3.0196	3.33065	3.61883	3.41253	3.10063	4.26415	4.34042	3.54099	4.05571	4.29689
IES3	YLR052W	3.42617	2.71716	3.39638	4.39609	3.14989	3.75003	4.17937	4.04879	3.06761	4.44456
IES4	YOR189W	2.53676	3.04413	3.49722	3.42985	3.35259	4.60378	3.35669	3.18368	4.4981	3.18618
IES5	YER092W	4.45482	4.19298	5.49389	4.37385	4.46825	4.64753	4.72475	5.3855	4.63094	5.25418
IES6	YEL044W	2.72319	2.76528	3.76331	3.6704	2.48733	3.66192	3.94292	3.18368	3.64602	0
IFA38	YBR159W	4.17387	4.02938	4.83117	4.75449	4.81472	5.31256	5.10904	4.92199	4.89287	5.1403
IFH1	YLR223C	2.82075	2.93452	3.40975	3.55973	3.75478	4.26798	4.30273	4.56638	4.76896	4.17416
IFM1	YOL023W	2.03306	2.54407	2.9064	2.18751	2.99655	3.2974	3.86185	2.56089	3.3452	2.8355
IGD1	YFR017C	1.88094	2.73752	3.11541	3.11214	4.66974	4.75757	5.2806	5.02778	4.90486	5.0305
IGO1	YNL157W	3.59205	3.63749	5.02672	4.7403	4.89706	4.79924	5.22839	5.15296	5.53819	5.1557
IGO2	YHR132W-A	3.05461	3.89401	3.51616	3.48567	4.08964	4.41102	1.87946	3.00567	4.55684	4.4683
IKI1	YHR187W	2.91777	2.68763	3.91174	3.46079	3.14771	4.51619	4.46157	3.88743	4.85851	4.69414
IKI3	YLR384C	4.09791	4.08635	4.87332	4.68876	4.70371	4.96215	5.07997	4.88318	4.8514	4.91526
IKS1	YJL057C	2.53492	2.50499	3.35363	3.23422	3.35059	3.71009	3.62756	4.20083	4.63731	4.8581
ILM1	YJR118C	1.83526	2.28576	3.47121	2.63882	2.23136	2.85479	3.20769	4.19351	3.35609	1.6628
ILS1	YBL076C	5.83717	5.89105	6.3384	6.39789	6.36788	6.86929	6.74431	6.50739	6.62589	6.0407
ILV1	YER086W	4.75188	4.80338	5.48549	5.46914	5.78925	6.39691	6.66023	6.67352	6.57143	6.34512
ILV2	YMR108W	5.77773	6.27579	6.71486	6.6986	6.78368	7.43097	7.4248	7.37065	7.39552	6.94196
ILV3	YJR016C	5.63037	5.86605	6.73079	6.66313	6.89259	7.55814	7.7656	7.74261	7.55266	7.22
ILV5	YLR355C	6.50235	6.99991	7.36094	7.4586	7.95646	8.15743	8.32423	8.19097	8.2324	7.2553
ILV6	YCL009C	5.96508	5.81801	6.5287	6.55094	6.8257	7.16227	7.51517	7.41555	7.38879	7.33433
IMD2	YHR216W	3.21551	3.17092	4.02013	4.19812	4.07923	4.43921	5.05357	5.17345	5.41775	6.17217
IMD3	YLR432W	5.31612	5.52913	5.928	5.68715	5.55128	6.11696	5.99091	5.92622	6.24744	6.47397
IMD4	YML056C	5.27864	5.34578	6.44467	6.45927	5.95931	6.66387	6.50414	6.11782	6.42677	6.16937
IME1	YJR094C	1.62959	2.26087	2.45622	2.8585	3.06462	3.4811	4.24142	4.21954	3.88874	5.18303
IME4	YGL192W	2.61824	3.38308	3.70515	2.66838	3.72558	3.99739	3.71536	3.89203	4.17087	4.14143
IMG1	YCR046C	3.48569	4.17435	4.24322	4.66005	5.02766	4.79012	5.05409	5.34477	4.16505	4.4713
IMG2	YCR071C	1.91489	3.1385	4.37797	3.52718	3.92378	3.60989	4.13681	4.85752	2.9346	2.85446
IMH1	YLR309C	2.70054	2.62837	3.17785	3.43715	3.73931	4.31372	3.98221	3.86318	4.16124	4.22129
IML1	YJR138W	2.12741	1.84348	2.48404	2.52074	2.61875	3.07633	3.17902	2.79297	3.80194	2.89896
IML2	YJL082W	3.74705	4.13963	4.67075	4.81117	5.1747	5.66471	6.05537	6.37492	6.97791	7.51468
IML3	YBR107C	2.75864	2.60038	2.45794	3.11849	3.17758	3.11035	2.95004	0	4.44287	3.74233
IMO32	YGR031W	2.78514	3.02061	3.38834	3.23224	3.53603	3.17725	3.51058	2.84821	3.1619	3.27776
IMP1	YMR150C	2.5436	3.56451	4.30236	4.32941	4.63409	4.79696	5.03893	4.45369	4.69069	5.57177
IMP2	YMR035W	2.24151	2.67866	2.66154	2.82223	2.74921	3.32925	3.6419	3.09318	3.17773	4.00871
IMP2'	YIL154C	2.09581	2.54407	2.74798	2.91032	2.71912	2.43715	4.2281	3.43316	4.27242	4.08394
IMP3	YHR148W	3.37111	3.51311	4.35866	3.00454	2.70439	4.20566	3.35408	3.41739	3.80041	3.04915
IMP4	YNL075W	3.35085	3.07163	3.88486	3.63438	3.35733	3.54058	3.96525	3.30064	3.76678	4.10962
INA1	YLR413W	3.66231	5.68304	6.22232	5.63405	5.2097	6.07331	5.71239	4.92832	5.10555	4.36954
INA17	YPL099C	1.66446	3.14728	3.21205	3.20875	1.91668	3.52781	3.60136	3.96473	4.44738	4.35916
INA22	YIR024C	1.48597	2.20922	2.97477	2.29593	3.50673	3.28439	3.73608	0	4.35317	3.18618
INH1	YDL181W	4.05844	3.76618	4.38459	1.93879	4.14514	3.23993	5.7705	5.74782	5.0135	4.92387
INM1	YHR046C	4.08094	3.85895	4.36975	3.83956	4.26043	4.81553	4.45836	5.03919	5.06663	4.50967
INM2	YDR287W	1.66684	2.64444	3.36771	3.01518	2.94062	4.24419	4.14943	4.21558	3.75706	2.43383
INN1	YNL152W	2.55787	3.1287	3.07382	3.57846	3.20266	4.05076	3.2667	4.03841	3.29174	3.36136
INO1	YJL153C	1.39271	1.26425	1.21856	1.5316	2.19053	2.30625	2.79907	2.69471	2.94186	4.1889
INO2	YDR123C	3.15726	3.33065	3.87763	3.93148	3.40582	4.1861	4.26214	4.03935	3.85783	4.55493
INO80	YGL150C	3.10112	3.22736	3.64716	3.96367	3.85299	4.18692	4.635	4.69921	4.83619	4.88761
INP1	YMR204C	1.75601	2.19798	1.9899	1.77399	3.0726	2.90543	3.10885	3.00097	2.89047	3.17341
INP2	YMR163C	1.7823	2.32127	1.80306	1.82951	3.22633	2.49898	2.04631	3.10911	3.37905	3.1116
INP51	YIL002C	2.76763	3.03043	3.40478	3.52515	3.34557	3.82392	3.96145	3.98014	4.06969	4.20349
INP52	YNL106C	2.06679	2.24084	2.47419	3.14975	2.24813	3.16855	3.42885	3.10802	3.72406	3.22205
INP53	YOR109W	3.04678	3.5562	3.99425	4.12836	4.22782	4.61514	4.92469	4.41834	4.69728	4.31737
INP54	YOL065C	1.85209	1.9098	2.50111	2.5316	2.9793	2.87492	3.09352	3.11947	2.50973	2.70134
IOC2	YLR095C	2.71834	2.32386	2.98108	2.83617	2.88108	3.39497	3.74277	2.92658	3.42865	3.93071
IOC3	YFR013W	2.33602	2.99223	3.37075	3.30399	3.48013	3.53406	4.18466	3.06032	3.39565	3.15077
IOC4	YMR044W	2.29979	2.43876	2.35355	2.50742	2.17417	1.53845	2.81593	2.4341	2.51232	1.86699
IPI1	YHR085W	1.53002	2.47477	3.09622	2.22939	2.41862	2.89051	2.76845	2.60542	3.19378	3.1116
IPI3	YNL182C	3.24262	3.45306	4.18468	3.47997	3.91688	4.23597	4.22664	3.61491	4.21961	3.61749
IPK1	YDR315C	1.49179	1.67275	3.66121	3.06673	2.82482	3.58468	3.36485	3.344	4.92316	4.6701
IPP1	YBR011C	6.48564	6.93584	7.7478	8.04636	8.17155	8.53087	8.66048	8.59771	8.88509	8.62803
IPT1	YDR072C	3.50319	4.12553	4.55401	4.12549	4.14408	4.67379	5.04258	4.20216	4.80992	5.22755
IQG1	YPL242C	1.67444	2.01385	2.49548	2.27323	2.4639	2.61431	3.01496	3.40161	3.56146	3.67556
IRA1	YBR140C	3.24344	3.34243	3.95927	4.03976	4.21139	4.69589	4.80974	4.88375	4.96309	4.72342
IRA2	YOL081W	3.91763	4.03404	4.58259	4.60672	4.63906	5.0051	5.04395	4.83732	4.94279	4.66307
IRC11	YOR013W	2.80808	0	1.78679	2.37575	2.92258	3.22138	2.43345	3.94857	2.03047	3.6524
IRC14	YOR135C	3.07503	2.80284	5.31847	5.05543	5.098	5.70257	6.43908	6.08088	3.84392	4.1461
IRC15	YPL017C	3.03724	2.98246	3.30429	3.4217	3.46154	3.89511	3.40179	3.92888	4.65228	4.70937
IRC18	YJL037W	1.44985	2.16506	1.79661	3.09096	1.68486	2.37946	3.07158	3.86855	2.85401	3.66512
IRC19	YLL033W	1.42397	2.52155	1.76751	2.69651	2.40762	1.23992	1.95595	2.25659	2.81873	2.73963
IRC20	YLR247C	2.83985	3.21475	3.47716	3.20994	3.72971	4.21722	3.96404	4.25665	4.53348	4.42748
IRC21	YMR073C	2.63046	3.00945	3.70638	3.39404	3.74979	3.92392	4.14205	3.2842	4.29859	4.21084
IRC22	YEL001C	4.47616	4.40023	5.24538	5.46063	5.5636	5.37291	5.75688	6.14245	6.11276	4.71136
IRC23	YOR044W	1.82973	2.35406	3.71868	4.44637	4.76242	4.90386	5.67982	4.58133	5.45579	5.1488
IRC25	YLR021W	2.43823	3.17064	2.38111	3.40556	0	3.55186	3.62552	3.44913	1.8679	3.99201
IRC3	YDR332W	2.44897	2.34845	3.38273	3.40435	2.44624	3.13665	3.78864	3.03722	3.91842	3.76983
IRC4	YDR540C	2.43823	2.18826	2.87068	3.23224	2.73406	3.31322	4.31496	3.44913	4.28911	4.54643
IRC5	YFR038W	2.1515	2.41415	2.70781	2.37992	2.10527	2.92897	2.85963	1.96284	3.04002	3.34991
IRC6	YFR043C	1.66595	3.1492	2.84986	3.2998	2.85885	4.07251	4.03004	3.05621	3.87595	3.05868
IRC7	YFR055W	4.41835	4.46137	5.07998	5.33012	4.69408	5.49427	4.92986	4.38998	4.92268	4.70078
IRC8	YJL051W	1.47905	1.73908	2.27225	2.21381	2.61935	2.51112	2.48221	2.46326	3.61522	3.46625
IRE1	YHR079C	2.2702	2.58799	3.18843	3.69162	3.32388	4.05709	3.70664	4.27757	3.72075	4.13647
IRR1	YIL026C	0.800063	1.48014	2.0623	1.6967	2.45134	2.73422	2.62355	2.81989	2.66283	2.58526
IRS4	YKR019C	1.48752	1.14411	2.8679	2.39058	2.38695	2.4273	2.49304	3.07463	3.47193	2.9566
ISA1	YLL027W	3.03276	2.96621	3.18007	3.46303	3.5643	4.62432	3.95277	3.88972	4.74649	5.0829
ISA2	YPR067W	2.88641	3.60307	3.82729	3.77896	2.68987	3.70834	4.26547	4.14947	4.42274	4.15213
ISC1	YER019W	2.44036	2.15677	3.19943	2.79456	2.90618	2.99169	3.3726	3.41242	4.30304	3.8259
ISC10	YER180C	2.40744	3.08889	3.49198	2.85444	2.2238	2.99397	2.56326	3.95393	3.88435	3.18106
ISD11	YER048W-A	4.28336	3.60307	4.21669	4.70425	5.59262	5.51843	5.33998	4.75046	5.95225	4.05144
ISM1	YPL040C	2.29184	2.75149	3.37772	3.28181	3.26974	3.50401	4.08216	3.77732	3.46936	3.2043
ISN1	YOR155C	2.76763	3.06155	2.94842	3.03715	3.60252	3.78228	4.28239	4.15126	4.31545	4.8109
ISR1	YPR106W	2.30356	2.13589	2.0751	2.88967	2.54981	2.34912	2.75977	3.83351	3.47457	3.63047
IST1	YNL265C	2.39447	2.20118	3.33972	2.98803	3.31991	3.50267	3.43748	3.79738	3.88613	2.75405
IST2	YBR086C	4.1836	4.25416	4.74535	4.78094	4.80737	4.80479	5.16143	4.95407	4.80421	4.85189
IST3	YIR005W	1.49531	1.06919	2.63179	2.44466	3.51996	3.8326	2.50299	3.34892	2.09504	3.73072
ISU1	YPL135W	5.73822	5.28337	5.19724	4.83586	6.043	6.15815	6.58687	6.94377	7.32594	7.55916
ISU2	YOR226C	2.97475	2.03791	3.72817	1.26104	2.92258	4.14189	3.82838	2.7604	4.03799	4.40973
ISW1	YBR245C	2.74796	2.88407	3.17218	3.39052	2.71995	3.84341	3.49099	3.92288	3.06589	3.04953
ISW2	YOR304W	2.47713	3.08489	3.64359	3.93983	3.37713	4.05094	3.50166	3.86297	3.07621	3.75231
ISY1	YJR050W	1.40316	2.49409	2.04719	2.45003	3.06409	3.16745	1.93129	3.35485	3.68194	2.23252
ITC1	YGL133W	2.69688	3.03598	3.40888	3.35672	3.52628	3.9738	3.96041	3.99118	4.13862	4.28556
ITR1	YDR497C	4.83193	5.23852	5.86737	6.0077	6.28652	6.48809	6.68631	6.87068	7.06699	7.13005
ITR2	YOL103W	2.94145	3.9921	4.02953	3.98534	3.78868	4.29834	4.51245	4.22704	4.64604	4.22971
ITT1	YML068W	1.87976	1.84348	2.66912	2.64098	2.94201	3.33735	3.66589	3.67041	4.03799	3.8643
IVY1	YDR229W	1.79612	2.11016	2.6994	2.56607	2.97326	3.17039	3.00917	3.22138	2.30854	2.71414
IWR1	YDL115C	2.29843	2.62343	2.60644	3.58788	3.09077	3.39408	3.87921	3.56042	3.91641	3.40825
IXR1	YKL032C	1.96098	2.90448	3.11706	2.59652	2.71173	3.09157	3.5369	2.71526	3.76966	3.68405
IZH1	YDR492W	1.58553	3.12627	3.70125	3.42985	3.73188	4.86653	5.35954	5.11655	5.15203	4.94051
IZH2	YOL002C	2.31877	3.85654	3.63198	3.13676	2.48339	3.54233	4.11927	3.97961	3.79862	3.98225
IZH3	YLR023C	3.4922	3.85591	4.38231	4.36911	4.59503	4.7837	4.64224	4.7997	5.21196	4.22341
JAC1	YGL018C	2.74796	2.40996	2.83313	4.01174	2.69711	3.89511	4.40429	3.03911	4.87197	3.9512
JEM1	YJL073W	3.42431	3.25212	3.9999	4.1273	3.96808	4.21775	4.87836	4.19811	4.68495	4.93667
JEN1	YKL217W	1.92662	2.2827	2.23773	2.29593	2.27486	3.05067	2.61717	3.07251	3.87563	4.26525
JHD1	YER051W	1.8166	1.90343	3.0369	2.5679	2.28444	3.16341	2.90174	4.36008	4.25922	3.37317
JHD2	YJR119C	2.95337	2.2835	2.81207	2.27644	3.37616	2.83589	3.06298	2.9661	3.24693	2.85968
JID1	YPR061C	1.17881	1.60154	1.13995	2.14745	2.33387	2.83502	2.67937	2.73867	3.10066	3.45284
JIP4	YDR475C	2.07423	1.95072	2.92259	2.21346	2.66845	3.07987	3.02959	3.44264	3.25378	3.72762
JIP5	YPR169W	3.71237	3.81722	4.07519	4.12363	3.4807	4.36404	4.30542	4.02583	4.38986	4.42124
JJJ1	YNL227C	1.974	2.25955	2.19725	2.90158	2.63632	3.10701	3.33996	2.87565	3.528	3.98374
JJJ2	YJL162C	1.42981	1.72295	2.11363	2.77876	2.2193	2.02998	2.91097	2.40011	2.47792	2.40239
JJJ3	YJR097W	1.72642	1.92139	3.82729	2.58826	2.78804	3.60989	3.15392	3.50677	1.91415	3.13593
JLP2	YMR132C	1.52412	2.96263	2.66912	2.34303	2.5359	2.47345	3.61281	3.23621	3.61457	2.87375
JNM1	YMR294W	1.88388	2.45071	0.971565	2.09974	2.4639	2.09268	2.41021	2.96257	3.04609	2.46961
JSN1	YJR091C	3.31259	3.5427	4.05636	4.40532	4.65625	5.21167	5.701	5.76571	6.20416	5.96404
KAE1	YKR038C	3.77147	3.95392	4.06716	5.00809	4.51044	4.87559	5.35662	5.25372	5.07418	5.48525
KAP104	YBR017C	4.19417	4.07992	4.70611	4.68442	4.65895	5.12622	5.3684	5.09464	5.56839	5.47781
KAP114	YGL241W	2.39328	2.08	2.85802	3.39228	2.9564	3.64433	3.3283	3.26208	3.40849	3.59342
KAP120	YPL125W	2.57617	3.34084	3.78985	3.96594	4.05703	4.599	4.72657	4.78984	5.00162	5.02232
KAP122	YGL016W	3.13409	3.65195	4.01257	3.92004	3.80515	4.83989	4.34941	4.45153	4.49161	4.26739
KAP123	YER110C	5.19268	5.3118	6.0792	5.97387	5.63575	6.1417	5.93331	5.74696	5.99113	5.78879
KAP95	YLR347C	4.78512	4.66458	5.51924	5.64551	5.75922	5.92284	5.96026	5.46148	6.17103	5.81075
KAR1	YNL188W	1.724	1.25737	2.23332	2.5082	2.10925	1.92432	2.44188	3.54415	2.36273	2.77163
KAR2	YJL034W	7.93621	7.56609	8.20646	7.9121	7.69458	8.07278	7.92737	7.81384	8.33692	8.59256
KAR4	YCL055W	2.73248	2.88016	3.26356	3.06274	2.90679	4.04712	3.76096	3.47761	3.38937	3.48017
KCC4	YCL024W	0.956657	1.64608	2.1789	2.57999	2.57625	3.34116	2.81472	2.95082	3.24205	3.3954
KCH1	YJR054W	2.69862	1.8924	2.07367	2.45199	2.27248	2.68999	3.4918	3.09846	3.55782	3.35956
KCS1	YDR017C	2.95142	2.95042	3.55863	3.43743	3.40329	3.68234	3.90745	3.79738	3.92633	3.48366
KDX1	YKL161C	2.69395	2.55265	2.9225	2.91929	3.29853	3.97055	4.10904	4.86382	5.90795	6.3163
KEG1	YFR042W	3.24538	3.5886	3.90532	3.66558	3.61684	3.39279	4.14943	4.21558	3.91508	3.58594
KEI1	YDR367W	3.52892	3.77916	4.75163	4.84102	4.74665	4.38564	4.81019	5.1097	4.82742	4.07114
KEL1	YHR158C	2.48594	2.40423	2.92114	3.14324	2.68215	3.44636	3.45035	3.53177	3.37943	3.296
KEL2	YGR238C	1.68634	2.06372	2.36725	1.70395	2.66	2.74869	2.74263	2.6172	2.99694	2.50534
KEL3	YPL263C	3.62588	3.37299	4.17138	3.48048	3.95526	4.30869	4.00382	3.7797	4.70978	3.9702
KES1	YPL145C	4.53096	4.79207	5.37942	5.49096	5.54669	6.3054	6.35907	5.99709	6.48978	6.31289
KEX1	YGL203C	3.33538	3.48106	3.94811	4.27607	4.32646	4.18328	4.88374	4.30106	4.21482	4.66852
KEX2	YNL238W	2.84178	3.3339	3.6806	3.7281	3.71422	4.23996	4.19972	3.54099	4.53562	3.92733
KGD1	YIL125W	3.83129	4.04814	4.5765	5.14108	5.31396	5.61151	5.63755	6.05809	6.15211	6.25738
KGD2	YDR148C	3.71013	3.62657	4.22127	4.13936	4.92486	5.30258	5.20339	5.58598	5.47525	4.72112
KHA1	YJL094C	2.02939	2.43247	2.96445	3.01311	3.34192	3.68956	3.68537	4.13028	3.46996	4.20865
KIC1	YHR102W	2.93698	3.26059	3.58046	3.77404	3.71422	4.35385	4.24449	4.57286	4.6411	4.64306
KIN1	YDR122W	3.15468	3.03442	3.49973	3.77478	4.2161	4.77708	5.02058	5.07862	5.18771	5.01392
KIN2	YLR096W	3.27879	3.26122	3.84263	3.85651	3.67963	4.38139	4.52779	4.39362	4.87097	4.55859
KIN28	YDL108W	2.47363	2.58471	3.68143	3.63951	2.71384	3.91355	3.07683	3.22729	3.84854	3.43005
KIN3	YAR018C	1.10182	1.02713	1.39919	2.24287	2.10395	2.99196	2.43625	2.95505	2.35717	3.2782
KIN4	YOR233W	2.92325	2.17418	2.96024	3.08444	3.41909	2.71721	3.43636	3.68495	3.37383	3.56692
KIN82	YCR091W	1.60723	2.84352	2.55412	1.91743	2.30064	3.27701	3.15028	3.57432	3.73025	3.5056
KIP2	YPL155C	1.54308	1.72732	1.99392	1.09325	2.22421	2.49726	3.37543	2.35098	3.37716	2.78052
KIP3	YGL216W	1.84281	1.50456	3.10588	3.11813	3.28678	3.91038	3.75456	4.20342	4.07695	4.39396
KKQ8	YKL168C	1.82533	2.09631	2.81904	2.50971	3.3835	2.92337	3.27861	3.76164	3.65443	3.07695
KNH1	YDL049C	1.28061	1.4467	1.89636	2.28679	2.2193	2.98896	2.55849	2.89096	2.97387	3.17596
KNS1	YLL019C	3.2469	3.66243	3.68879	4.2194	4.8638	5.07644	5.43659	5.24832	5.66464	5.35375
KOG1	YHR186C	2.61884	3.09187	3.06119	3.42901	3.44183	3.81244	4.27767	4.23581	4.34633	4.40884
KRE1	YNL322C	5.74298	5.72083	6.52752	6.172	6.32403	6.68723	7.04134	6.54796	7.31767	6.95137
KRE2	YDR483W	4.98743	5.21227	5.75891	5.84442	5.4323	6.07383	6.75554	6.51038	6.70633	6.30336
KRE28	YDR532C	1.20262	1.74727	0.948389	1.04251	2.24667	2.30714	2.7751	2.69565	2.5065	3.1185
KRE29	YER038C	1.87976	2.08268	1.87978	2.64098	1.83637	2.47345	2.70095	2.87132	2.54124	2.6838
KRE33	YNL132W	4.12054	3.88753	4.44505	4.58122	4.19202	5.02971	4.96441	4.40705	4.57553	4.35586
KRE5	YOR336W	3.3585	3.26261	3.25087	3.65488	3.78741	4.3071	3.94392	4.31338	4.21809	4.46079
KRE6	YPR159W	4.53432	4.84798	5.32138	5.43356	5.74642	6.1235	6.25326	6.73704	7.05439	7.20122
KRE9	YJL174W	5.09805	5.45725	5.51924	5.66209	5.75922	6.46649	6.14815	6.67352	6.55514	6.69812
KRI1	YNL308C	3.12537	3.40335	3.9651	3.68954	3.78875	4.26653	3.84768	3.34212	4.0022	4.4683
KRR1	YCL059C	4.18667	3.95392	4.85883	4.57365	3.96256	4.6603	5.20744	4.40705	5.15203	4.8077
KRS1	YDR037W	5.55275	5.90073	6.38086	6.57799	6.47153	7.00247	7.01206	6.80861	6.92119	6.97384
KSH1	YNL024C-A	3.25949	4.2571	2.83313	4.45617	5.24883	5.41393	5.08805	5.68759	4.59337	5.21605
KSP1	YHR082C	4.34485	4.69494	5.55637	5.8027	5.76061	6.4433	6.44932	6.68895	6.82747	7.25326
KSS1	YGR040W	2.34861	2.75827	3.3588	3.89603	3.94468	3.55623	4.27669	4.09428	4.08345	4.09693
KTI11	YBL071W-A	3.77976	2.43109	4.75434	4.44219	3.51996	5.63148	4.60544	5.23861	5.54884	3.73072
KTI12	YKL110C	3.47339	3.21691	3.89348	4.50628	3.97613	4.55884	5.00558	4.74765	5.10647	3.87182
KTR1	YOR099W	4.61872	4.39203	4.91263	5.29943	4.76954	5.12986	5.5725	5.30772	5.74699	5.93485
KTR2	YKR061W	2.35332	1.79956	1.97664	1.76146	2.46101	3.02248	3.21522	4.07181	4.66054	4.94082
KTR3	YBR205W	3.44662	4.06114	4.53012	4.62562	4.52157	5.2689	5.19914	5.14516	4.95692	5.18976
KTR4	YBR199W	4.39925	4.80003	4.87448	5.11302	5.4489	5.7812	5.82555	6.10194	5.62085	5.71539
KTR5	YNL029C	1.94393	2.24017	2.24153	2.68034	3.0504	3.18007	3.42535	3.29121	3.37716	3.29374
KTR6	YPL053C	3.53741	3.12998	4.24421	3.73095	2.99361	4.10989	4.29506	4.08614	5.05073	4.67211
KTR7	YIL085C	3.23084	3.47607	3.57968	4.18371	3.69547	3.90314	3.35408	3.71206	4.31962	4.03237
KXD1	YGL079W	3.30978	2.89899	3.37029	3.41684	3.63279	4.4059	3.7228	3.90792	3.54744	3.70406
LAA1	YJL207C	2.62485	3.00685	3.48754	3.18948	3.59321	3.87885	4.14205	3.47481	4.08731	3.55409
LAC1	YKL008C	2.80192	3.27126	4.4534	4.31975	4.27336	5.2742	5.26895	4.91488	5.05464	5.05514
LAG1	YHL003C	3.54092	4.0688	4.32966	4.34384	4.42038	4.48521	4.86208	4.35388	3.81994	4.12177
LAG2	YOL025W	2.351	2.05364	2.83313	3.15288	3.08951	3.67425	3.98479	4.00607	4.25624	2.73581
LAP2	YNL045W	3.23763	4.24242	4.7226	4.61963	5.19072	5.46465	5.89075	5.7406	5.55958	5.88598
LAP3	YNL239W	4.41183	4.10585	4.90595	4.74915	5.72982	6.47299	6.64662	6.91887	7.18953	6.79521
LAS1	YKR063C	1.31171	2.37186	3.13173	2.9708	2.74161	3.32121	3.77401	3.75261	3.74879	2.58526
LAS17	YOR181W	3.03568	2.78115	3.56589	3.39333	2.87721	3.83043	3.16838	4.27411	3.33644	3.88634
LAS21	YJL062W	1.9819	2.07235	2.87221	2.90416	3.20277	2.49938	3.43855	2.79916	3.53768	3.57878
LAT1	YNL071W	5.01947	5.15102	5.97361	6.05438	6.40167	6.72031	6.61764	6.62995	6.82221	6.56812
LCB1	YMR296C	4.46242	4.53606	4.97187	4.95157	5.23086	5.62626	5.65706	5.53927	5.94413	5.75667
LCB2	YDR062W	4.48352	4.71534	5.31153	5.16196	5.01255	5.69491	5.513	5.46033	6.06142	5.68775
LCB3	YJL134W	2.76658	3.54813	3.9855	4.08078	3.6014	4.11392	3.48446	3.03588	2.92499	4.04105
LCB4	YOR171C	2.61697	3.46131	3.88988	4.06683	3.90874	4.07195	4.30387	4.95067	4.11606	4.19561
LCB5	YLR260W	2.19499	3.0232	3.42145	3.36808	3.73981	4.05624	4.46751	4.64973	3.98241	4.61738
LCD1	YDR499W	1.30935	1.8392	2.62349	2.4718	2.5951	2.88341	3.1022	3.0339	1.75002	3.30258
LCL1	YPL056C	1.27059	2.61273	2.3323	2.48564	3.19073	4.18137	4.2574	2.52522	2.6045	3.93524
LCL2	YLR104W	4.22879	4.01143	4.34984	3.68954	4.25012	4.01841	4.48768	4.86423	4.95647	4.68135
LCL3	YGL085W	1.26073	1.08665	2.11246	2.25986	2.66845	1.70452	2.53037	2.0476	3.22823	2.51361
LCP5	YER127W	3.53149	2.88303	3.96235	3.34691	3.64209	4.24396	4.10976	4.3198	4.01798	3.81432
LDB16	YCL005W	3.32269	3.24132	3.86589	3.96949	4.40309	5.07839	4.87012	4.71531	4.8072	4.01714
LDB17	YDL146W	2.33471	3.10936	2.68186	3.82507	3.28241	3.59024	3.66408	4.30202	4.04084	4.10467
LDB18	YLL049W	3.40275	2.85314	3.87583	3.40556	3.62135	3.93581	4.17098	3.44913	4.28911	4.20139
LDB19	YOR322C	3.11027	3.42775	4.26152	4.15566	4.41916	4.7245	4.58808	4.56595	4.65745	5.14354
LDB7	YBL006C	3.66837	4.00246	3.76035	3.69186	3.43734	3.01939	4.30658	3.73623	1.8615	4.19305
LDH1	YBR204C	2.00365	2.08084	2.8503	2.80557	3.72162	3.31177	3.1251	3.74291	4.05674	3.74551
LEA1	YPL213W	3.09964	2.78181	3.24783	3.53225	4.13777	3.82047	3.42166	3.33715	3.1347	2.21709
LEM3	YNL323W	3.53094	3.48528	4.0076	4.14601	4.00444	4.21522	3.97358	3.34237	4.86879	5.02472
LEO1	YOR123C	2.66909	3.13196	3.68588	4.17169	3.99207	3.33735	3.58551	3.86168	3.12324	3.32803
LEU1	YGL009C	5.95555	6.97751	7.29481	7.58438	7.8484	8.36074	8.12747	7.9383	7.83299	6.92506
LEU2	YCL018W	3.54794	3.99972	4.53487	4.62054	5.14662	5.44992	5.03893	4.90907	4.75842	3.66002
LEU3	YLR451W	1.80084	2.62424	2.98199	3.41473	2.52764	3.42151	3.70507	3.98834	4.07792	4.11246
LEU4	YNL104C	5.57875	5.57411	5.98409	5.89163	6.29561	7.0121	7.31658	7.4974	7.75901	7.41758
LEU5	YHR002W	2.47961	1.64416	1.81358	1.95125	3.18695	3.37868	3.32711	2.52172	2.87453	3.02288
LEU9	YOR108W	4.4209	4.61011	5.20484	5.31859	5.03275	5.5575	5.44116	5.08767	5.39706	4.9038
LGE1	YPL055C	3.22641	3.347	3.91776	4.04173	4.37041	4.7942	3.87295	4.03153	4.23037	4.73548
LHP1	YDL051W	4.38781	3.79429	4.97569	4.65299	4.29856	5.11924	4.8852	3.91163	5.03067	4.78605
LHS1	YKL073W	4.17581	4.03727	4.74306	4.53314	4.19464	4.59977	4.73594	4.39908	4.90513	4.74189
LIA1	YJR070C	4.75674	4.84199	5.00391	4.78543	4.71963	5.44103	4.51966	4.17071	4.54637	4.54146
LIF1	YGL090W	2.09125	2.07777	2.79276	1.5515	2.96823	2.41078	3.1057	2.58291	3.08166	3.45976
LIN1	YHR156C	1.98721	2.04686	3.53461	3.14495	4.23078	4.49748	4.68517	5.39848	5.83274	5.93109
LIP1	YMR298W	3.03005	3.68936	4.24194	4.68968	5.45876	5.47568	4.71667	5.78948	4.55856	5.09822
LIP2	YLR239C	2.67532	3.70938	3.7703	3.61834	3.76046	4.94912	4.07051	5.26979	3.75063	3.8057
LIP5	YOR196C	2.98891	2.60868	2.6257	3.78384	3.43828	3.82585	3.74277	4.10883	4.57237	4.54797
LNP1	YHR192W	3.27909	3.59292	3.34566	4.12259	3.63582	3.72639	3.67363	3.56098	2.92499	4.04105
LOA1	YPR139C	3.63403	3.55085	4.72069	4.01321	4.29695	4.99031	5.15861	5.19341	5.28629	4.65815
LOC1	YFR001W	3.11505	2.84176	3.87638	3.51107	3.58837	2.49841	3.97735	4.74454	4.09452	4.00751
LOH1	YJL038C	1.98455	1.94731	1.8217	2.95282	3.86967	4.58319	3.53917	3.90128	4.72978	3.16708
LOS1	YKL205W	3.33383	3.10818	3.47604	3.99746	3.90941	4.3851	4.24091	4.61458	4.33107	4.09335
LOT5	YKL183W	1.61832	1.99977	1.47221	1.88637	2.52764	2.59091	2.0661	1.92157	3.3128	3.60587
LOT6	YLR011W	2.53676	2.93115	3.78056	2.71956	3.68343	3.99894	4.34824	4.10202	4.93638	4.2868
LPD1	YFL018C	4.70642	5.18654	5.75264	5.57156	6.19023	6.68612	6.40209	6.65267	6.86253	6.43545
LPL1	YOR059C	2.51178	3.27573	3.4952	3.50621	3.32534	4.40228	3.85693	4.07357	4.31545	4.71161
LPP1	YDR503C	3.29901	3.05392	3.16644	3.10079	3.75496	3.15498	4.24142	2.0476	4.27922	3.91947
LRE1	YCL051W	2.06228	2.486	2.99243	2.8495	3.37083	3.20539	3.81172	3.02338	3.80229	3.45976
LRO1	YNR008W	3.25749	3.07332	3.69682	3.84186	3.71628	4.28729	3.8456	3.37887	3.5503	3.62119
LRP1	YHR081W	2.74796	1.4467	3.0263	3.65981	2.35438	3.71625	4.12985	3.7041	4.24778	4.65037
LRS4	YDR439W	2.31912	1.46043	3.0453	2.78815	2.71542	3.53178	3.07847	2.82932	0	3.0606
LSB1	YGR136W	4.33709	5.02553	5.14186	5.32579	5.84078	6.20037	6.14654	6.35512	6.38459	7.14399
LSB3	YFR024C-A	3.78019	4.27245	4.68825	4.22154	4.26309	4.73645	4.70264	4.19697	4.42468	4.2697
LSB5	YCL034W	2.88641	2.40301	3.01879	3.27465	2.96637	3.70834	4.12178	4.14947	3.48848	4.24624
LSB6	YJL100W	2.34008	3.10504	2.63792	3.10596	3.13684	2.79026	3.69949	3.49335	3.05465	3.40549
LSC1	YOR142W	4.27898	4.8003	5.35776	5.06545	5.49698	6.1838	6.5322	6.14472	7.01507	7.12396
LSC2	YGR244C	4.51795	5.01759	5.48614	5.28764	6.02011	6.57455	6.9003	7.2053	7.19017	7.56421
LSG1	YGL099W	3.15206	3.33065	3.98588	3.79157	3.30164	3.95219	4.30482	4.1042	4.13862	3.13593
LSM1	YJL124C	3.89281	4.1479	4.29959	4.55838	4.43791	4.42962	4.62657	5.11655	4.84244	5.22323
LSM12	YHR121W	3.69341	3.36815	4.91123	5.35832	4.93726	5.061	5.139	4.8764	5.37214	4.48033
LSM2	YBL026W	3.10424	3.9709	2.41754	4.54078	4.20918	4.28136	4.82286	4.98674	4.82471	4.98946
LSM3	YLR438C-A	3.98215	5.11936	4.74671	5.26679	5.15839	4.38967	5.80406	5.66808	5.18994	5.67084
LSM4	YER112W	3.91105	3.946	4.52785	4.99431	4.40653	5.389	4.49972	4.75533	4.56891	5.19121
LSM6	YDR378C	4.31239	4.6922	4.80504	4.7082	5.21727	5.26568	5.34399	4.90108	5.24886	5.37539
LSM7	YNL147W	3.04911	4.21507	4.55609	4.23082	3.65934	4.2221	4.69484	3.19659	5.61456	4.67534
LSP1	YPL004C	5.23171	5.28226	4.83011	4.92983	5.18751	5.46085	5.70589	5.4362	6.01784	5.80334
LSR1	LSR1	9.71754	10.0313	10.5889	10.6654	10.7571	11.1175	11.2194	11.3009	11.5294	11.5363
LST4	YKL176C	3.01752	3.43555	3.88079	3.92672	3.86967	4.32355	4.52414	4.24223	4.17175	5.01926
LST7	YGR057C	2.06616	2.07289	2.82211	2.81894	3.83303	2.62251	2.96661	3.02785	3.8459	3.93921
LST8	YNL006W	3.92831	4.1013	4.19634	3.99899	4.55306	4.72173	4.9063	4.86666	4.64852	4.79797
LTE1	YAL024C	1.78822	1.74406	2.42002	2.73329	2.24305	2.79828	2.53037	2.54689	3.00024	2.54923
LTO1	YNL260C	2.79443	2.06562	3.82729	3.4154	2.87358	4.54956	4.16431	3.84086	3.68559	2.94063
LTP1	YPR073C	3.99144	4.58467	4.81806	4.93864	5.03453	5.73492	5.51177	5.32326	5.60478	5.10959
LTV1	YKL143W	3.30221	3.02414	3.73115	3.57725	3.49919	4.45046	4.13289	4.50513	4.12331	4.50782
LUC7	YDL087C	2.67602	2.90859	3.43321	2.71956	2.51132	3.02454	3.29332	2.92619	3.73785	3.83064
LYP1	YNL268W	4.30505	4.89483	5.08173	5.00988	5.49627	5.79101	6.0833	6.07879	5.81183	5.72093
LYS1	YIR034C	3.51429	4.07357	4.46867	4.41045	5.11083	6.1373	6.8554	6.55254	6.51958	6.68827
LYS12	YIL094C	5.2684	5.42833	5.98485	6.05627	5.939	6.80514	6.86344	6.78574	7.11369	6.61465
LYS14	YDR034C	2.28636	2.50652	2.75747	2.65655	2.66845	4.13484	3.39977	3.75881	3.31169	3.1458
LYS2	YBR115C	3.70509	3.79217	4.58869	4.85062	5.29174	6.04026	6.27769	6.30668	6.43796	6.06494
LYS20	YDL182W	3.75827	4.07331	5.26569	5.24864	5.28622	5.96674	6.01279	6.202	5.87439	5.26167
LYS21	YDL131W	4.91495	4.64002	5.64246	5.88526	5.98828	6.90583	6.86478	6.65998	6.84675	6.42681
LYS4	YDR234W	3.3785	3.32102	4.52628	4.69148	4.27613	5.23232	4.91307	4.91949	5.38662	4.80358
LYS5	YGL154C	2.09868	2.96263	2.50852	3.54762	3.44608	3.16495	3.23655	3.38902	3.67934	4.53318
LYS9	YNR050C	3.35258	3.51744	4.08377	4.48365	4.13816	4.97725	4.62334	4.4999	4.39854	3.82673
MAC1	YMR021C	2.45718	2.41637	2.61663	2.42991	1.72157	2.60584	3.45801	3.59584	2.6749	3.71399
MAD1	YGL086W	2.03996	2.70879	2.77618	3.25344	2.80145	3.45153	3.47103	3.03044	3.20947	3.37785
MAD2	YJL030W	3.4602	2.8959	4.02213	4.20014	3.78642	4.4626	3.69853	4.2456	3.70029	3.32225
MAD3	YJL013C	1.28909	0.904243	2.14976	2.04783	2.80769	1.7382	3.07209	3.18625	3.39534	2.74045
MAE1	YKL029C	4.20697	3.79456	5.04647	5.00639	5.52847	6.23904	6.32685	5.91741	5.99642	5.13423
MAF1	YDR005C	2.60145	2.66791	3.19325	2.94617	2.94227	3.45898	3.5322	2.6631	3.63194	3.54704
MAG1	YER142C	2.61962	2.36233	3.06202	2.71956	2.56961	2.63326	3.29332	2.7604	3.56057	3.27511
MAG2	YLR427W	2.5746	2.80426	2.91782	3.13317	2.56839	3.30925	3.01206	3.67198	3.53202	3.60283
MAK10	YEL053C	2.37478	3.1839	3.43412	3.32186	3.68795	3.58191	3.75089	3.24159	3.77097	3.40666
MAK11	YKL021C	3.5059	3.61183	3.98189	4.29292	3.41734	4.20233	4.55435	4.30629	5.02398	3.93921
MAK16	YAL025C	3.50474	3.8577	4.27324	4.36132	4.07789	4.53039	4.08216	3.60329	4.11972	4.36153
MAK21	YDR060W	4.13265	3.81502	4.55092	4.55335	4.25073	4.50226	4.76885	4.44868	4.71468	4.2223
MAK3	YPR051W	2.80808	2.20922	3.25952	3.42985	3.46971	3.05067	3.12155	3.4735	0	4.40973
MAK31	YCR020C-A	2.11613	2.81566	3.69064	2.68517	2.07025	3.18515	4.48528	4.15755	3.70029	5.11929
MAK32	YCR019W	2.45899	2.77588	2.98561	2.13127	1.58095	2.59437	3.0186	3.19474	1.80308	3.19724
MAK5	YBR142W	3.15877	3.04915	3.65035	3.59777	3.2511	4.39366	4.04155	4.17721	4.5394	3.54878
MAL13	YGR288W	2.30482	2.35723	2.00099	1.43908	2.33134	2.60923	3.38396	3.74264	2.9291	4.35766
MAL31	YBR298C	1.00284	2.05364	1.95175	2.39253	2.49129	2.42927	2.73723	2.51922	1.95952	2.34043
MAL33	YBR297W	2.3924	2.61628	1.71237	2.29084	1.82714	2.8968	2.96661	2.6706	2.53063	2.86268
MAM3	YOL060C	2.99288	3.23328	4.20178	4.59917	3.77474	5.03025	5.18104	5.24471	5.38167	5.29137
MAM33	YIL070C	3.59054	3.58709	4.6447	4.51728	5.01481	4.37974	4.87518	4.46101	4.32236	4.10467
MAP1	YLR244C	4.83337	5.14512	5.67056	5.73276	5.53384	5.90487	6.02128	6.18836	5.76971	5.76828
MAP2	YBL091C	4.16179	4.37067	4.8344	5.03848	4.87974	4.96455	4.93883	5.08508	4.54829	4.70078
MAS1	YLR163C	3.52349	3.84065	4.39227	4.03075	4.2924	5.04522	4.69328	4.38844	4.99965	4.19043
MAS2	YHR024C	3.16792	3.93643	4.30545	4.82142	4.65669	5.17083	5.09005	5.12255	4.98135	4.93341
MATALPHA2	YCR039C	2.03372	2.94961	1.86891	1.59256	1.75486	3.08938	1.372	1.62484	3.60084	2.86085
MBA1	YBR185C	2.35743	2.82508	3.14673	3.31554	4.2161	3.59974	3.67363	4.28674	3.64855	0
MBF1	YOR298C-A	5.61554	5.6242	6.34071	6.52748	6.31282	6.58477	6.56346	5.85556	6.64658	6.3579
MBP1	YDL056W	2.65323	2.2407	3.19978	2.75361	3.28408	3.54862	3.27417	4.19539	4.43426	3.79616
MBR1	YKL093W	2.71722	2.67488	2.8822	2.38891	3.54823	3.18912	4.10578	4.00188	4.39642	4.00452
MCA1	YOR197W	5.09561	5.14975	5.74898	5.8781	5.88621	6.42239	6.28599	6.71415	6.79526	6.97322
MCD4	YKL165C	4.32297	3.68708	4.33527	3.69038	4.04981	4.37068	4.17483	3.80576	4.14913	4.63091
MCH1	YDL054C	2.5494	3.07086	2.61105	3.01303	3.36637	3.44907	3.52224	3.70524	3.69462	3.96833
MCH4	YOL119C	3.71489	3.69558	4.27732	4.3754	4.48378	5.32404	5.16761	5.41554	5.76653	4.8361
MCH5	YOR306C	3.32697	3.12943	3.52729	3.41684	3.78377	3.89244	4.83071	4.97377	5.86564	6.12902
MCK1	YNL307C	4.17452	4.51134	4.69187	5.09697	4.86961	5.51252	5.45663	5.45273	5.58271	5.45548
MCM1	YMR043W	3.17068	3.55318	4.13076	4.25589	4.42474	4.56483	3.49454	4.12697	4.89709	4.12962
MCM10	YIL150C	2.01035	1.95355	2.49468	2.3862	1.80343	2.37876	2.93776	2.21488	1.73764	3.17457
MCM16	YPR046W	1.67043	1.86228	1.02828	1.12768	3.22914	2.18033	3.60936	3.43316	3.14628	3.43571
MCM2	YBL023C	2.60251	2.34587	2.81555	2.97912	2.956	2.76873	2.90876	3.39106	3.87663	4.8606
MCM21	YDR318W	1.43592	2.35571	2.42915	2.11536	3.03546	3.07921	3.00053	3.17636	3.06399	3.35146
MCM22	YJR135C	1.38698	1.84814	2.02744	2.8355	2.03532	2.29886	2.98344	3.04478	2.28511	3.57284
MCM3	YEL032W	2.9846	3.35894	3.44345	3.77552	3.53778	3.5833	4.04326	3.77619	3.86485	3.42711
MCM4	YPR019W	2.70031	2.90338	3.49675	3.37605	3.78788	3.96528	3.85207	4.07661	4.24031	3.83319
MCM5	YLR274W	2.99288	3.37282	4.27097	3.79505	4.16968	4.49202	4.93713	4.25636	4.79432	4.73438
MCM6	YGL201C	2.53556	2.99125	3.38196	3.37523	2.98262	3.69343	3.35538	3.52376	3.55925	3.30791
MCM7	YBR202W	1.52752	2.72158	2.84949	3.17306	2.3697	3.0674	3.80829	3.77404	3.44626	3.55466
MCP1	YOR228C	2.12387	2.01483	2.20119	2.69366	3.51996	3.34641	3.41905	3.62169	3.33084	3.78114
MCP2	YLR253W	2.58349	2.64225	3.02401	3.39875	3.56452	3.82531	3.95299	4.15509	3.83581	3.66912
MCR1	YKL150W	4.34426	5.16893	5.32138	5.07968	6.06717	6.4863	6.35408	6.53743	6.71716	6.4496
MCT1	YOR221C	4.12143	4.31933	4.9504	4.49824	4.6501	5.59823	5.57221	5.8726	5.9073	5.84613
MCX1	YBR227C	2.40279	2.486	3.39638	3.7869	3.46673	4.15131	4.0254	3.79028	3.70029	3.87422
MDE1	YJR024C	4.24072	3.63749	4.69081	4.4318	4.01399	4.33439	3.71841	3.74556	2.25974	3.74817
MDG1	YNL173C	1.90476	2.67459	2.56094	2.29593	3.35259	3.56375	3.41738	4.00155	3.73785	2.49306
MDH1	YKL085W	3.38398	4.26568	4.71986	4.56992	4.9739	5.04773	4.86293	5.33678	5.0704	4.72672
MDH2	YOL126C	3.54144	3.98718	4.06007	3.80731	4.58335	4.87065	5.23658	5.32909	5.20541	5.1154
MDH3	YDL078C	3.29462	3.64693	4.23536	4.24329	4.7955	4.59529	4.77526	5.29753	5.29674	4.38
MDJ1	YFL016C	4.22554	4.8195	5.40044	5.31151	5.42242	5.87526	5.49813	5.35835	5.71384	5.62307
MDJ2	YNL328C	0	1.69167	1.86353	3.32549	1.47097	2.45514	3.01982	2.03917	2.11194	2.0413
MDL1	YLR188W	3.13434	3.25402	3.37116	3.88975	3.60836	4.07733	4.07749	3.22285	4.37302	2.91891
MDL2	YPL270W	3.02461	3.62045	3.8897	4.02147	4.04617	4.88212	4.8419	4.67629	4.5394	4.82233
MDM1	YML104C	2.04759	2.29707	3.29286	2.90919	2.5793	3.42033	3.30378	2.91657	3.47362	2.98694
MDM10	YAL010C	2.00743	2.47477	2.75568	3.49162	2.76457	3.05862	3.58274	3.10911	3.32993	3.24681
MDM12	YOL009C	0.957343	2.47199	3.18144	3.6441	2.87261	3.9871	3.41505	3.93261	3.68454	4.20749
MDM20	YOL076W	2.83945	2.58933	3.04564	3.78503	3.34422	4.24296	4.00102	3.3688	3.78	3.57368
MDM30	YLR368W	2.35787	2.85344	2.84586	3.74749	3.02234	4.21151	4.53829	3.67917	3.50977	3.32893
MDM31	YHR194W	2.14153	2.03208	3.10717	3.22272	3.13331	3.68997	3.51079	3.87229	3.45602	3.64531
MDM32	YOR147W	1.91606	2.19798	2.67312	2.95903	2.26348	3.5336	3.34374	3.54533	3.86226	3.54791
MDM34	YGL219C	3.00846	2.85153	3.86317	4.00065	3.75281	4.37408	4.49582	4.91673	5.17402	4.57659
MDM35	YKL053C-A	3.70122	5.47544	4.36483	5.42292	5.21727	5.26568	4.77668	5.56093	4.68274	5.37539
MDM36	YPR083W	1.6474	2.20318	2.21913	2.16128	1.9502	3.13172	2.81153	2.19871	2.83549	2.41067
MDM38	YOL027C	3.36028	3.26136	3.70159	4.34396	4.88449	4.84454	4.59897	4.72277	4.1748	4.68526
MDN1	YLR106C	4.21272	3.98015	4.71153	4.80782	4.46213	5.04865	5.30953	4.89479	5.20987	5.00555
MDR1	YGR100W	2.42516	2.94002	3.47261	3.22868	3.47412	3.94049	3.89296	3.97434	4.17884	4.26427
MDS3	YGL197W	3.18283	3.46627	3.83729	4.08332	3.79096	4.39303	4.63688	4.65462	5.07016	5.26503
MDV1	YJL112W	1.97246	2.63048	3.26322	3.18966	3.75933	3.5158	4.18716	3.36006	3.74167	3.78327
MDY2	YOL111C	2.8331	3.50525	3.62961	3.80418	4.21958	4.71577	4.06357	4.29022	4.03799	4.68941
MEC1	YBR136W	2.25633	2.3761	2.62716	3.05588	3.15925	3.52762	3.60117	3.68495	3.67286	3.7067
MEC3	YLR288C	2.22351	1.82058	3.08585	2.61429	3.09506	2.99993	3.38111	3.29686	2.92636	3.29939
MED1	YPR070W	2.64142	2.52217	3.32833	3.14101	3.62165	4.03269	4.40384	3.49717	4.12869	4.33272
MED11	YMR112C	3.22539	1.81607	3.08031	3.48567	3.17199	4.71932	2.66874	0	3.08954	3.53205
MED2	YDL005C	2.49294	2.79463	3.275	3.31502	2.58399	3.52781	3.68702	4.05206	3.638	5.05367
MED4	YOR174W	2.0483	2.55296	2.07047	2.77334	2.81088	3.5698	3.17762	2.4662	2.54481	3.33191
MED6	YHR058C	2.62394	2.50499	3.06656	2.72394	2.10527	3.05521	2.931	4.20083	3.12781	3.65716
MED7	YOL135C	2.7716	3.23953	2.93762	3.73765	2.94669	4.37896	3.85419	4.22219	3.52159	4.06454
MED8	YBR193C	0.659971	2.17047	3.08031	3.62473	4.05142	4.64007	3.69023	3.87503	4.5822	3.14209
MEF1	YLR069C	2.98737	3.94483	4.34629	4.76799	5.1676	5.16254	5.19256	5.62352	5.79445	5.18366
MEF2	YJL102W	1.94149	2.50942	2.39843	2.14048	2.68949	3.48055	3.05149	3.09635	3.68194	3.33352
MEH1	YKR007W	3.25949	2.62702	2.346	3.36614	2.97384	3.89511	3.34632	3.7041	3.49628	3.04158
MEI4	YER044C-A	1.78677	0.79879	2.17014	2.80442	1.74447	1.69171	2.86559	3.36214	3.29504	3.50261
MEP1	YGR121C	3.01131	2.55408	3.21542	3.38518	2.66076	3.7926	3.33093	3.94857	4.11556	4.23818
MEP2	YNL142W	2.1636	2.8685	3.01842	3.11967	2.84808	2.81433	3.6419	2.94423	3.3137	3.35415
[truncated: 3,334 more rows]

## Sheet: Fig S7E, S7G
Values are reads per kilobase per million reads (FPKM, log2)
Gene Name	Systematic Name	2h (OD 0.3)	5h (OD 0.3)	5h (OD 0.075)
YBR085W	AAC3	-1.22132	-0.938606	-1.45298
YNL331C	AAD14	-0.206374	-0.371114	-1.75995
YFL057C	AAD16	0.198016	-1.42616	-0.940527
YCR107W	AAD3	-1.89028	-0.97013	-0.706893
YFL056C	AAD6	-0.0661966		-2.46777
YNL141W	AAH1	2.11643	0.378082	0.476689
YHR047C	AAP1	1.77287	1.07634	0.718093
YBL074C	AAR2	-0.634236	-3.74383
YKL106W	AAT1	1.55623	0.651323	0.841496
YLR027C	AAT2	3.63443	3.32314	3.4384
YBR236C	ABD1	0.641623	0.647501	0.432691
YKL112W	ABF1	0.874069	-0.820492	-0.164938
YMR072W	ABF2	2.3872	1.18449	0.348195
YCR088W	ABP1	2.52155	2.33687	2.56197
YOR239W	ABP140	1.91562	0.533202	0.843745
YNR033W	ABZ1	0.765281	0.655682	1.20021
YMR289W	ABZ2	0.0646975	0.177491	0.122552
YER045C	ACA1	0.778294	1.55697	1.3487
YGR037C	ACB1	3.98373	3.51156	3.24512
YNR016C	ACC1	4.38054	3.6264	4.32601
YLR131C	ACE2	-0.687979	-0.504796	-0.411484
YLR144C	ACF2	-0.364061	-0.0562512	-0.84364
YJR083C	ACF4	-0.231206	-0.948487	-1.04782
YDL203C	ACK1	-0.581562	-0.776891	-0.928691
YPL267W	ACM1		-1.34619	-1.44552
YLR304C	ACO1	3.64729	4.4864	4.37095
YJL200C	ACO2	1.90838	2.07821	1.76207
YKL192C	ACP1	3.97673	3.41668	3.02261
YAL054C	ACS1	-2.8965	-0.976353	-0.210616
YLR153C	ACS2	3.86741	3.75144	3.7254
YFL039C	ACT1	6.29589	6.1101	5.79609
YDR448W	ADA2	-0.936453	-0.46109	0.0245397
YMR184W	ADD37	1.45576	0.853952	1.09857
YKL206C	ADD66	-0.200638	0.390203	0.497321
YAR015W	ADE1	1.8711	2.28875	2.01142
YNL220W	ADE12	1.93207	2.58676	2.39723
YLR359W	ADE13	1.68433	1.38208	0.806312
YLR028C	ADE16	2.48263	2.22181	2.42246
YMR120C	ADE17	0.378588	2.34936	2.10629
YOR128C	ADE2	0.801403	1.71489	1.45686
YGR204W	ADE3	3.66852	3.37765	3.4953
YMR300C	ADE4	1.89783	1.4943	0.953457
YGL234W	ADE5,7	2.93013	2.70113	2.29674
YGR061C	ADE6	2.91768	2.91499	2.58332
YDR408C	ADE8	1.85776	1.73239	0.977011
YOL086C	ADH1	7.58145	7.00651	7.06996
YMR303C	ADH2	-0.604134	1.09362	0.231329
YMR083W	ADH3	3.37053	3.03145	3.11853
YGL256W	ADH4	-0.230221	-1.04704	-0.561409
YMR318C	ADH6	3.1955	2.18924	2.42111
YCR105W	ADH7	-0.881939	-1.18418	-2.28352
YMR009W	ADI1	0.422178	1.21947	1.25764
YDR226W	ADK1	4.4166	3.08333	3.36733
YER170W	ADK2	-1.15885	-1.04605
YJR105W	ADO1	4.32414	3.46101	3.73782
YCR011C	ADP1	0.705814	-0.0659153	0.134312
YDR216W	ADR1	-0.864931	1.4073	1.0803
YDL239C	ADY3	-1.82528	-3.34992	-2.12733
YLR227C	ADY4	-1.93429	-2.23654	-1.75091
YMR064W	AEP1	-0.200638	-0.609797	-0.365176
YMR282C	AEP2	-0.591038	-2.47824	-1.99262
YLR040C	AFB1	-0.151926	0.54583	0.768425
YEL052W	AFG1	0.477539	0.0377913	-1.47658
YLR397C	AFG2	0.430516	-0.272266	-1.26057
YER017C	AFG3	1.65127	0.875098	0.463821
YOR129C	AFI1	-1.35345	-1.9452	-1.17007
YDR085C	AFR1	0.0470741	1.40018	0.952926
YGL071W	AFT1	1.02638	0.51263	0.0722596
YPL202C	AFT2	0.319695	0.339379	-0.326995
YNR044W	AGA1	1.5383	0.683518	0.677295
YGL032C	AGA2	1.13573	0.0965224	-1.00281
YPR021C	AGC1	-0.827612	-1.42942	-1.3223
YDR524C	AGE1	0.26929	-0.115416	0.0901051
YIL044C	AGE2	0.823999	-0.478244	-0.407653
YBR132C	AGP2	0.0315692	0.610681	0.825008
YFL055W	AGP3	-1.53364	-1.61349	-1.61328
YFL030W	AGX1	-2.56393	-1.05882	-1.38054
YDR214W	AHA1	4.54563	3.87752	3.85069
YOR023C	AHC1	1.03019	1.416	1.17293
YCR082W	AHC2	1.1562	1.17588	1.14694
YLR109W	AHP1	6.10515	6.43741	6.39866
Q0050	AI1	3.94581	4.24744	4.7679
Q0055	AI2	3.80349	3.93634	4.49683
Q0060	AI3	1.2775	0.480494	1.50669
Q0065	AI4	0.931129	1.28493	1.9281
Q0070	AI5_ALPHA	-0.211081	-1.60079	-0.0276957
Q0075	AI5_BETA	1.65013	2.88978	3.22179
YAL046C	AIM1	1.29113	-0.426156	0.474511
YER087W	AIM10	0.00419277	-1.88301	-0.397384
YER093C-A	AIM11	0.366616
YGL160W	AIM14	-0.342836	-0.130507	-0.0599152
YHL021C	AIM17	1.05987	2.26013	2.2671
YHR198C	AIM18	-0.48176	-2.59136	-1.10573
YIL087C	AIM19	-1.176	0.843684	-1.99262
YAL049C	AIM2	1.92542	1.33938	1.1088
YIR003W	AIM21	1.14527	0.288442	0.632052
YJL046W	AIM22	-1.06987	-2.37212	-2.47145
YJL131C	AIM23	-1.86088	-1.16312	-0.677492
YJR080C	AIM24	-1.01373	0.186527	-0.093378
YJR100C	AIM25	-0.732257	-0.0345013	-1.13383
YKR074W	AIM29	1.01453	-1.45763	-0.972005
YBR108W	AIM3	-0.198647	0.471095	0.838888
YML087C	AIM33	-1.66094	-3.54815	-3.06252
YMR157C	AIM36	0.384612	-0.917632	-1.16897
YOL053W	AIM39	-1.28058	-1.58282	-2.41912
YBR194W	AIM4	1.39201	-0.08016	1.21282
YOR215C	AIM41	1.95499	1.71986	1.33102
YPL158C	AIM44	-1.98676	-0.0159874	-0.218414
YPR004C	AIM45	1.85393	0.888718	-0.0406907
YHR199C	AIM46	1.28744	0.63156	1.47083
YDL237W	AIM6	0.940218	0.436341	-0.07803
YDR063W	AIM7	0.715623	-0.0720473	0.0916539
YER080W	AIM9	1.29348	1.26426	1.02119
YMR092C	AIP1	1.61978	1.7203	1.67541
YIL079C	AIR1	0.444177	-0.064518	-0.279328
YDL175C	AIR2	-0.586646	-0.52632	0.248816
YBR059C	AKL1	0.753437	1.29647	0.639142
YDR264C	AKR1	1.39394	0.243696	0.687505
YOR034C	AKR2	0.0308439	-0.464045	-1.0488
YOR335C	ALA1	2.72059	1.6397	1.9816
YJL122W	ALB1	2.1101	0.518349	1.15598
YMR169C	ALD3	-2.38812	1.1841	1.33958
YOR374W	ALD4	1.54373	3.64689	3.43931
YER073W	ALD5	1.91701	2.52952	2.21405
YPL061W	ALD6	5.23451	3.85097	4.34701
YOR175C	ALE1	0.0494647	-0.0511452	-0.919153
YNL148C	ALF1	-0.123912	-3.23351	-1.16292
YBR110W	ALG1	-0.472744	-0.774988	0.0891528
YNL048W	ALG11	-0.506769	-1.22405	-0.586418
YNR030W	ALG12	1.80705	0.597912	0.890896
YGL047W	ALG13	1.12483	-0.877852	-0.0702944
YBR070C	ALG14	-0.502424	-2.1266
YGL065C	ALG2	-0.156872	-0.459116	-0.195879
YBL082C	ALG3	0.175648	-0.426156	0.0594735
YPL227C	ALG5	0.458023	-0.651576	-0.165947
YOR002W	ALG6	0.873353	0.523803	0.49486
YBR243C	ALG7	0.600981	-1.28623	-1.60795
YOR067C	ALG8	-0.261416	-0.77011	-0.984921
YNL219C	ALG9	0.7963	0.172128	0.24272
YGL021W	ALK1	-0.668717	-1.70793	-2.07029
YBL009W	ALK2	-0.702332	-1.89766	-2.21939
YML086C	ALO1	2.05666	1.57384	1.57885
YNL270C	ALP1	-2.15798	-1.1383	-0.974597
YOL130W	ALR1	1.41409	-0.0580818	0.471942
YFL050C	ALR2	-1.05369	-1.35593	-0.248812
YLR089C	ALT1	1.52155	1.62067	1.56197
YDR111C	ALT2	-0.0691378	-1.69331	-3.79264
YKR021W	ALY1	-0.20477	0.434092	-0.577778
YJL084C	ALY2	-0.000483719	-0.0251935	0.347961
YML035C	AMD1	1.90041	1.31371	1.18637
YBR211C	AME1	-3.30324	-2.02052
YOR378W	AMF1	-0.539914	-2.30159	-1.0086
YGR001C	AML1	1.91292	0.262758	-1.12608
YGL156W	AMS1	-0.925869	1.34343	1.21687
YJR047C	ANB1	-2.176	-0.478244	0.00738498
YEL036C	ANP1	1.82605	0.69664	0.871929
YKL047W	ANR2	-0.832308	-0.397587	-1.49692
YPR128C	ANT1	-0.321851	-0.302167	-0.816538
YPR180W	AOS1	0.293303	0.19751	0.361211
YCL050C	APA1	3.26547	1.86807	2.28659
YDR530C	APA2	-0.985984	-0.150724	-0.802599
YNL172W	APC1	-1.09423	-1.19003	-1.36336
YDL008W	APC11	-0.255618	-2.55786	-2.07223
YLR127C	APC2	-0.423605	-1.46281	-0.977185
YDR118W	APC4	-1.76437	-1.84422	-3.16595
YBR151W	APD1	2.02013	1.75442	1.87231
YKL103C	APE1	1.73147	2.04116	2.39639
YKL157W	APE2	1.84807	1.99061	1.34266
YBR286W	APE3	4.44621	3.59617	4.05253
YHR113W	APE4	0.829695	0.357526	0.258193
YNL077W	APJ1	-1.71452	-1.33869	-1.2681
YJR005W	APL1	-0.99487	-1.75655	-0.948988
YKL135C	APL2	-0.508124	-0.0554807	-0.624299
YBL037W	APL3	-0.491598	-0.616964	-0.924884
YPR029C	APL4	0.420408	0.236809	0.281866
YPL195W	APL5	0.372275	0.345665	-0.44434
YGR261C	APL6	0.886963	0.387682	-0.236313
YPL259C	APM1	-0.293837	-0.596081	-1.37349
YHL019C	APM2	-0.916645	-0.540817	-0.354748
YBR288C	APM3	-0.5818	-1.03605	-0.550417
YOL062C	APM4	0.715623	0.293085	0.342615
YKL114C	APN1	0.830152	0.527908	-0.723428
YBL019W	APN2	-2.01373	-1.31597	-2.24538
YNL094W	APP1	1.39117	0.410851	0.0770522
YIL040W	APQ12	-0.967187	-0.684468	-1.7838
YJL075C	APQ13	0.840168	0.0524978
YJR058C	APS2	0.930128	0.435239	0.920868
YJL024C	APS3	-0.92722	-0.492498	-2.3288
YML022W	APT1	2.00513	0.0508094	0.899009
YDR441C	APT2	1.76715	1.87995	1.36558
YNL065W	AQR1	2.235	0.998342	0.577081
YPR192W	AQY1	-1.62641	-3.51362	-2.02799
YLL052C	AQY2	-1.09173	-1.39398
YBR149W	ARA1	2.41335	2.49358	2.1817
YMR041C	ARA2	-1.35386	-0.656106	-0.585514
YER036C	ARB1	3.55013	2.27988	2.12244
YGL105W	ARC1	4.13703	3.51818	3.40997
YIL062C	ARC15	2.43999	1.87471	2.56197
YLR370C	ARC18	2.37859	1.96531	2.05501
YKL013C	ARC19	2.14686	2.81145	2.45577
YNR035C	ARC35	2.44771	1.86717	1.65619
YBR234C	ARC40	2.14043	2.56401	1.9453
YHR013C	ARD1	2.29842	0.674246	-0.062517
YCR048W	ARE1	1.27279	0.201875	0.0200801
YNR019W	ARE2	1.65081	1.54121	1.34877
YDL192W	ARF1	3.45521	2.6873	2.17293
YDL137W	ARF2	2.80668	2.42427	2.42447
YOR094W	ARF3	0.164809	0.737034	-1.23677
YOL058W	ARG1	1.21223	4.01432	3.98857
YJL071W	ARG2	-0.575608	-0.214887	-1.16983
YJL088W	ARG3	-3.36737	1.57832	1.62337
YHR018C	ARG4	1.2887	2.95521	2.73512
YER069W	ARG5,6	-0.00777987	2.88346	2.99057
YMR062C	ARG7	1.23223	2.67145	2.36981
YOL140W	ARG8	0.879628	0.946618	0.725979
YMR042W	ARG80	-1.36737	-0.0846474
YML099C	ARG81	-0.206374	-0.18669	-0.607951
YDR173C	ARG82	-1.85663	-0.158872	0.54915
YDR376W	ARH1	0.387633	0.348424	0.0564458
YGL157W	ARI1	1.34775	2.78247	2.55761
YNL020C	ARK1	0.437668	-0.227146	-0.811906
YBR164C	ARL1	1.03928	-1.13743	0.763232
YPL051W	ARL3	-0.959281	-1.26153	-1.36086
YHL040C	ARN1	-0.0435503	-0.893282	-0.201202
YHL047C	ARN2	-2.27485	-1.25517	-1.50651
YDR127W	ARO1	2.29936	2.50645	2.50583
YGL148W	ARO2	3.23988	2.21385	2.86454
YDR035W	ARO3	2.58341	2.66943	2.61007
YBR249C	ARO4	3.64569	3.94189	3.95546
YPR060C	ARO7	1.05666	-0.0756586	0.409971
YGL202W	ARO8	3.47095	4.12182	4.14694
YDR421W	ARO80	-0.996837	-0.74654	-0.720342
YHR137W	ARO9	0.0939116	0.611096	-1.48824
YHR129C	ARP1	-0.390086	-0.862255
YDL029W	ARP2	1.96739	2.01745	1.64058
YJR065C	ARP3	2.52726	2.48805	2.4548
YJL081C	ARP4	0.601416	0.0235382	-0.416832
YNL059C	ARP5	0.925973	0.261159	-0.295031
YLR085C	ARP6	-0.587623	-1.25244	-0.9892
YPR034W	ARP7	1.36286	-0.280425	-0.379759
YOR141C	ARP8	0.821704	-0.0508552	-0.287692
YMR033W	ARP9	0.146567	-0.696245	-0.670047
YPR199C	ARR1	0.932073	-0.287709	-0.972005
YLR392C	ART10	-1.20064	-1.98831	-1.50268
YGR068C	ART5	0.393695	-0.406048	-0.307442
YDR101C	ARX1	2.16616	0.48888	0.559471
YPR085C	ASA1	-0.452613	-0.376346	-1.59116
YMR116C	ASC1	6.52934	4.79317	4.94268
YOR058C	ASE1	-0.992307	-1.10191	-0.915836
YJL115W	ASF1	1.24656	0.622388	0.915372
YDL197C	ASF2	-0.443009	-1.16029	-0.844586
YIL130W	ASG1	1.05209	-1.42008	-0.156844
YJL170C	ASG7	-1.04394	-2.93115
YKL185W	ASH1	0.757876	1.78684	1.81996
YMR119W	ASI1	-0.196914	-0.264692	-0.293636
YNL159C	ASI2	-0.321851	0.26899	-0.360858
YNL008C	ASI3	-2.40277	-1.12005	-0.759954
YKL052C	ASK1	-0.144974	-0.277292	-1.96159
YGR097W	ASK10	1.05026	2.01105	2.06011
YDL088C	ASM4	-0.229094	0.568198	-0.0457087
YPR145W	ASN1	4.04428	4.062	4.37672
YGR124W	ASN2	3.9479	3.09695	2.91064
YDR321W	ASP1	2.79165	0.849994	1.27904
YPR093C	ASR1	-0.316557	-1.10423	-0.618598
YBL069W	AST1	0.180443	-1.22134	-0.735707
YER101C	AST2	-0.408008	-0.572748	-1.96159
YDR184C	ATC1	0.7515	-0.650279	0.612958
YGL017W	ATE1	0.123236	-0.35958	0.219158
YOR377W	ATF1	-0.706043	-1.00829	-2.25962
YGR177C	ATF2	-0.734112	-1.18836	-1.55073
YGL180W	ATG1	-2.23448	-1.12169	-1.0511
YPR049C	ATG11	-1.5184	-0.351162	-0.335018
YBR217W	ATG12	-1.44584	-1.16312	-1.26245
YPR185W	ATG13	-0.724949	0.209846	0.0433987
YCR068W	ATG15	0.509833	-0.146048	0.561974
YLR423C	ATG17	-2.09895	-2.98615	-2.50052
YFR021W	ATG18	0.437005	-0.350666	0.134964
YOL082W	ATG19	0.782737	0.77595	0.828619
YNL242W	ATG2	-1.19907	-0.712817	-1.56822
YDL113C	ATG20	-1.99992	-0.536632	-0.968541
YPL100W	ATG21	-1.35838	-0.786152	-0.174992
YCL038C	ATG22	-1.03645	-0.25123	-0.683139
YLR431C	ATG23	-0.638014	-1.52522	-1.03959
YLR189C	ATG26	-0.658501	-0.0538542	-0.202097
YJL178C	ATG27	1.82718	0.988882	-0.0400622
YPL166W	ATG29	-2.6585	-2.96074	-2.47512
YNR007C	ATG3	-0.0661966	-0.0789337	-0.467774
YDR022C	ATG31	-1.5283	-1.24558	-2.34492
YIL146C	ATG32	-3.03926	-1.01958	-2.85588
YLR356W	ATG33	0.27106	1.48339	1.23205
YOL083W	ATG34	-1.34388	-0.96805	-3.48242
YJL185C	ATG36	-1.56523	-1.45244	-0.644878
YLR211C	ATG38	-1.16573	-2.05294	-0.567309
YNL223W	ATG4	-1.61539	-0.53912	-1.432
YPL149W	ATG5	-0.833462	-1.87267	-2.972
YHR171W	ATG7	-3.29854	-2.01583	-2.11516
YBL078C	ATG8	-1.69466	0.325024	0.488725
YDL149W	ATG9	-2.3896	-1.81737	-1.33174
YPR026W	ATH1	-0.558804	0.742293	0.652062
YMR301C	ATM1	1.02638	0.264702	-0.0797434
YNR002C	ATO2	-0.769804	-1.80901	-1.90835
YDR384C	ATO3	2.11667	0.966427	1.21759
YBL099W	ATP1	3.53848	3.36907	3.3572
YLR393W	ATP10	-0.490406	-2.37761	-0.30702
YNL315C	ATP11	0.812609	-0.25517	0.23046
YJL180C	ATP12	0.27705	-0.440231	-1.12453
YLR295C	ATP14	0.793626	2.49138	2.29894
YPL271W	ATP15	1.76192	3.13775	1.9453
YDL004W	ATP16	2.37859	1.73931	2.36933
YDR377W	ATP17	2.13912	1.42184	-1.26245
YML081C-A	ATP18	-0.462714	0.235042	0.720672
YOL077W-A	ATP19	1.26311	2.66131	2.25385
YJR121W	ATP2	4.49608	4.20588	4.14402
YPR020W	ATP20	-0.0808433	1.35388	0.102542
YDR350C	ATP22	0.164809	-0.0785411	-0.429413
YNR020C	ATP23	-1.44017	-1.00545	-2.84175
YMR098C	ATP25	0.203814	-0.650971	-0.612801
YBR039W	ATP3	2.00691	1.9803	1.46593
YPL078C	ATP4	2.62251	2.38301	2.35844
YDR298C	ATP5	2.10373	1.63156	2.23267
Q0085	ATP6	1.73918	1.26006	2.26652
YKL016C	ATP7	2.24473	2.56698	2.09108
YML116W	ATR1	-0.490406	-0.792649	-1.08463
YAL020C	ATS1	0.114643	-0.839677	-1.1614
YOR079C	ATX2	-1.25077	-1.23108	-1.48242
YFL010W-A	AUA1	3.53613	3.18326	3.25385
YKL004W	AUR1	1.4623	0.532024	0.645685
YOR011W	AUS1	-1.21688	-1.76705	-1.82199
YLR114C	AVL9	0.586581	0.284338	0.354929
YOL078W	AVO1	-0.631396	-1.05917	-2.44801
YMR068W	AVO2	-0.394001	0.151752	-0.532544
YJR001W	AVT1	1.22823	0.373441	0.0396423
YEL064C	AVT2		-3.19667	-1.38912
YKL146W	AVT3	0.420652	0.582356	-0.16648
YNL101W	AVT4	0.803938	0.642557	0.911375
YBL089W	AVT5	-0.657687	-1.3225	-1.64423
YER119C	AVT6	1.01602	0.606859	0.298939
YIL088C	AVT7	0.16227	0.231995	0.345656
YPR122W	AXL1	-0.00769022	-0.20031	-0.612801
YIL140W	AXL2	0.165107	1.37992	0.699965
YIL124W	AYR1	1.28856	1.9192	1.40483
YLL063C	AYT1	-1.55372	-1.1779	-2.1073
YOR113W	AZF1	-2.03967	-0.689833	-0.963196
YGR224W	AZR1	-1.93611	-2.56028	-2.48969
YOR134W	BAG7	-3.65483	-0.957078	-0.664094
YBR068C	BAP2	2.24352	2.20431	2.16387
YDR046C	BAP3	1.57123	0.671088	0.647704
YIL015W	BAR1	1.71309	-0.326115	-0.550979
YKR099W	BAS1	0.576667	-0.449942	-0.0284431
YHR208W	BAT1	4.88895	5.10289	5.29587
YJR148W	BAT2	4.48292	3.54449	3.94049
YJL020C	BBC1	2.18251	2.22632	2.73232
YHR040W	BCD1	0.319695	-0.330472	-0.982347
YMR237W	BCH1	1.49595	1.30223	0.766794
YKR027W	BCH2	0.544012	0.91984	0.552311
YJL095W	BCK1	-0.264775	-1.26746	-0.90736
YER167W	BCK2	1.25792	1.25946	1.02627
YDR361C	BCP1	1.29517	-0.229464	-1.91376
YDR375C	BCS1	0.705753	-0.798125	-0.312495
YIL033C	BCY1	2.54851	2.57204	2.8954
YLR399C	BDF1	1.03497	0.732721	0.6169
YDL070W	BDF2	-1.14729	-0.919024	-1.54887
YAL060W	BDH1	2.8054	2.37443	2.63124
YAL061W	BDH2	0.486017	0.183774	0.499478
YNL039W	BDP1	0.489065	0.656306	-0.121099
YOL164W	BDS1	-1.33566	-2.31597	-1.83034
YBR200W	BEM1	0.222084	-1.23216	0.0835412
YER155C	BEM2	1.35219	1.01678	1.07614
YPL115C	BEM3	0.6775	-0.650279	-0.884542
YPL161C	BEM4	-0.398685	-2.28589	-2.53723
YLR412W	BER1	-0.240322	-0.542565
YIL004C	BET1	1.3082	0.491382	0.977011
YPR176C	BET2	0.862013	-0.440231	-1.12453
YKR068C	BET3	0.495945	0.653133	-0.320669
YJL031C	BET4	0.00470811	-1.29754	-1.54887
YML077W	BET5	0.803679	0.308791	-1.01294
YJR053W	BFA1	-0.990646	-1.29289	-1.65526
YOR198C	BFR1	3.72946	3.52825	3.25113
YDR299W	BFR2	0.991137	-0.107574	0.0370186
YGR282C	BGL2	4.63797	5.06904	4.42447
Q0110	BI2	-0.383406	-2.42262	-0.521949
Q0115	BI3	-1.00512	-1.7224	-0.499802
Q0120	BI4	-0.509865	-1.81211	-0.674403
YHR101C	BIG1	-0.0319337	-0.656106	-0.000551282
YCL029C	BIK1	0.695062	0.103312	-0.411059
YER016W	BIM1	-0.224076	-1.11128	-0.625653
YGR286C	BIO2	0.723638	1.03145	1.24406
YNR058W	BIO3	-2.30947	-0.389319	-2.71104
YNR057C	BIO4	-0.824352	0.458367	-0.640966
YNR056C	BIO5	-0.541599	0.615589	0.580386
YJR089W	BIR1	-0.661966	-0.96421	-1.55658
YBR270C	BIT2	-4.08357	-1.80085	-2.31523
YJL058C	BIT61	-0.908183	-1.573	-1.89472
YKL061W	BLI1	-0.636362	-1.93861	-1.45298
YFL007W	BLM10	0.636867	0.145862	0.158421
YER177W	BMH1	4.96929	3.90893	4.14118
YDR099W	BMH2	3.63035	3.5982	3.6959
YPL217C	BMS1	1.90424	1.01188	1.04581
YBR141C	BMT2	-0.192954	-1.08016	-0.857565
YIL096C	BMT5	0.226585	-1.33869	-1.17499
YLR063W	BMT6	-0.0241008	-0.326345	-3.30015
YJR025C	BNA1	1.88056	3.16328	2.27545
YJR078W	BNA2	0.439989	1.28213	1.28234
YJL060W	BNA3	1.22208	0.727195	0.31236
YBL098W	BNA4	-1.02351	-0.325754	-2.06252
YLR231C	BNA5	0.946949	-0.788254	-0.817198
YFR047C	BNA6	0.539869	0.444076	0.022815
YDR428C	BNA7	0.348841	-1.69037	-1.20474
YNL271C	BNI1	0.864122	0.86064	0.68676
YNL233W	BNI4	-0.563309	-0.654048	-0.627851
YNL166C	BNI5	1.06664	0.298737	0.199404
YIL159W	BNR1	-1.27485	-2.04658	-2.93947
YBL085W	BOI1	0.408213	-0.393601	-0.373636
YER114C	BOI2	0.770906	-0.0167649	-0.0981762
YLR267W	BOP2	-2.56523	-0.64508	0.120657
YNL042W	BOP3	0.0941349	-0.323586	0.825008
YNL275W	BOR1	-0.58077	-1.66062	-2.39738
YLR078C	BOS1	1.8311	-0.849655	0.314046
YCR032W	BPH1	-1.15304	-1.23956	-0.432002
YDL141W	BPL1	0.473837	-0.0914416	-0.549229
YLL015W	BPT1	0.394396	0.199068	0.110003
YDL074C	BRE1	0.00512989	-1.58662	-1.10099
YLR015W	BRE2	-0.97014	-0.950456	-0.979399
YDL231C	BRE4	-0.06403	-1.13181	-0.880644
YNR051C	BRE5	2.06674	0.0907284	0.576358
YGR246C	BRF1	-0.409003	-0.711247	-0.44801
YHR036W	BRL1	-0.40674	-1.36106	-0.512861
YBL097W	BRN1	-0.394001	-1.69624	-1.79558
YPL084W	BRO1	0.761917	0.137745	0.260804
YPR057W	BRR1	-0.058817	0.223902	-1.6124
YER172C	BRR2	0.510154	-0.79209	-0.791887
YGL247W	BRR6	-0.214367	0.483389	-0.35291
YOL077C	BRX1	2.31969	1.46491	0.851003
YDR275W	BSC2	-0.489308	-1.52852
YOL137W	BSC6	-0.624414	-1.07866	-1.44103
YBR290W	BSD2	1.17032	-0.131927	0.0641959
YPR171W	BSP1	-0.258842	-0.767536	-1.98235
YFL025C	BST1	-1.56144	-0.738149	-1.03013
YGR142W	BTN2	-1.07354	0.0392552	-1.15319
YPL069C	BTS1	-0.768899	-0.656106	-0.585514
YMR055C	BUB2	-1.21636	-2.5186	-1.03297
YOR026W	BUB3	-1.79578	-2.09803
YGL174W	BUD13	-0.680305	-0.982549	-2.81885
YAR014C	BUD14	1.57123	1.03195	1.26481
YEL029C	BUD16	0.454537	-1.22622	-1.06252
YNR027W	BUD17	1.05186	0.597612	-0.501721
YJL188C	BUD19	3.66657	3.0424	1.0426
YKL092C	BUD2	-1.31656	-1.96672	-0.770602
YLR074C	BUD20	2.68893	1.51995	0.918118
YOR078W	BUD21	2.14155	0.616913	0.687505
YMR014W	BUD22	1.15906	-0.313108	0.696084
YCR047C	BUD23	1.70163	-0.185576	0.58956
YFL023W	BUD27	0.35622	-0.946023	0.294494
YCL014W	BUD3	-0.4503	-0.300031	-0.814402
YCR063W	BUD31	1.28343	-0.893282
YGR262C	BUD32	0.611875	-0.105406	-0.204739
YJR092W	BUD4	-0.875401	-1.91461	-1.52852
YCR038C	BUD5	-1.32647	-2.04375	-1.33573
YLR319C	BUD6	-0.105344	-0.843687	-1.12359
YOR299W	BUD7	-0.300274	0.193948	0.542074
YLR353W	BUD8	-0.911738	-2.21398	-2.46532
YGR041W	BUD9	-0.629586	-3.39126	-1.32067
YDL099W	BUG1	0.526145	0.840573	0.124569
YMR275C	BUL1	0.580222	0.180681	0.409971
YML111W	BUL2	0.535689	0.12653	0.0816449
YLR226W	BUR2	-0.0175408	-1.90475	-1.83416
YER159C	BUR6	1.4457	1.14346	1.62909
YNL305C	BXI1	-0.000950535	1.05044	0.334438
YKL005C	BYE1	-0.510935	-0.706264	-1.02799
YHR114W	BZZ1	0.394864	-0.215502	-0.537228
YDR531W	CAB1	0.967655	0.375905	0.0135372
YIL083C	CAB2	0.686393	-0.615851	0.159285
YKL088W	CAB3	-1.15279	-0.133109	0.0305924
YGR277C	CAB4	0.248057	-0.0541871	-0.0279894
YDR196C	CAB5	0.734732	0.654881	0.14051
YML102W	CAC2	0.602803	0.0890556	0.0271971
YDR423C	CAD1	-0.195403	0.130384	-0.471449
YNL278W	CAF120	-0.672038	-1.27914	-1.42154
YGR134W	CAF130	-0.503729	-1.9904	-3.37924
YFL028C	CAF16	0.330225	0.56855	-0.945821
YOR276W	CAF20	0.783642	-0.196674	-0.44801
YKR036C	CAF4	0.52921	-0.724124	-0.823457
YNL288W	CAF40	1.43797	0.640958	0.574047
YER048C	CAJ1	1.54209	1.53682	0.181152
YFL029C	CAK1	-0.910918	-0.6282	-0.990567
YPL048W	CAM1	3.99573	3.64311	3.54011
YEL063C	CAN1	0.499084	-0.181672	-0.433008
YKL007W	CAP1	1.57123	1.63822	1.69322
YIL034C	CAP2	2.30767	2.38651	1.70864
YPL111W	CAR1	2.7213	2.6009	3.31433
YLR438W	CAR2	1.14911	0.31081	1.47451
YML042W	CAT2	-2.06767	0.0085999	0.494229
YOR125C	CAT5	0.523928	0.600195	0.385385
YMR280C	CAT8	-1.69772	-1.48539	-0.92937
YGR036C	CAX4	-0.837349	-1.13959	-0.653964
YPL178W	CBC2	1.70052	1.24627	0.369329
YJR060W	CBF1	1.61993	0.595218	0.66581
YGR140W	CBF2	-0.825503	-1.89328	-1.55966
YLR175W	CBF5	3.45382	2.48053	2.36712
YNL161W	CBK1	0.824487	1.35874	0.825008
YJL209W	CBP1	-0.266399	-1.33418	-2.58551
YHL038C	CBP2	0.559437	-0.141356	-0.655727
YPL215W	CBP3	-0.0319337	-0.848751	-0.848548
YGR174C	CBP4	0.866689	0.564445	-0.534888
YBR120C	CBP6	-2.22627	-0.943555
YIL043C	CBR1	3.67882	1.91715	2.54028
YDR197W	CBS2	-0.257553	-0.7118	-1.3961
YKL208W	CBT1	0.139122	-1.33305	-1.84742
YER168C	CCA1	0.771683	-0.0666134	-1.09556
YLR220W	CCC1	1.46105	0.573844	-0.303097
YDR270W	CCC2	-1.28438	-1.38017	-0.277869
YGR217W	CCH1	-0.559298	-0.706264	-0.747881
YPR025C	CCL1	-0.272942	-0.897114	0.0479472
YGR150C	CCM1	-0.240808	-1.89669	-1.12155
YKR066C	CCP1	2.08769	1.75442	1.30145
YAL021C	CCR4	1.99656	1.00244	0.858015
YMR038C	CCS1	2.71407	1.38208	1.86771
YIL142W	CCT2	2.81186	1.70852	2.12704
YJL014W	CCT3	2.33906	1.5987	1.45206
YDL143W	CCT4	2.57826	2.0707	1.9283
YJR064W	CCT5	2.44065	1.32344	1.05418
YDR188W	CCT6	2.92493	1.46944	1.95507
YJL111W	CCT7	2.26041	1.12417	0.78668
YJL008C	CCT8	2.45494	1.07634	1.12587
YLR110C	CCW12	8.80055	7.99551	7.9718
YLR390W-A	CCW14	4.99568	5.49989	5.30672
YDR182W	CDC1	0.826655	0.72372	-0.159885
YCR002C	CDC10	0.706163	0.796237	0.796439
YJR076C	CDC11	1.53276	1.23052	0.594154
YHR107C	CDC12	1.52245	1.37221	1.2908
YLR215C	CDC123	0.537286	-0.595033
YDL220C	CDC13	-0.775535	-1.07778	-1.22018
YFR028C	CDC14	1.02944	-0.154161	0.253466
YAR019C	CDC15	-0.416769	0.249278	0.149945
YKL022C	CDC16	-0.553025	-0.324754	-0.839124
YAL038W	CDC19	7.99451	7.4877	7.64593
YGL116W	CDC20	-1.92884	-0.852572	-0.745455
YOR074C	CDC21	-0.621412	-1.18669	-0.438026
YHR166C	CDC23	-1.48176	-0.684468	-0.935804
YAL041W	CDC24	0.776306	0.0797836	-0.241942
YLR310C	CDC25	0.534072	0.327406	0.572027
YFR036W	CDC26	1.53059	-1.09358	-0.0229887
YBL084C	CDC27	-1.11229	-1.41454	-0.580984
YBR160W	CDC28	1.14593	1.37974	0.329313
YLR314C	CDC3	1.68671	1.23862	1.59592
YOR257W	CDC31	-0.216358	-0.196674	-0.44801
YOL139C	CDC33	3.99971	3.30604	2.73434
YDR054C	CDC34	2.16136	2.06075	2.34474
YDL165W	CDC36	1.21278	-0.204942	-0.719312
YDR168W	CDC37	1.11438	1.08222	1.01765
YCR093W	CDC39	1.30792	0.925261	0.84419
YFL009W	CDC4	0.597465	0.255693	0.478288
YDR364C	CDC40	0.0923642	-0.946845	-1.04618
YLR229C	CDC42	1.76027	1.2101	1.50308
YGL155W	CDC43	-0.0688707	-1.50862	-0.174992
YLR103C	CDC45	-1.02286	-1.83968	-1.35405
YDL126C	CDC48	3.61226	3.70469	3.4579
YMR001C	CDC5	-1.65745	-1.44513	-1.28142
YCR094W	CDC50	1.05666	-0.0820849	-0.40381
YDL132W	CDC53	0.780931	1.01926	1.02845
YGL190C	CDC55	0.55416	-0.0851189	-0.262455
YPL160W	CDC60	3.58477	2.53504	2.50442
YDL017W	CDC7	0.271899	-0.69331	-0.985288
YLR418C	CDC73	0.10557	-1.08976	-1.82652
YJR057W	CDC8	0.12705	-0.982549	-0.911957
YDL164C	CDC9	-0.478417	-0.224267	-0.797532
YLR245C	CDD1	-0.428767	-0.315973	-0.245381
YGL003C	CDH1	0.25258	-1.12005	-0.786426
YBR029C	CDS1	1.22331	0.461635	0.610229
YMR213W	CEF1	-0.294466	-1.33367	-0.848046
YGL130W	CEG1	0.420315	0.914538	0.677702
YER061C	CEM1	0.476769	0.0965224	0.412227
YMR168C	CEP3	-0.66094	-2.54815	-0.740589
YPL228W	CET1	-0.0069781	-0.58933	-1.58913
YOR112W	CEX1	-0.185228	0.512528	-0.306697
YIL003W	CFD1	-0.828263	-1.45244	-2.96681
YDR301W	CFT1	-0.84058	-0.920432	-0.920229
YLR115W	CFT2	0.102143	-0.888157	-1.25052
YML036W	CGI121	0.182191	-1.12005	-2.21939
YGL029W	CGR1	1.26311	0.768222	0.446497
YLR098C	CHA4	-0.63979	-1.18304	-1.15684
YGL206C	CHC1	2.40565	2.26524	2.07001
YER164W	CHD1	0.745127	0.515033	0.166673
YBR274W	CHK1	-0.574197	-0.335872	-1.52832
YPL008W	CHL1	-0.235695	-0.891576	-1.76852
YDR254W	CHL4	-0.824352	-0.667164	-2.056
YER026C	CHO1	1.64162	1.7264	1.64813
YGR157W	CHO2	2.53093	2.34276	2.12478
YNL192W	CHS1	-0.40439	1.07764	0.954846
YBR038W	CHS2	-0.753745	-2.64095	-2.41836
YBR023C	CHS3	0.947135	1.1245	0.887664
YLR330W	CHS5	1.93013	1.26015	1.37655
YJL099W	CHS6	-0.641311	0.641407	-0.457926
YHR142W	CHS7	0.641623	1.33938	1.16605
YER030W	CHZ1	2.18745	1.37063	1.63387
YDR267C	CIA1	0.476285	-1.31139	-2.14768
YHR122W	CIA2	0.67479	0.613554	-0.016294
YHR052W	CIC1	0.641623	0.256917	-0.344917
YMR198W	CIK1	-2.21137	-2.19169	-2.44303
YOR349W	CIN1	-0.82942	-0.909272	-1.81596
YMR138W	CIN4	-0.48766	-2.7899	-1.30427
YOR028C	CIN5	-0.838642	0.237625	1.19274
YGR207C	CIR1	0.834268	0.812132	0.66973
YOR356W	CIR2	1.2537	0.888718	0.52635
YJL158C	CIS3	3.43228	4.33253	4.22025
YNR001C	CIT1	2.15308	3.26587	3.23458
YPR001W	CIT3	-1.91297	-1.21521	-1.14462
YIL035C	CKA1	0.947249	-0.113987	-0.328797
YOR061W	CKA2	1.48614	1.64784	1.85594
YGL019W	CKB1	2.01759	0.797809	1.28344
YOR039W	CKB2	1.04469	0.649334	0.228073
YLR133W	CKI1	0.462749	0.271536	0.0897409
YBR135W	CKS1	2.65235	1.91715	2.47316
YNL298W	CLA4	0.797115	0.180762	0.264293
YGR108W	CLB1	-2.86617	-2.16842	-3.68279
YPR119W	CLB2	-0.468801	-1.42312	-2.74485
YDL155W	CLB3	0.450481	-0.699759	-1.53606
YLR210W	CLB4	-0.830865	-1.32575	-1.64748
YGR167W	CLC1	3.13274	2.02904	1.38539
YGR110W	CLD1	-1.45935	-1.7616	-2.01294
YLR117C	CLF1	-0.339155	-1.55894	-0.783801
YGL215W	CLG1	3.55292	3.45537	3.44484
YMR199W	CLN1	-1.0863	0.00377588	-0.732987
YPL256C	CLN2	1.61687	1.31462	0.907167
YAL040C	CLN3	3.16385	3.34193	3.05178
YOR250C	CLP1	0.540645	-0.383087	-1.01294
YMR012W	CLU1	2.29982	1.0752	1.37015
YKL137W	CMC1	0.393695	0.0914514	0.162043
YBL059C-A	CMC2	-1.57561	0.444076	-1.39222
YBR109C	CMD1	2.78811	3.43524	2.57294
YFR014C	CMK1	0.385283	-0.0868858	-0.601257
YOL016C	CMK2	0.212007	1.52447	1.91895
YML057W	CMP2	1.34884	1.50603	1.53223
YDL156W	CMR1	-1.69751	-1.73672	-3.83606
YPR013C	CMR3	-1.68511		-0.764755
YLR003C	CMS1	0.030188	-1.44198	-0.371389
YLR433C	CNA1	-0.404788	-0.500581	-0.336879
YKL190W	CNB1	1.35111	1.04886	1.15598
YAL058W	CNE1	0.49817	-0.0935805	0.0294787
YDR357C	CNL1	0.557558	2.51835	1.22637
YFR046C	CNN1	-0.659547	-2.18418	-3.28352
YBR155W	CNS1	2.1085	0.13383	0.0788909
YIL157C	COA1	1.92314	0.161461	2.03941
YPL189C-A	COA2		0.54583	-0.553503
YJL062W-A	COA3	2.02495	2.64025	2.36034
YLR218C	COA4	-1.10254	-0.404782	-0.33419
Q0105	COB	1.43607	1.38176	2.42681
YLL050C	COF1	2.61872	3.25758	2.80211
YGL223C	COG1	-2.09895	-0.52672	-1.17859
YGR120C	COG2	-0.978964	-0.959279	-2.79558
YER157W	COG3	-1.19357	-1.14789	-1.29969
YPR105C	COG4	-0.115401	-0.602069	-0.668981
YNL041C	COG6	-1.55127	-0.631124	0.106044
YGL005C	COG7	-2.07537	-0.792649
YML071C	COG8	0.280098	0.361183	-0.475115
YER130C	COM2	-0.774541	-0.26943	-1.00619
YDL145C	COP1	2.6477	2.31482	2.04479
YBR003W	COQ1	0.586932	0.912719	0.398349
YOL008W	COQ10	-0.29195	-0.916122	-0.430492
YNR041C	COQ2	0.657742	0.645005	0.478558
YOL096C	COQ3	-0.0759776	-0.548146	-1.06252
YDR204W	COQ4	0.816063	1.34389	0.736414
YML110C	COQ5	2.20494	1.86875	2.20999
YGR255C	COQ6	1.19615	1.50688	1.24626
YGL119W	COQ8	0.289637	-0.453179	-0.0744649
YLR201C	COQ9	-0.159832	0.63746	0.675631
YBL045C	COR1	2.32866	2.43126	2.47083
YNL336W	COS1	-0.378277	0.673116	0.722647
YNR075W	COS10	0.180175	-0.652584	-1.75192
YBR203W	COS111	-1.54107	-0.165241	-0.431685
YBR302C	COS2	-0.73292	-0.0351638	-0.549534
YML132W	COS3	-0.73292	-0.0351638	-0.549534
YJR161C	COS5	0.443915	1.35112	0.6273
YGR295C	COS6	1.09565	2.23702	1.39007
YDL248W	COS7		-0.536401	-0.3727
YHL048W	COS8	0.259153	1.50711	0.722647
YKL219W	COS9	-0.647474	-1.62779	-0.656734
YOR316C	COT1	0.823999	0.843684	1.17731
Q0045	COX1	3.25963	4.03252	4.16355
YPL172C	COX10	0.250114	-0.439153	-0.332035
YPL132W	COX11	-0.864268	-0.903478	0.456621
YLR038C	COX12	1.70482	1.18018	-0.919153
YGL191W	COX13	2.05026	3.12653	3.13411
YML129C	COX14	1.20866	0.90642	-0.607951
YER141W	COX15	1.86839	1.64277	0.855382
YJL003W	COX16	0.876088	-0.0111183	-0.525489
YLL009C	COX17	0.820593	1.93339	2.41902
YGR062C	COX18	-0.265268	-1.98255	-3.08188
YLL018C-A	COX19	1.41335	0.625683	1.59674
Q0250	COX2	3.23678	4.27664	4.20116
YDR231C	COX20	-0.276764	0.0990646	-0.415306
YHR116W	COX23	0.208663	-0.830546	-0.344917
Q0275	COX3	3.51972	3.72271	3.43073
YGL187C	COX4	1.16654	0.712291	1.34992
YNL052W	COX5A	2.32495	1.8112	2.0489
YIL111W	COX5B	1.79363	1.75442	0.877476
YHR051W	COX6	2.00662	2.20188	1.6875
YLR395C	COX8	-0.990646	2.40755	-0.80726
YDL067C	COX9	1.85921	2.69447	2.30563
YKL179C	COY1	-0.0169969	-0.38963	-0.0560037
YOR303W	CPA1	3.36021	3.12306	3.19365
YJR109C	CPA2	1.17957	3.11764	4.21845
YGR247W	CPD1	-0.837349		-0.332035
YDR155C	CPR1	5.94865	5.25284	5.27904
YHR057C	CPR2	0.86074	0.684027	0.906622
YML078W	CPR3	2.79796	2.24046	1.47234
YCR069W	CPR4	2.24871	1.81522	1.15646
YDR304C	CPR5	3.16308	2.27588	2.29756
YLR216C	CPR6	4.1643	3.78209	3.5579
YJR032W	CPR7	0.492593	-0.575186	0.395871
YNR028W	CPR8	0.474166	-0.943555
YNL130C	CPT1	1.53441	0.746742	0.395871
YDL142C	CRD1	-0.512183	-0.0774608	-1.3288
YDR223W	CRF1	0.0534578	-0.248786	-0.210616
YHR209W	CRG1	-0.139737	1.51222	1.29158
YGR189C	CRH1	3.77216	4.59824	4.19035
YGR218W	CRM1	1.64432	1.81006	1.57809
YLR429W	CRN1	2.2379	0.598622	1.04578
YHR146W	CRP1	1.15298	0.605623	0.14372
YLR213C	CRR1	-0.701785	-3.00403	-2.5184
YOR031W	CRS5	0.820593	0.518349	1.00398
YOL063C	CRT10	-0.592572	-1.40939	-1.27168
YNL027W	CRZ1	0.450844	-0.317063	-0.523311
YLR241W	CSC1	0.667752	0.437658	0.519932
YGL238W	CSE1	0.938889	0.393374	0.171184
YNR010W	CSE2	-0.0917317	-1.39398	-1.90835
YKL049C	CSE4	-0.771159	-0.751475	-0.587773
YLR087C	CSF1	-0.70105	-0.795185	-0.94938
YBR036C	CSG2	1.86506	1.62422	0.984316
YBR161W	CSH1	-1.94334	-0.0231912	-2.34492
YOL007C	CSI2	0.204217	0.124366	-0.612397
YNL232W	CSL4	1.17695	0.360137	0.208337
YCR086W	CSM1	-0.157465	-0.196674	-0.711045
YMR048W	CSM3	-2.27007		-1.08668
YLR380W	CSR1	1.8724	1.25605	1.70215
YPR030W	CSR2	-1.82435	-0.693636	-0.714967
YBR042C	CST26	-0.610096	-1.32738	-3.42671
YIL036W	CST6	0.506644	0.458156	0.159514
YLR394W	CST9	-1.09328	-1.20288	-0.71725
YDR256C	CTA1	-1.99935	-2.30159	-1.81596
YMR094W	CTF13	-3.8882	-2.19044	-2.70481
YMR078C	CTF18	-0.0788548	-0.84053	-2.3549
YPL018W	CTF19	-0.330049	-0.342786	0.142844
YPR135W	CTF4	-0.545828	-1.36265	-1.22494
YHR191C	CTF8	0.0931861	-1.20906	-0.723428
YDR151C	CTH1	0.598978	0.849276	0.682828
YPL181W	CTI6	1.23637	1.01007	0.73386
YKL139W	CTK1	-0.866524	-0.531338	-2.85306
YJL006C	CTK2	-0.976616	-0.793433	-2.11516
YML112W	CTK3	0.156196	0.116986	-0.397384
YMR180C	CTL1	-0.114452	0.113819	-0.779063
YHR109W	CTM1	-0.729302	-4.49098	-2.42039
YBR291C	CTP1	0.403855	-0.898389	-1.41276
YHR175W	CTR2	0.113885	-1.77332	0.0342362
YCR054C	CTR86	-0.961921	-1.26417	-2.3635
YOL145C	CTR9	0.556198	-0.141974	-0.149385
YDR371W	CTS2	-0.402771	-0.482623	-0.996993
YGR088W	CTT1	-1.12921	1.29647	1.54603
YMR264W	CUE1	1.73858	1.0213	1.30048
YKL090W	CUE2	-0.452613	-1.07679	-2.00619
YGL110C	CUE3	-1.47702	-0.886181	-0.931066
YML101C	CUE4	0.305339	-1.9969	-0.511275
YOR042W	CUE5	2.03828	1.62056	1.73068
YGR003W	CUL3	-0.736889	-1.38706	-2.7759
YGL166W	CUP2	0.841154	-1.46109	0.0245397
YPL177C	CUP9	2.3072	2.00496	1.49059
YPR158W	CUR1	-0.919092	0.238096	-0.150744
YMR240C	CUS1	-0.165732	-0.883014	-1.56731
YNL286W	CUS2	0.214017	-0.6028	-0.924526
YNL155W	CUZ1	0.952324	1.23504	0.305634
YDR163W	CWC15	-0.349332	1.04886	0.419016
YDL209C	CWC2	-0.786877	-2.08912	-0.866526
YDR482C	CWC21	1.23866	-2.23351	-0.162919
YGR278W	CWC22	-0.846378	-1.14862	-1.98492
YGL128C	CWC23	-1.51218	-1.39939	-0.91376
YLR323C	CWC24	-0.376299	-0.941577	-0.455948
YNL245C	CWC25	1.07425	0.482504	0.968133
YPL064C	CWC27	0.808733	-0.0340795	-0.685954
YGL027C	CWH41	1.01728	-0.0128853	-0.279328
YCR017C	CWH43	1.55108	0.897926	0.484484
YKL096W	CWP1	1.86309	1.61529	1.73835
YKL096W-A	CWP2	6.6929	7.6422	7.1658
YML054C	CYB2	-1.20387	1.24878	0.564481
YNL111C	CYB5	2.65543	1.54583	1.25385
YJR048W	CYC1	3.12483	2.37008	2.41513
YOR037W	CYC2	-0.317735	-0.789904	-0.304275
YAL039C	CYC3	2.22848	1.92624	2.59021
YEL039C	CYC7	-0.636362	2.14886	2.00646
YBR112C	CYC8	1.11616	0.384233	0.747006
YDL117W	CYK3	0.287801	1.00662	0.471187
YDR430C	CYM1	0.70968	0.226864	0.578192
YJL005W	CYR1	0.180396	0.964452	0.681751
YAL012W	CYS3	5.1495	4.18653	4.34625
YGR155W	CYS4	4.01266	2.79854	2.83671
YOR065W	CYT1	2.62677	2.46655	2.23758
YKL087C	CYT2	1.65543	1.4203	1.14694
YBR233W-A	DAD3	-0.321851	-0.624095
YDR320C-A	DAD4	-0.843804	2.55439	-0.660419
YML070W	DAK1	1.96355	2.35705	2.20664
YIR027C	DAL1	-1.50894	-0.325754	-0.325551
YIR028W	DAL4	-2.72528	-1.15306	-1.5419
YIR023W	DAL81	0.898595	0.0113891	-1.05047
YNL314W	DAL82	-0.129961	-1.23956	-0.432002
YGR113W	DAM1	-0.389596	-1.36991	-0.0362855
YJR151C	DAN4	-0.553725	-0.799385	-0.692267
YPL170W	DAP1	1.04601	2.27428	1.96636
YHR028C	DAP2	1.07098	0.896492	0.499478
YJL149W	DAS1	-0.914639	0.13104	-0.190686
YDR020C	DAS2	0.0160182	-2.09358
YML113W	DAT1	0.690532	0.388289	1.61088
YGR092W	DBF2	0.0145347	0.790293	0.728435
YPR111W	DBF20	-0.812553	-1.62937	-1.14374
YDR052C	DBF4	0.181142	-0.37264	-0.694366
YPL119C	DBP1	-1.94574	-1.24799	-0.624853
YDL031W	DBP10	1.31379	0.185574	0.211771
YNL112W	DBP2	2.83257	0.781383	1.18455
YGL078C	DBP3	2.08623	1.10173	1.29038
YOR046C	DBP5	2.22865	1.7744	1.45268
YNR038W	DBP6	0.227369	-1.139	-0.653375
YKR024C	DBP7	0.504119	0.157481	-0.0349613
YHR169W	DBP8	0.851546	-0.228306	-0.228103
YLR276C	DBP9	1.93837	0.344362	-0.0279894
YKL149C	DBR1	-0.832721	-3.94232	-3.45669
YCL016C	DCC1	-1.95928	-1.03913	-1.03893
YHR144C	DCD1	0.33906	-2.54815
YIR030C	DCG1	-0.869339	-2.17158
YLR128W	DCN1	-0.697515	-0.514332	-1.83606
YOL149W	DCP1	0.385283	-0.279531	-0.601257
YNL118C	DCP2	0.557558	0.255315	0.00397838
YLR361C	DCR2	-0.263985	0.111843	-0.817565
YLR270W	DCS1	0.579846	1.80116	1.80763
YOR173W	DCS2	-1.43305	1.39399	1.45077
YKL046C	DCW1	1.84918	1.11254	0.710641
YPL194W	DDC1	-0.670655	-1.75051	-1.7503
YER143W	DDI1	0.446975	0.729694	0.460436
YFL061W	DDI2		-1.04605	-1.56042
YNL335W	DDI3	-1.15885	-1.04605	-1.56042
YOR163W	DDP1	1.44418	1.48297	1.42111
YOL052C-A	DDR2		3.25692	2.24005
YMR173W	DDR48	-0.144974	2.07634	1.36034
YOR204W	DED1	3.63424	2.06155	2.423
YHR019C	DED81	3.99012	3.54404	3.60686
YKL054C	DEF1	4.12591	3.54049	3.71178
YFL001W	DEG1	0.929281	-1.0734
YAL013W	DEP1	0.607852	-0.0354287	0.54331
YBR201W	DER1	-1.64378	-0.138668	-0.460394
YDR051C	DET1	0.820593	-0.0666134	-1.58098
YIL049W	DFG10	-0.603264	-1.64247	-0.156844
YOR030W	DFG16	-0.102538	-0.18239	-0.504115
YMR238W	DFG5	0.930536	1.54583	0.943996
YDR411C	DFM1	1.52615	0.486936	1.05057
YOR236W	DFR1	0.678149	-0.946023	-0.875431
YOR245C	DGA1	-0.102538	-0.989745	-0.69676
YOR311C	DGK1	1.38908	0.885203	-0.366133
YKL121W	DGR2	-1.28438	0.3115	0.246932
YDL160C	DHH1	0.727353	0.724669	-0.619777
YKL078W	DHR2	0.380593	-1.50661	-1.75795
YMR316W	DIA1	-1.77341	0.587306	-0.590029
YOR080W	DIA2	-1.35034	-1.36308	-1.75192
YDL024C	DIA3	-3.85663	-1.15887	-1.08828
YHR011W	DIA4	-1.19968	-2.08689	-0.141825
YPR082C	DIB1	0.296794	-0.00544958	-0.841748
YLR348C	DIC1	0.993924	1.04532	0.592347
YKR035W-A	DID2	1.73089	1.01361	0.762272
YKL002W	DID4	0.793626	0.365851	0.977011
YGR227W	DIE2	0.141954	-0.870783	0.242877
YLR437C	DIF1	-0.906814	-0.624095	-0.138466
YPL049C	DIG1	1.92329	0.64801	0.902314
YDR480W	DIG2	-0.976616	-2.60079
YPL266W	DIM1	1.48003	0.882334	0.23046
YLR129W	DIP2	1.19459	-0.671557	0.197401
YOL021C	DIS3	1.54313	0.445248	0.450884
YIR004W	DJP1	0.963551	0.867758	0.533959
YDL174C	DLD1	2.14605	2.39878	2.27499
YDL178W	DLD2	1.16738	0.700077	-0.0513333
YJL065C	DLS1	0.895071	0.230257	-0.0914684
YMR126C	DLT1	-1.38518	-2.10246	-3.20179
YHR115C	DMA1	2.31969	0.875432	1.31044
YNL116W	DMA2	0.624413	0.378753	0.41187
YMR211W	DML1	-2.8788	-2.18104	-1.69541
YHR164C	DNA2	-0.734974	-0.435767	-0.365176
YER166W	DNF1	0.589671	0.687965	0.734062
YDR093W	DNF2	0.967162	0.480494	-0.364026
YMR162C	DNF3	-0.130967	-0.160192	-0.140226
YOR005C	DNL4	-1.5725	-1.49623	-2.12608
YLL001W	DNM1	0.0151836	-0.550095	-0.579038
YKL213C	DOA1	0.214842	0.497561	0.452675
YDR069C	DOA4	-0.959281	-0.920488	-0.512861
YGL240W	DOC1	-0.321851	-1.6241	-1.72343
YHR044C	DOG1	-0.560011	-0.862255	-1.69855
YHR043C	DOG2	0.703023	1.13775	1.1088
YNL001W	DOM34	0.602094	-1.28511	-1.06252
YDR141C	DOP1	-0.197822	-0.2473	0.185862
YDR068W	DOS2	0.22331	0.461635	-0.467774
YDR440W	DOT1	-0.373753	-2.16142	-1.41276
YIL010W	DOT5	1.13428	1.48411	2.21075
YER088C	DOT6	1.5646	1.14105	1.54868
YJL090C	DPB11	-1.41342	-1.18515	-2.815
YPR175W	DPB2	-0.343449	-1.73316	-1.9256
YBR278W	DPB3		-2.87007	-0.062517
YDR121W	DPB4	0.0566602	0.976809	-0.759954
YIL103W	DPH1	0.679911	-0.429688	-0.721666
YKL191W	DPH2	2.32178	1.16806	0.988109
YLR172C	DPH5	2.51424	1.41845	1.80454
YLR143W	DPH6	0.03712	-1.40263	-0.653964
YDR294C	DPL1	1.55605	2.28028	2.09307
YPR183W	DPM1	3.27741	2.49712	2.53294
YDR284C	DPP1	0.192722	-0.261525	-0.945821
YLL018C	DPS1	3.9821	3.31653	3.58315
YKR071C	DRE2	2.51925	1.90098	1.94182
YGR093W	DRN1	0.416289	-2.27827	-0.470715
YLL008W	DRS1	1.99458	0.81017	0.577571
YAL026C	DRS2	0.27705	-0.867652	-0.918076
YOL073C	DSC2	0.028091	-0.0111183	0.589988
YOR223W	DSC3	-0.337619	0.253222	-0.63966
YEL070W	DSF1	-1.96126	-0.176043	0.309587
YBR007C	DSF2	-1.5283	-1.13011	-1.17499
YMR276W	DSK2	2.87609	1.93641	2.28187
YNL258C	DSL1	-0.476463	-1.16573	-2.79558
YIR010W	DSN1	0.293699	-0.380513	0.0176533
YMR287C	DSS1	-0.540464	-2.0651	-0.842505
YPR017C	DSS4	-1.02513	-2.32738	-1.84175
YGL043W	DST1	2.12635	1.37344	1.59604
YDL219W	DTD1	-0.102538	-2.40478	-1.91915
YOL087C	DUF1	-0.232846	0.512216	0.435966
YFR044C	DUG1	3.2214	2.55511	2.76158
YBR281C	DUG2	0.497409	-0.630805	-0.0810458
YNL191W	DUG3	1.19378	0.569607	0.540663
YDL101C	DUN1	-1.1862	-0.0478675	0.189834
YGL061C	DUO1	-2.8882	-1.19044
YBR208C	DUR1,2	-0.250669	0.96166	-0.324441
YML080W	DUS1	1.04955	-1.68565	-0.352024
YLR401C	DUS3	1.10668	-0.22799	0.0461357
YLR405W	DUS4	-0.321851		-1.30839
YBR252W	DUT1	1.93013	0.212847	0.113513
YDR370C	DXO1	-0.771159	-1.75147	-2.00281
YKR054C	DYN1	-0.707459	-1.12218	-1.29141
YDR424C	DYN2	1.71562	1.73531	1.48397
YMR299C	DYN3	-0.66094	-0.226218	-2.06252
YHR068W	DYS1	2.12872	0.826471	0.933589
YDR359C	EAF1	1.09207	-0.045119	0.44051
YPR023C	EAF3	0.834268	0.879947	0.728147
YEL018W	EAF5	-0.268013	-1.79265	-1.30702
YJR082C	EAF6	0.9486	1.06139	1.13199
YNL136W	EAF7	0.375057	-0.555218	-0.944058
YKL204W	EAP1	1.71913	1.06695	0.687505
YMR171C	EAR1	0.295172	0.645005	-0.106405
YKL172W	EBP2	2.62041	0.932509	1.2713
YDR206W	EBS1	0.523928	-0.930319	-1.15518
YGR146C	ECL1	2.11111	2.51341	2.86153
YAL059W	ECM1	0.933803	-0.36844	0.702151
YEL030W	ECM10	-1.16114	-1.82596	-0.562722
YHR021W-A	ECM12	-2.11326	0.584491	0.0701207
YBL043W	ECM13		-1.66662	-0.765953
YHR132C	ECM14	1.82465	1.42725	1.91288
YBL001C	ECM15	3.20456	3.62814	2.5944
YMR128W	ECM16	0.824432	0.326637	0.317502
YDR125C	ECM18		-1.52522	-1.30263
YLR390W	ECM19	2.07903	0.883699	1.56197
YBR065C	ECM2	0.221047	0.0257184	0.610883
YBL101C	ECM21	1.33469	1.8141	1.50177
YLR228C	ECM22	-0.676694	-0.73101	-1.03388
YJL201W	ECM25	-0.901873	-1.35612	-1.71849
YJR106W	ECM27	-0.336166	-0.284773	-0.415815
YHL030W	ECM29	-0.00867455	0.0352573	0.0469554
YOR092W	ECM3	0.549319	-0.65339	-0.752723
YLR436C	ECM30	-0.16344	-0.728719	-0.395092
YBR176W	ECM31	-0.923974	-0.0887147	-1.06252
YER176W	ECM32	0.85372	0.0750383	-0.439332
YBR078W	ECM33	4.04834	3.76572	2.91637
YHL043W	ECM34	-0.718273		-1.11985
YLR299W	ECM38	0.720097	0.822243	0.063947
YKR076W	ECM4	0.402836	1.10059	0.927258
YMR176W	ECM5	-0.727611	-0.392425	-0.392222
YLR443W	ECM7	0.0160182	1.49138	0.479512
YGR007W	ECT1	0.949383	0.569137	0.20677
YGL222C	EDC1	1.35111	-0.0666134	-0.165947
YER035W	EDC2	0.537286	0.457435	0.943064
YEL015W	EDC3	1.65504	0.642306	0.331469
YBL047C	EDE1	2.46175	2.39128	2.65111
YBR033W	EDS1	-0.767569	-1.98735	-2.34972
YPL095C	EEB1	-1.01045	-0.798125	-2.04946
YAL003W	EFB1	6.17177	5.00434	4.84387
YGR271C-A	EFG1	0.661431	-2.10024	0.970348
YHL039W	EFM1	0.765462	0.209462	-0.420386
YBR271W	EFM2	0.893877	-0.823404	-1.92274
YJR129C	EFM3	-0.201915	-1.67408	-3.18845
YIL064W	EFM4	1.44298	0.655308	0.234047
YMR212C	EFR3	0.774668	-0.919894	-0.346801
YOR133W	EFT1	5.91289	4.64373	4.06056
YDR385W	EFT2	6.18869	5.13622	5.37431
YPL037C	EGD1	5.24185	4.58784	4.6656
YHR193C	EGD2	5.11098	4.63365	4.44307
YDR036C	EHD3	0.902669	-0.935628	-0.186964
YBR177C	EHT1	1.00603	1.62436	1.59152
YMR031C	EIS1	0.129788	1.19838	0.914624
YDR147W	EKI1	-0.352818	-2.77054	-1.86987
YNL230C	ELA1	-1.21835	-1.03516	-1.77193
YKL160W	ELF1	2.27425	0.972008	-0.279328
YOR144C	ELG1	-0.386574	-1.93675	-1.86615
YKL048C	ELM1	-0.86242	-1.30217	-3.13847
YJL196C	ELO1	0.851341	0.549098	0.269192
YCR034W	ELO2	0.985181	-0.124418	-0.223751
YLR372W	ELO3	2.4345	0.884326	1.03292
YGR200C	ELP2	1.43718	-0.0242594	0.139442
YPL086C	ELP3	-0.530971	0.105384	0.38938
YPL101W	ELP4	0.269654	-0.312698	-0.174992
YMR312W	ELP6	0.542889	0.356122	-0.273726
YCL045C	EMC1	1.72817	1.59788	1.69524
YJR088C	EMC2	0.176954	0.0122142	0.497843
YKL207W	EMC3	1.39674	0.860027	-0.156844
YGL231C	EMC4	0.980039	1.21836	1.02592
YLL014W	EMC6	1.24734	1.59718	0.208337
YLR186W	EMG1	1.78135	0.948589	0.264293
YDR512C	EMI1	0.130661	1.05081	1.18852
YDR516C	EMI2	1.04469	1.49733	1.35736
YGL200C	EMP24	3.34739	1.8693	2.4074
YLR080W	EMP46	-1.45599	-0.620728	-0.594531
YFL048C	EMP47	1.26311	0.375905	-0.138466
YER140W	EMP65	-1.30591	-2.41551	-2.92988
YLR083C	EMP70	1.49968	-0.363279	-0.499138
YNL313C	EMW1	0.950495	-0.045646	-0.325551
YDR040C	ENA1	0.102883	1.16104	1.81828
YDR039C	ENA2	2.00195	0.931036	-1.75326
YDR038C	ENA5	0.416992	-1.60146	-0.530867
YOL158C	ENB1	-0.433665	-1.37334	-0.735707
YNL084C	END3	0.8321	0.451854	-2.23244
YGR254W	ENO1	3.75367	6.10476	5.7912
YHR174W	ENO2	8.48009	7.89674	7.94742
YBR247C	ENP1	2.16236	0.25346	-0.720342
YGR145W	ENP2	0.923326	-0.378917	0.237956
YDL161W	ENT1	0.943651	0.693875	1.32635
YLR206W	ENT2	1.82943	1.93157	1.7327
YJR125C	ENT3	1.47812	1.25605	1.33958
YLL038C	ENT4	0.696764	0.131486	0.465112
YDR153C	ENT5	1.38224	0.736038	0.691152
YLR065C	ENV10	0.919157	1.46491	0.102542
YGR071C	ENV11	-2.17259	-1.47483	-1.76681
YPL236C	ENV7	-2.47939	-1.78164	-1.71104
YOR246C	ENV9	1.36937	0.759004	0.939778
YNL080C	EOS1	1.1562	-0.619979	-2.30427
YFL024C	EPL1	-0.53895	-0.256231	-0.940527
YMR124W	EPO1	0.989768	0.954629	1.24471
YIL005W	EPS1	0.828993	0.285741	-0.0250963
YHR123W	EPT1	-0.265268	-1.08208	-0.596456
YMR049C	ERB1	1.96537	1.07817	0.876954
YHR032W	ERC1	1.21376	-0.310875	0.174754
YDR414C	ERD1	-1.47108	-2.77332	-0.702729
YBL040C	ERD2	0.883177	0.317899	-0.196471
YLR246W	ERF2	-1.45851	-0.953403
YGR175C	ERG1	3.36954	3.35433	2.85476
YPL028W	ERG10	3.62453	3.33181	3.60293
YHR007C	ERG11	3.88866	4.23688	3.3987
YMR208W	ERG12	2.05835	1.53792	1.26683
YML126C	ERG13	3.34789	3.78075	3.28858
YMR202W	ERG2	4.50587	4.07284	3.58972
YJL167W	ERG20	4.32612	4.06989	4.29378
YNL280C	ERG24	1.14934	1.72157	0.5133
YGR060W	ERG25	4.08168	4.5487	4.2468
YGL001C	ERG26	1.44215	0.369391	0.0894861
YLR100W	ERG27	2.32078	1.90533	0.946174
YER044C	ERG28	1.24108	2.00923	-0.312495
YMR134W	ERG29	-0.824352	-0.319241	-2.64097
YLR056W	ERG3	3.90878	2.95569	3.17559
YGL012W	ERG4	2.03439	0.580144	1.16887
YMR015C	ERG5	1.60807	1.30583	1.36696
YML008C	ERG6	3.94376	4.03041	3.73582
YHR072W	ERG7	1.98955	0.70307	1.05745
YMR220W	ERG8	2.08132	1.54029	1.46953
YHR190W	ERG9	2.6144	2.66131	2.10591
YFR041C	ERJ5	-1.16057	-1.46281	-2.97718
YML130C	ERO1	2.64951	1.8327	1.75198
YAR002C-A	ERP1	2.69053	1.80333	1.56906
YAL007C	ERP2	1.02737	0.34661	0.680237
YDL018C	ERP3	0.0635466	-1.04605	-0.238495
YOR016C	ERP4	0.556047	-0.108767	-0.84553
YHR110W	ERP5	0.670769	0.747037	-0.882811
YGL002W	ERP6	0.641623	-0.660621	-0.49692
YOR393W	ERR1	-2.16916	-1.05637	-0.400815
YPL281C	ERR2	-2.16916	-1.05637	-0.400815
YBR239C	ERT1	0.208663	0.182054	-0.533951
YGR029W	ERV1	1.52892	0.548607	0.519663
YGL054C	ERV14	0.0328134	0.0524978	-1.7838
YBR210W	ERV15	1.1562	-1.31597
YPR037C	ERV2	0.793626	-0.830546	0.462438
YML012W	ERV25	2.44368	1.96087	2.29449
YGR284C	ERV29	1.1562	0.853952	1.26919
YML067C	ERV41	0.963551	-0.0305707	0.339581
YAL042W	ERV46	3.1562	2.15035	1.96612
YOR244W	ESA1	-1.78128	-0.624095	-0.790543
YNL125C	ESBP6	0.510692	0.511011	0.542074
YMR219W	ESC1	-0.102978	0.169893	0.396435
YDR363W	ESC2	-0.232846	-1.53509	-1.63442
YOL017W	ESC8	-2.1616	-1.32634	-3.30015
YDR365C	ESF1	1.77225	-0.0725189	0.0594735
YNR054C	ESF2	1.86402	0.680416	0.725473
YIL151C	ESL1	0.143044	0.109987	-0.789047
YKR096W	ESL2	-0.285601	-0.0826094	-0.249057
YGR098C	ESP1	-1.88552	-1.90766	-1.05006
YJR017C	ESS1	2.90622	0.564445	1.88015
YIL009C-A	EST3	0.182191	-0.120053	-2.21939
YHL010C	ETP1	-1.38138	-0.321053	-1.68342
YBR026C	ETR1	1.21064	1.9084	1.88707
YOR051C	ETT1	1.42166	0.839305	1.37556
YDR518W	EUG1	0.387201	0.277603	0.265732
YLR300W	EXG1	2.29613	3.39024	3.34625
YDR261C	EXG2	0.958256	1.9261	1.60877
YOR033C	EXO1	0.448377	0.409167	-0.368238
YBR163W	EXO5	-0.729302	-1.32105	-2.42039
YJL085W	EXO70	-0.82257	-0.776891	-0.776688
YBR102C	EXO84	0.13847	-0.776751	-0.57123
YOR317W	FAA1	2.41606	3.26026	3.17203
YER015W	FAA2	-2.95928	-0.676563	-1.7759
YIL009W	FAA3	1.08197	-0.495907	0.134112
YMR246W	FAA4	3.27265	2.61372	2.32676
YFR019W	FAB1	-0.202553	0.388289	0.27034
YDL045C	FAD1	-0.409003	0.481398	0.55199
YIL019W	FAF1	0.767154	-0.383087	-0.219386
YNL023C	FAP1	-0.0687325	-0.228957	0.0115596
YDL166C	FAP7	0.27106	0.331386	-1.35291
YJL157C	FAR1	1.29467	-0.25269	-0.352024
YLR238W	FAR10	-0.187759	-1.60548	-1.70481
YNL127W	FAR11	-0.516037	-0.566742	-1.14001
YMR052W	FAR3	-1.00608	-0.571354
YFR008W	FAR7	-1.71593	-2.01817	-2.53254
YMR029C	FAR8	-0.214936	-0.739572	-0.379474
YKL182W	FAS1	4.42189	4.43205	4.20597
YPL231W	FAS2	4.24243	4.39348	4.25605
YBR041W	FAT1	-0.480498	0.217258	-0.11654
YKL187C	FAT3	-1.55609	-1.15789	-1.20277
YER183C	FAU1	0.35622	-0.624095
YKL060C	FBA1	7.99373	7.99079	7.83926
YJL155C	FBP26	-0.804634	0.536979	0.285643
YDR339C	FCF1	0.988354	0.0340337	0.0342362
YLR051C	FCF2	0.482424	1.59522	0.0808471
YMR277W	FCP1	1.5021	-0.430191	-0.0149514
YPR062W	FCY1	3.51424	2.51156	2.31912
YER056C	FCY2	3.22565	1.64729	2.1102
YER060W	FCY21	0.718438	-0.25123	0.0538269
YER060W-A	FCY22	-0.720146	-0.0223894	-0.53676
YDR539W	FDC1	1.3577	-0.0185434	0.541086
YCR028C	FEN2	0.594317	-1.29289	-0.485332
YBR101C	FES1	1.18745	1.08684	1.37083
YMR058W	FET3	3.07974	0.63311	1.59873
YMR319C	FET4	1.54132	1.23907	1.16831
YFL041W	FET5	0.578358	-0.674976	-0.0962377
YOR390W	FEX1			-3.3409
YPR104C	FHL1	-0.296977	-1.72475	-1.8912
YCR089W	FIG2	-0.504055	-0.654295	-2.16867
YNL325C	FIG4	-0.619741	-2.09191	-1.79893
YDR130C	FIN1	-2.13974	-1.12005	-0.371389
YJR093C	FIP1	0.770243	-0.160032	0.566605
YER032W	FIR1	-1.61472	-1.08689	-2.27933
YIL065C	FIS1	0.429572	1.12733	2.11546
YOR382W	FIT2	-0.134481	0.7332	1.0489
YOR383C	FIT3	1.40896	0.276643	0.592347
YIL131C	FKH1	0.0931861	-1.20906	-3.72343
YNL068C	FKH2	-0.237401	0.0660762	-0.255649
YLR342W	FKS1	3.87395	3.59138	3.33297
YPL221W	FLC1	1.96169	1.10393	1.9202
YAL053W	FLC2	1.6284	1.36363	1.47074
YGL139W	FLC3	0.51509	-0.564761	-1.01202
YLR404W	FLD1	-1.10791	-1.82519	-2.92453
YAR050W	FLO1	0.275389	1.39428	1.13072
YKR102W	FLO10	-1.50719	-1.05044	-1.70231
YHR211W	FLO5	0.500026	0.136382	0.383852
YER109C	FLO8	-0.32739	-0.559244	-0.88097
YAL063C	FLO9	-2.58003	-1.78274	-1.61904
YBR008C	FLR1	-0.184841	-0.934544	-2.32338
YIL134W	FLX1	-0.0710954	-0.221336	0.264293
YIL098C	FMC1	0.429572	0.127328	-0.972005
YDR236C	FMN1	-0.109698	-2.9969	-1.51128
YHR176W	FMO1	-1.15193	-1.03913	-0.383578
YER182W	FMP10	-0.0619843	0.528857	1.22094
YLR077W	FMP25	0.0642734	0.420993	-0.415306
YLR454W	FMP27	-0.258105	0.117723	-0.0340778
YPL103C	FMP30	0.230835	-1.15887	-1.08828
YFL046W	FMP32	0.193477	0.405806	-2.43049
YJL161W	FMP33		-2.69624	-1.21062
YPL222W	FMP40	-1.62141	-0.207448	-0.245381
YNL168C	FMP41	1.03874	0.736495	0.544052
YDL222C	FMP45	-0.423851	0.714478	1.3445
YKR049C	FMP46	2.00008	1.49138	2.08393
YER004W	FMP52	1.9158	1.23504	0.858175
YMR020W	FMS1	-0.394001	-1.11128	0.52635
YDR110W	FOB1	-0.439297	-0.741541	-3.95635
YNL256W	FOL1	0.305339	-0.996904	-1.34135
YGR267C	FOL2	1.99498	2.58965	2.07528
YMR113W	FOL3	-0.134481	-0.321248	-0.951096
YKR009C	FOX2	-1.36492	-1.2197	-1.47104
YNR047W	FPK1	0.646549	0.83907	0.762821
YNL135C	FPR1	4.1302	3.92924	3.66151
YDR519W	FPR2	1.23866	0.351452	1.95256
YML074C	FPR3	3.66876	2.91824	3.02902
YLR449W	FPR4	3.02367	2.90113	2.29279
YLL043W	FPS1	1.10446	0.480293	0.496437
YLL029W	FRA1	1.42316	1.2311	0.75855
YGL220W	FRA2	1.72254	1.66131	1.03146
YEL047C	FRD1	1.0912	1.74165	1.90535
YKL220C	FRE2	-1.89236	-2.1946	-3.29393
YOR381W	FRE3	-1.89236	-1.60964	-1.972
YOR384W	FRE5	-0.0492733	-0.836944	-0.798774
YLL051C	FRE6	0.60807	-0.196674	-0.126082
YLR047C	FRE8	-0.254542	-1.14175	-0.781649
YPL141C	FRK1	-0.76607	0.0191491	-0.334757
YDR373W	FRQ1	1.4275	0.540292	1.40443
YLR060W	FRS1	3.16117	2.29124	2.2363
YFL022C	FRS2	3.53562	2.33344	2.30662
YOR324C	FRT1	0.0167214	-0.211522	0.344497
YAL028W	FRT2	-2.03645	-0.638253	-1.2681
YOR271C	FSF1	3.09217	2.21343	2.03609
YHR049W	FSH1	2.137	2.00468	1.56832
YMR222C	FSH2	-1.14497	-0.0321799	0.453449
YOR280C	FSH3	-1.00223	-0.719515	-0.818848
YBR207W	FTH1	-0.0396659	-0.564302	0.50629
YER145C	FTR1	1.82307	-0.131251	1.07059
YCR076C	FUB1	0.263111	-0.401703	0.5985
YBL042C	FUI1	1.96586	0.133106	0.507704
YPL262W	FUM1	2.88826	3.61787	3.68215
YAL035W	FUN12	3.33552	2.39534	2.22386
YAL008W	FUN14	-1.54424	0.47544	1.09857
YAL034C	FUN19	-0.210013	0.198237	0.835869
YAL022C	FUN26	0.387201	-0.30736	-1.23677
YAL019W	FUN30	1.30015	0.469216	0.54767
YHR128W	FUR1	3.25043	2.14673	1.96251
YBR021W	FUR4	-0.605136	-0.215502	-0.2153
YCL027W	FUS1	-0.990646	-1.97096	-3.80726
YBL016W	FUS3	2.32183	1.17159	0.750332
YIL097W	FYV10	-1.68031	-0.719515	-0.818848
YHR059W	FYV4	0.715623	1.28785	-0.100991
YCL058C	FYV5	2.19802	0.573844	1.51891
YNL133C	FYV6	-1.33107	-1.04835	-1.14768
YLR068W	FYV7	0.886735	-0.415509	-0.344917
YGR196C	FYV8	-0.981668	-0.984351	-1.17679
YGL254W	FZF1	-0.181107	-3.48335	-0.190367
YBR179C	FZO1	-0.427048	-0.803292	-0.395666
YLR088W	GAA1	0.59753	-0.314767	-0.90714
YLR459W	GAB1	0.401308	-1.31597	-0.415306
YOR178C	GAC1	-1.83087	0.0595362	-0.367372
YMR250W	GAD1	-0.101271	2.19552	2.1444
YBR019C	GAL10	-0.992759	-1.58451	-3.26881
YOL051W	GAL11	1.44607	0.962221	0.582152
YDR009W	GAL3	-1.42877	-0.994045	-3.83034
YPL248C	GAL4	-1.33357	-1.09525	-2.02466
YML051W	GAL80	1.67901	1.88124	1.68406
YER027C	GAL83	1.77552	0.406166	0.406368
YHR089C	GAR1	3.20866	2.00596	1.39205
YMR307W	GAS1	3.86743	2.55378	1.99287
YLR343W	GAS2	-1.52563	-1.24291	-1.60528
YMR215W	GAS3	-0.0251339	-0.239915	-0.51982
YOL030W	GAS5	2.37859	3.23389	2.83116
YFL021W	GAT1	1.37274	1.57092	1.36849
YMR136W	GAT2	-0.953987	1.0657	1.14694
YCL011C	GBP2	2.45048	1.50187	0.923373
YOR260W	GCD1	1.93765	1.40952	1.26044
YNL062C	GCD10	1.43373	0.131486	0.202078
YER025W	GCD11	3.38422	2.05644	2.25828
YJL125C	GCD14	1.53138	-0.688404	-1.05077
YGR083C	GCD2	1.78222	1.25758	0.836324
YDR211W	GCD6	1.86046	1.28445	1.45888
YLR291C	GCD7	1.15224	0.673116	0.442539
YER163C	GCG1	1.37859	1.29874	1.56197
YGL195W	GCN1	1.97653	2.08068	2.03868
YDR283C	GCN2	-0.195004	0.188644	-0.0433273
YFR009W	GCN20	1.14043	1.09194	1.04964
YKR026C	GCN3	1.48906	-0.191691	0.431442
YEL009C	GCN4	4.34833	4.43801	4.13051
YGR252W	GCN5	-0.439035	-1.74128	-1.57758
YPL075W	GCR1	0.836143	1.35987	1.26054
YNL199C	GCR2	1.23214	-0.185576	0.130128
YDL226C	GCS1	2.21509	0.26899	-0.438026
YDR019C	GCV1	1.50787	2.30516	1.31686
YMR189W	GCV2	1.64445	1.97357	1.4222
YAL044C	GCV3	3.12303	2.97948	2.88015
YOR120W	GCY1	0.754097	2.00644	1.89168
YEL042W	GDA1	2.36705	1.08208	1.03337
YPR184W	GDB1	-0.146873	1.99834	2.14694
YPL110C	GDE1	0.152606	1.47938	0.997189
YOR375C	GDH1	3.72792	3.67442	3.5219
YDL215C	GDH2	0.24964	1.04928	1.3974
YER136W	GDI1	1.69053	2.37217	2.42646
YOR355W	GDS1	2.00293	1.60905	1.25141
YBR187W	GDT1	1.82605	0.704376	0.802982
YJR031C	GEA1	-0.778953	-1.69417	-0.836576
YEL022W	GEA2	0.301585	-0.248586	-0.441029
YJR040W	GEF1	0.0318677	-1.00734	-0.34114
YAL048C	GEM1	-0.464949	-1.50416	-1.86653
YOR205C	GEP3	-0.025802	-0.715069	-0.344917
YHR100C	GEP4	0.732596	0.0677825	-2.25394
YLR091W	GEP5	-0.565229	-1.13051	-0.966806
YGL057C	GEP7	-1.53364	-1.09891
YGL020C	GET1	0.188764	0.208448	-2.62785
YER083C	GET2	2.24964	1.17481	0.660436
YDL100C	GET3	3.22088	2.68669	2.99398
YOR164C	GET4	0.561452	0.451854	-0.477555
YKL104C	GFA1	2.29164	3.62589	3.359
YMR255W	GFD1	-0.462714	0.404967	0.720672
YCL036W	GFD2	1.35212	-0.120053	-0.49692
YDR358W	GGA1	-2.53097	0.711105	-0.125194
YHR108W	GGA2	2.13319	1.53139	1.38697
YDL198C	GGC1	0.720694	0.599023	1.16711
YHR061C	GIC1	-0.93369	-3.55786	-3.07223
YDR309C	GIC2	1.48831	-0.0509743	0.434655
YCL039W	GID7	0.811328	0.879452	0.922564
YMR135C	GID8	0.0923642	-0.794842	0.368859
YNL153C	GIM3	2.78723	2.23345	1.13411
YEL003W	GIM4	1.56362	0.413379	0.577081
YML094W	GIM5	2.1562	0.63156	0.754619
YDR507C	GIN4	0.111962	-0.153756	-0.466493
YBR045C	GIP1	-2.73458	-2.03682	-1.13615
YER054C	GIP2	-2.09173	0.963577	1.09165
YPL137C	GIP3	1.1879	1.03452	0.997475
YAL031C	GIP4	-0.768253	-0.707927	-0.932791
YDR152W	GIR2	1.64741	1.16074	1.18693
YDR096W	GIS1	-0.566599	-0.593208	-0.930701
YNL255C	GIS2	3.93161	1.95559	2.29683
YLR094C	GIS3	0.208663	0.128812	0.309587
YML006C	GIS4	-0.280575	-0.14986	-1.41912
YEL011W	GLC3	-0.877751	1.62736	1.1801
YER133W	GLC7	2.42652	1.49625	1.58134
YMR311C	GLC8	1.68827	1.78458	2.11267
YDL207W	GLE1	0.459207	-1.3666	-0.18053
YER107C	GLE2	1.64575	0.214224	0.400293
YKR058W	GLG1	-3.26527	-0.567512	-0.622451
YJL137C	GLG2	-0.374319	-2.26153	-3.36086
YCL040W	GLK1	2.33009	3.19365	3.31554
YPR035W	GLN1	3.99579	3.77866	3.82908
YER040W	GLN3	-0.428767	-0.233511	-0.332844
YOR168W	GLN4	2.85594	1.27806	1.62428
YML004C	GLO1	2.24202	1.63311	1.51467
YDR272W	GLO2	1.90652	1.65008	2.45764
YER122C	GLO3	2.13179	1.74074	1.53449
YOR040W	GLO4	0.0620134	-0.825193	-0.339564
YPL091W	GLR1	2.05047	1.37899	1.56506
YDL171C	GLT1	2.71816	2.6875	2.35307
YEL046C	GLY1	4.19646	3.19212	3.33958
YDR506C	GMC1	-1.66094	-1.37822	-1.25516
YKR030W	GMH1	-0.234719	-0.759355	-0.53676
YFL017C	GNA1	1.80368	-0.913602	-0.427973
YHR183W	GND1	4.42215	3.54379	3.49964
YGR256W	GND2	-2.3463	0.410345	0.71155
YDR508C	GNP1	3.25529	1.96754	1.83168
YOR320C	GNT1	-0.120878	-0.323586	-0.937492
YJL184W	GON7	1.80705	1.08977	0.727397
YNL274C	GOR1	0.280286	2.42735	2.01116
YHL031C	GOS1	-0.144974	0.66826	0.623374
YMR292W	GOT1	-1.96719	-1.26943	-1.7838
YHR005C	GPA1	1.65422	0.782613	0.401509
YER020W	GPA2	-0.335241	0.225012	0.476176
YOR371C	GPB1	-0.0645599	-0.0772971	-0.388134
YAL056W	GPB2	-0.206374	-0.771652	-0.607951
YDL022W	GPD1	2.367	3.27043	3.28269
YOL059W	GPD2	2.87949	1.35965	2.46341
YGL121C	GPG1	-0.232846	1.33938	2.45304
YPR160W	GPH1	-0.579685	3.03002	2.81521
YGR216C	GPI1	-0.341447	-1.38066	-1.47999
YGL142C	GPI10	-0.358377	-1.76016	-0.911957
YDR302W	GPI11	-0.116823	-0.419066	-1.5184
YMR281W	GPI12	-0.884446	-1.50862	-1.02299
YLL031C	GPI13	0.422589	-0.846488	-1.23533
YJR013W	GPI14	-1.63264	-0.34992	-1.44925
YNL038W	GPI15	-1.1862	-2.0734	-1.00281
YHR188C	GPI16	2.05301	1.71377	2.02008
YDR434W	GPI17	0.116667	0.344938	0.830568
YBR004C	GPI18	-0.15539	-0.342157	-0.387042
YDR437W	GPI19	-0.405683	-2.29289
YPL076W	GPI2	-0.758915	-0.213162	-1.89746
YDR331W	GPI8	0.507767	-0.379439	-1.15684
YKL152C	GPM1	6.7718	6.95803	6.7319
YDL021W	GPM2	-1.24102	0.849053	0.264293
YOL056W	GPM3	-0.879428	-2.5036	-3.01797
YOR262W	GPN2	0.052295	-0.902025	0.361211
YLR243W	GPN3	0.963551	-0.75373	-0.0457087
YIL053W	GPP1	5.6931	4.47744	4.35339
YER062C	GPP2	1.95117	2.54583	2.63412
YDL035C	GPR1	0.288834	0.777136	0.655083
YKR067W	GPT2	-0.220333	0.0623861	-0.773913
YBR244W	GPX2		-0.528518
YLL035W	GRC3	-0.0553082	-0.0819176	-1.11985
YOL151W	GRE2	0.422178	1.89754	1.7524
YHR104W	GRE3	2.43767	3.2994	3.42075
YDR517W	GRH1	1.57528	0.645005	0.371643
YJR090C	GRR1	-0.184926	-0.129618	-0.0473439
YBR121C	GRS1	3.5654	2.35919	2.45863
YPR081C	GRS2	-2.27007	-0.250385	-3.08668
YCL035C	GRX1	2.65689	3.80716	3.17731
YDR513W	GRX2	1.78222	2.62682	1.32818
YDR098C	GRX3	2.10154	1.34473	1.07547
YER174C	GRX4	0.130661	-1.58662
YPL059W	GRX5	2.14539	1.29566	1.25077
YDL010W	GRX6	0.385283	-1.08689	-1.01629
YBR014C	GRX7	0.586581	0.436341	0.407397
YLR364W	GRX8	0.00935447	-0.292889
YGR032W	GSC2	2.11571	3.20341	3.0059
YML048W	GSF2	2.27425	1.38705	0.943064
YJL101C	GSH1	0.23672	0.419903	-0.0538261
YOL049W	GSH2	1.97866	1.55088	1.80974
YJL103C	GSM1	-0.685106	-0.665422	-0.916758
YLR293C	GSP1	5.18086	4.61802	3.89099
YOR185C	GSP2	1.37859	2.31081	2.47451
YFR015C	GSY1	-1.14915	0.436132	0.921761
YLR258W	GSY2	-0.879847	1.8768	1.55147
YDR221W	GTB1	0.241926	-0.36844	-0.467774
YGR102C	GTF1	1.82777	1.97804	1.67012
YGR154C	GTO1	-1.44584	-1.42616	-1.26245
YML121W	GTR1	0.571233	-0.0789337	-0.467774
YGR163W	GTR2	-0.21082	0.124366	-0.612397
YGL181W	GTS1	0.393695	-0.101194	0.384436
YIR038C	GTT1	0.00272138	1.80001	1.28564
YLL060C	GTT2	-0.476072	-1.10024	-0.292687
YEL017W	GTT3	0.222084	-0.857768	-1.17949
YMR217W	GUA1	4.37717	3.328	3.55629
YDL238C	GUD1	-1.60022	-2.22439	-0.73876
YLR289W	GUF1	-0.632926	-1.63561	-2.56502
YDR454C	GUK1	3.40368	2.63577	2.42952
YGL084C	GUP1	0.39965	-0.519265	-0.940527
YGL245W	GUS1	4.07967	3.72253	3.45378
YHL032C	GUT1	0.111802	-0.60548	-0.202312
YIL155C	GUT2	0.51547	2.43206	2.5133
YIL041W	GVP36	2.77489	2.89298	2.48552
YJL091C	GWT1	-0.34023	-0.420081	-0.571882
YMR192W	GYL1	-0.173953	-0.550197	-0.50514
YOR070C	GYP1	-0.408008	-1.29521	-1.13151
YPL249C	GYP5	0.433401	0.690585	-0.107579
YJL044C	GYP6	0.497576	-0.426156	-1.64097
YDL234C	GYP7	-0.226274	1.70414	1.65755
YFL027C	GYP8	-1.36138	-1.44123	-0.955602
YJL110C	GZF3	0.707511	0.241768	-1.1091
YPR008W	HAA1	0.950727	0.426091	-0.170742
YFL031W	HAC1	5.3883	4.83268	4.83634
YPR005C	HAL1	-2.15539	0.127328	-0.972005
YJL165C	HAL5	0.295418	0.592636	0.388606
YOL089C	HAL9	-2.43733	-1.73957	-1.83891
YJR069C	HAM1	1.27106	-1.25358	0.454445
YLR256W	HAP1	-0.486205	0.101369	-0.180829
YGL237C	HAP2	-0.411489	-0.713732	-1.2281
YBL021C	HAP3	-1.03645	-1.33869
YKL109W	HAP4	-1.52295	1.17481	0.982365
YOR358W	HAP5	0.313297	-1.15887	0.134112
YMR290C	HAS1	2.56902	0.815079	1.30071
YPL001W	HAT1	-0.935302	-1.23755	-1.33688
YEL056W	HAT2	0.767154	0.46491	0.558222
YCL026C-B	HBN1	0.0809077	0.51563	0.679331
YKR084C	HBS1	0.604786	-0.385514	-1.74788
YDL223C	HBT1	-0.28999	1.36712	2.29838
YJL033W	HCA4	0.928692	-0.373552	0.395871
YNL281W	HCH1	4.22307	3.17798	3.21883
YCR065W	HCM1	0.257836	-0.2668	-1.14374
YLR192C	HCR1	3.4954	2.34516	2.18693
YKL017C	HCS1	-1.41799	-1.91288	-1.91268
YNL021W	HDA1	0.391079	-1.30971	-1.28352
YDR295C	HDA2	-0.938961	-0.793746	-0.407653
YPR179C	HDA3	-0.356121	-1.19893	-1.36538
YNL014W	HEF3	-2.04207	-2.75936	-2.27373
YDR458C	HEH2	-0.374071	-0.975875	-1.02076
YBL032W	HEK2	0.773726	0.319479	-0.0428882
YDR266C	HEL2	1.43535	0.465681	0.863848
YDR232W	HEM1	2.59477	1.73531	1.61522
YDR047W	HEM12	1.28381	-0.31389	-0.287692
YDR044W	HEM13	1.67815	1.18326	1.66889
YER014W	HEM14	0.102809	0.385527	0.364197
YOR176W	HEM15	0.928692	0.350814	0.836443
YGL040C	HEM2	2.04109	0.704896	0.885671
YDL205C	HEM3	1.93071	1.13542	1.56661
YOR278W	HEM4	-1.05326	-1.03357	-1.28491
YOR227W	HER1	-0.130967	0.806255	1.25753
YMR293C	HER2	-1.52188	-1.82412
YMR207C	HFA1	-0.553862	-1.92024	-1.37048
YMR110C	HFD1	0.475885	1.0424	0.659271
YPL254W	HFI1	0.66587	-1.89941	-1.41378
YGL251C	HFM1	-1.90805	-1.83178	-3.04659
YGR187C	HGH1	0.723236	-1.90094	-0.093378
YBR009C	HHF1	-0.479393	1.38829	0.288955
YNL030W	HHF2	2.91292	2.38829	2.28896
YPL127C	HHO1	-0.147958	-1.25756	-0.186964
YBR010W	HHT1	1.37859	1.92434	2.8839
YNL031C	HHT2	3.7571	3.58731	3.36933
YLL022C	HIF1	-0.241998	-0.696245	-0.573186
YGR191W	HIP1	1.81073	0.786018	1.15917
YBL008W	HIR1	-0.635487	-1.44023	-0.732209
YOR038C	HIR2	-0.613039	-1.50024	-1.27765
YJR140C	HIR3	-0.90152	-1.25623	-2.20356
YER055C	HIS1	2.71177	2.63541	2.40483
YFR025C	HIS2	0.10557	-0.0711431	-0.000551282
YOR202W	HIS3	-1.12391	-1.01112	0.474511
YCL030C	HIS4	0.59861	2.91262	2.94346
YIL116W	HIS5	0.758002	2.45576	2.45235
YIL020C	HIS6	0.196838	0.309632	0.0176533
YBR248C	HIS7	1.35689	1.26764	1.69556
YDR420W	HKR1	1.12682	1.06824	1.09931
YMR161W	HLJ1	0.585039	-0.45417	-2.5535
YDR528W	HLR1	0.616594	-1.42262	-1.52195
YER057C	HMF1	1.6028	1.42609	-0.0882801
YML075C	HMG1	2.22008	1.9455	1.89553
YLR450W	HMG2	0.0439864	-0.175795	0.139909
YOL095C	HMI1	-1.65955	-2.18418	-1.69855
YDR174W	HMO1	1.8185	0.137745	-0.698554
YCR097W	HMRA1	1.18219	0.879947	-0.634423
YCR096C	HMRA2	0.27705	-2.02519	0.460436
YOR032C	HMS1	-2.15885	-1.46109	-2.56042
YJR147W	HMS2	2.06926	0.887311	1.25265
YBR034C	HMT1	2.54271	0.80983	0.678787
YLR205C	HMX1	1.12225	2.23504	1.37275
YGL077C	HNM1	1.82235	0.887838	0.443857
YDL125C	HNT1	2.20612	1.51156	1.31912
YDR305C	HNT2	0.897462	-0.18239	-0.919153
YJR075W	HOC1	2.12162	1.449	0.969398
YLR113W	HOG1	2.00763	1.50509	0.758058
YNR055C	HOL1	1.20105	0.593952	0.692558
YDR158W	HOM2	3.29783	4.33835	4.43456
YER052C	HOM3	1.77373	2.21872	2.27904
YJR139C	HOM6	2.67077	1.91167	2.1843
YMR251W-A	HOR7	1.85921	3.7586	2.72067
YGL194C	HOS2	-0.634709	-0.0194145	-0.813893
YPL116W	HOS3	-0.200033	-0.226642	-0.942647
YIL112W	HOS4	0.189609	-0.443841	-0.452977
YMR172W	HOT1	-0.245903	-0.708611	0.0818729
YPR193C	HPA2	-2.16573	-0.467976	0.0176533
YEL066W	HPA3	1.78475	1.01302	2.32177
YBR215W	HPC2	-0.286748	-0.0654295	-0.933437
YOL155C	HPF1	1.47964	1.53619	1.8386
YIL110W	HPM1	0.637621	-0.0271931	-2.34892
YDR138W	HPR1	-0.167694	-1.54033	-1.0547
YDR399W	HPT1	2.71034	2.33938	1.37435
YNL004W	HRB1	1.6482	0.973983	1.23013
YOL013C	HRD1	0.0700807	0.241768	0.331469
YLR207W	HRD3	0.14734	-0.489323	-0.620365
YLR301W	HRI1	2.48821	1.35198	1.63597
YOR267C	HRK1	1.12677	0.615942	0.819171
YOL123W	HRP1	2.25052	2.37242	2.1525
YDR291W	HRQ1	-0.695341	-0.219977	-1.58234
YPL204W	HRR25	2.08505	1.25229	1.45552
YOL133W	HRT1	0.834268	0.754416	1.01765
YLR097C	HRT3	-0.394001	-0.88889	-0.888688
YMR186W	HSC82	5.42545	4.3648	4.05843
YHL002W	HSE1	0.587684	0.0630477	0.186107
YGL073W	HSF1	0.715623	0.65954	0.642669
YMR288W	HSH155	-0.476375	-2.43069	-1.16746
YKL138C-A	HSK3		-0.0666134	0.419016
YKL101W	HSL1	-0.634922	0.448488	0.17923
YBR133C	HSL7	0.657545	-0.0953605	-0.0571902
YBR272C	HSM3	-1.08708	-1.38932	-2.12608
YOR020C	HSP10	4.84674	4.14673	4.20967
YLL026W	HSP104	3.46643	4.12015	3.62681
YFL014W	HSP12	3.33128	5.8837	6.05899
YJL159W	HSP150	6.82441	6.7374	6.90411
YCR021C	HSP30	-1.0183	-0.472549	-0.834916
YDR533C	HSP31	-0.502424	2.08286	1.05947
YDR171W	HSP42	1.56317	2.94165	2.9445
YLR259C	HSP60	5.52585	4.76637	4.62419
YDR258C	HSP78	1.73813	2.89686	2.61016
YPL240C	HSP82	4.52965	4.61261	4.20608
YOL068C	HST1	0.843128	-0.0185434	-0.195879
YPL015C	HST2	0.871851	0.832642	0.640199
YOR025W	HST3	-0.328562	-1.50527	-1.60461
YDR191W	HST4	-0.919092	-1.22134	-1.73571
YGR223C	HSV2	-0.331905	-0.508618	-0.607951
YDR225W	HTA1	1.10557	1.38829	2.37642
YBL003C	HTA2	-0.89443	-0.196674	-0.126082
YDR224C	HTB1	2.70302	2.81582	2.30145
YHR067W	HTD2	-0.0808433	0.523803	-0.57553
YPR033C	HTS1	2.45286	2.0544	2.09709
YOL012C	HTZ1	0.402836		-1.73571
YGR268C	HUA1	-0.544244	0.853952	0.96107
YOR284W	HUA2	-2.863	-2.16524	-2.67961
YNR032C-A	HUB1	0.130661	-0.171583	0.314046
YGL141W	HUL5	-0.518652	-0.188628	-0.264877
YPL244C	HUT1	0.62816	-0.352155	-0.188454
YER039C	HVG1	-1.90064	-2.20288	-1.71725
YFR053C	HXK1	2.76253	3.27972	3.18038
YGL253W	HXK2	4.24185	3.45722	3.44034
YHR094C	HXT1	2.65716	1.10215	1.94008
YOL156W	HXT11	-1.335	-3.4446	-2.95897
YEL069C	HXT13	-2.54952	-1.85176	-1.62917
YDL245C	HXT15	-0.682926	-0.859639	0.128491
YMR011W	HXT2	1.99347	2.06808	1.8112
YDR345C	HXT3	3.18856	3.03113	2.67038
YHR092C	HXT4	0.641623	0.889576	-0.174992
YHR096C	HXT5	-1.39902	-1.33869	-1.21563
YDR342C	HXT7	1.9159	3.59196	2.87868
YJL214W	HXT8	-0.97766	-2.44983	-2.9642
YJL219W	HXT9	-3.14236	-1.63725	-1.15162
YKL189W	HYM1	-0.810295	-1.59797	-2.43426
YIR037W	HYR1	3.01181	3.31962	2.85415
YOR126C	IAH1	-0.508937	-0.133109	-1.64748
YJR122W	IBA57	-0.486911	-0.789154	-0.955602
YNL164C	IBD2	-0.102538	-0.556785	-2.24108
YIL090W	ICE2	1.20105	-0.530037	0.342615
YER065C	ICL1	-0.115934	-0.958746	-0.347586
YPR006C	ICL2	-1.3558	-0.880435	0.107695
YER078C	ICP55	-0.528302	-1.12005	-0.634423
YBR157C	ICS2	-0.615388	-0.917632	-1.75393
YJL077C	ICS3	-0.881939	-2.18418	-1.69855
YLR099C	ICT1	1.1562	0.684027	0.832621
YPL250C	ICY2		1.33938	1.56197
YNL037C	IDH1	2.94668	3.12986	3.46214
YOR136W	IDH2	3.35801	3.75237	3.54139
YPL117C	IDI1	2.04601	2.15881	2.26893
YDL066W	IDP1	3.60797	3.82656	3.86132
YLR174W	IDP2	-1.34388	-0.96805	-0.160492
YNL009W	IDP3	-2.69466	-1.67498	-1.18935
YJL146W	IDS2	0.227646	-0.702629	-1.3545
YFL013C	IES1	-0.437329	-0.347255	-0.253943
YNL215W	IES2	0.963551	-0.416696	-0.516029
YLR052W	IES3	1.00008	0.598297	0.736003
YOR189W	IES4	1.31969	0.602413	-0.49692
YER092W	IES5	0.517295	0.478085
YEL044W	IES6	1.19416	0.0174508	-1.08188
YBR159W	IFA38	1.49975	0.538547	-0.223751
YLR223C	IFH1	1.47136	0.707785	0.294344
YOL023W	IFM1	-0.595417	-1.24558	-1.89746
YFR017C	IGD1	-0.198337	1.63692	1.83305
YNL157W	IGO1	1.52298	0.872811	1.06893
YHR132W-A	IGO2	-0.881939	0.623172
YHR187W	IKI1	0.768794	-1.94849	-0.725892
YLR384C	IKI3	2.04252	1.06221	0.9364
YJL057C	IKS1	-1.21304	-0.0413505	-0.199577
YBL076C	ILS1	3.2811	2.46866	2.8099
YER086W	ILV1	2.80005	2.45089	2.28444
YMR108W	ILV2	3.95709	3.80641	4.10991
YJR016C	ILV3	4.12415	3.82643	3.72936
YLR355C	ILV5	5.45006	4.72461	4.92961
YCL009C	ILV6	3.97825	3.98225	4.49134
YGR287C	IMA1	-2.19884	-0.594194	-0.84553
YHR216W	IMD2	0.931905	1.31932	1.20549
YLR432W	IMD3	3.22564	1.99739	1.62053
YML056C	IMD4	3.64729	2.24248	1.85869
YJR094C	IME1	-2.46271	-1.76496	-1.27933
YGL192W	IME4	-0.226274	-0.0690859	-0.872963
YCR046C	IMG1	2.35002	0.573844	1.6969
YCR071C	IMG2	1.11111	0.223902	0.124569
YLR309C	IMH1	0.64966	-0.144437	-0.135246
YJR138W	IML1	-1.0073	-1.25296	-1.14585
YJL082W	IML2	0.941183	2.7264	2.1887
YBR107C	IML3	-0.0682981	-2.1779	-2.69227
YGR031W	IMO32	0.521713	0.0130186	0.120136
YMR150C	IMP1	0.327962	0.540292	0.703993
YMR035W	IMP2	-0.045438	-1.66961	-0.183981
YIL154C	IMP2'	0.919157	-0.00457549	0.240046
YHR148W	IMP3	1.74977	0.0849576	0.0851601
YNL075W	IMP4	1.25784	-1.1148	0.0489042
YLR413W	INA1	3.63284	1.6191	1.17512
YPL099C	INA17	-2.41149	-1.12877
YIR024C	INA22	-0.358377	-0.660621	-0.911957
YDL181W	INH1	1.17695	0.552783	1.62337
YHR046C	INM1	0.539869	-0.00338268	0.607778
YDR287W	INM2	0.0249513	0.0122142	0.208337
YNL152W	INN1	-0.195403	-2.37212	-0.471449
YDR123C	INO2	1.04155	-0.0491864	-0.438026
YOL108C	INO4	-1.11326	-0.830546	0.0701207
YGL150C	INO80	0.993598	0.440546	0.688484
YMR163C	INP2	-2.14288	-1.59713	-1.9595
YIL002C	INP51	-0.649609	-0.740348	-1.01371
YNL106C	INP52	-0.524598	-0.357357	-0.871728
YOR109W	INP53	1.08157	0.944911	0.184784
YOL065C	INP54	-1.23808	-1.54033	-0.791663
YLR095C	IOC2	0.574854	-0.0211213	-0.582798
YFR013W	IOC3	0.765281	-0.0223894	-0.743211
YMR044W	IOC4	0.1212	-1.37369	-1.69541
YHR085W	IPI1	0.738131	-1.06661	-2.16595
YNL182C	IPI3	1.01869	-0.412834	-0.605277
YDR315C	IPK1	-3.0863	-1.06661	-2.90291
YBR011C	IPP1	5.54674	5.32399	5.06479
YDR072C	IPT1	0.966371	0.471482	0.397684
YPL242C	IQG1	-1.31893	-0.869099	-0.254187
YBR140C	IRA1	-0.115494	-0.197612	-0.0305125
YOL081W	IRA2	0.704749	0.4469	0.554891
YOR013W	IRC11	-2.16573	0.339379	0.0176533
YPL017C	IRC15	0.571233	-0.447217	-0.183981
YJL037W	IRC18	-1.15193	-1.03913	-2.5535
YLR247C	IRC20	-0.924724	-0.757483	-0.634423
YMR073C	IRC21	0.754097	-0.548146	-1.38445
YEL001C	IRC22	2.42612	1.70884	1.6095
YOR044W	IRC23	-2.176	-0.156316	-0.992615
YIR036C	IRC24	0.474615	-0.117135	0.198569
YLR021W	IRC25	0.422178	-1.10246	-1.20179
YDR332W	IRC3	-2.10898	-0.826265	-1.9256
YDR540C	IRC4		-1.68742	-1.20179
YFR038W	IRC5	-0.575608	-1.34734	-1.10272
YFR043C	IRC6	-0.502424	-0.804667	-1.64097
YFR055W	IRC7	2.37859	0.90642	0.894549
YJL051W	IRC8	-1.23165	-1.40837	-2.18577
YJL142C	IRC9	-0.869339	1.28785	1.31405
YHR079C	IRE1	0.253893	-0.440669	-0.147684
YIL026C	IRR1	-1.3763	-0.962336	-1.83034
YKR019C	IRS4	-0.80343	-0.980143	-0.909551
YLL027W	ISA1	-0.906814	0.491382	1.36403
YPR067W	ISA2	-0.437329	-0.417644	-2.25394
YER019W	ISC1	0.922283	-0.727884	0.205204
YER180C	ISC10	-0.200638	-1.72527	-1.82461
YER048W-A	ISD11	2.13758	2.2828	1.86153
YMR081C	ISF1	-1.36737	-2.08465	-0.599018
YPL040C	ISM1	-0.281453	-0.891819	-0.40619
YOR155C	ISN1	0.00935447	0.359187	0.0858248
YPR106W	ISR1	-2.77454	-0.90686	-2.59116
YNL265C	IST1	-0.368646	-0.156316	-0.670687
YBR086C	IST2	1.5782	0.866309	0.643401
YPL135W	ISU1	2.1367	2.5296	3.2497
YOR226C	ISU2	0.834268	0.532024	1.33958
YBR245C	ISW1	0.366875	-0.651576	-0.885839
YOR304W	ISW2	0.527452	-0.746778	-0.376626
YJR050W	ISY1	0.188764	-2.11348	-2.62785
YGL133W	ITC1	0.232737	0.642691	0.219086
YDR497C	ITR1	2.79108	2.92941	2.75208
YOL103W	ITR2	1.03706	0.3074	0.742403
YML068W	ITT1	-2.25884	-1.33869	-1.07546
YDR229W	IVY1	-0.222976	-1.52522	-0.454628
YDL115C	IWR1	-1.11113	-0.927943	-1.24967
YKL032C	IXR1	1.10308	0.608196	0.212469
YDR492W	IZH1	0.98266	0.680416	1.37755
YOL002C	IZH2	0.537286	-0.764958	-0.764755
YLR023C	IZH3	1.31421	0.707111	0.105277
YGL018C	JAC1	1.1562	-1.14605	-0.245381
YJL073W	JEM1	0.421522	0.171746	0.434983
YKL217W	JEN1	-0.680305	-1.39759	-1.27453
YER051W	JHD1	-1.60934	-1.91158	-3.74788
YJR119C	JHD2	-0.704828	-2.22946	-1.3288
YPR061C	JID1	-3.19127	-1.90855	-1.42292
YDR475C	JIP4	-0.536715	-1.38645	-0.694366
YPR169W	JIP5	1.42629	0.466929	0.0594735
YNL227C	JJJ1	-0.294466	-0.333675	-0.696043
YJL162C	JJJ2	-0.861726	-1.67854	-2.00027
YLL057C	JLP1	-3.66581	-1.96805
YMR132C	JLP2	-2.62141	-0.923655	-0.853064
YMR294W	JNM1	-1.1943	-1.49655	-1.74788
YJR091C	JSN1	0.776073	1.72047	1.76332
YKR038C	KAE1	1.56145	1.03682	0.863482
YBR017C	KAP104	1.65436	1.27059	1.08484
YGL241W	KAP114	0.0595777	-1.47971	-1.21647
YPL125W	KAP120	0.729754	0.164475	0.515804
YGL016W	KAP122	0.398766	-0.587976	-0.324739
YER110C	KAP123	3.28206	2.34986	2.05882
YLR347C	KAP95	2.38029	1.90428	1.72791
YNL188W	KAR1	-1.74035	-1.45763	-2.55697
YJL034W	KAR2	4.86957	4.0234	3.78993
YCL055W	KAR4	-0.183937	-0.486181	-0.585514
YCL024W	KCC4	0.177237	-0.125007	-0.204975
YJR054W	KCH1	-1.13899	-1.66362	-1.44103
YDR017C	KCS1	0.504119	-0.708857	-0.166644
YKL161C	KDX1	-0.932998	1.54237	1.08689
YFR042W	KEG1	-2.56001	-0.277292	-0.791663
YDR367W	KEI1	0.284071		-1.53254
YHR158C	KEL1	0.258075	-0.918637	-0.433008
YGR238C	KEL2	-1.47274	-0.926991	-2.28936
YPL263C	KEL3	1.51092	0.842547	0.359886
YPL145C	KES1	2.74804	2.04141	2.02454
YGL203C	KEX1	1.12965	0.738138	0.798461
YNL238W	KEX2	1.2302	0.635772	0.207131
YIL125W	KGD1	2.03408	1.85828	1.79875
YDR148C	KGD2	1.36887	1.34903	1.73512
YJL094C	KHA1	-0.972246	-0.558282	-1.01125
YHR102W	KIC1	0.766249	0.891427	0.517919
YDR122W	KIN1	-0.162982	1.18247	0.75737
YLR096W	KIN2	0.575055	0.375905	0.288955
YDL108W	KIN28	0.690532	-0.518602	-1.03297
YAR018C	KIN3	-1.42533	-0.727571	-1.56387
YOR233W	KIN4	0.558294	-0.783478	-1.66042
YCR091W	KIN82	-1.03645	-0.476197	-1.14257
YPL155C	KIP2	-1.65955	-1.18418	-1.96159
YGL216W	KIP3	-0.338403	0.166709	-0.0846277
YKL168C	KKQ8	-0.416592	-0.346867	-0.735707
YDL049C	KNH1	-0.691801	-1.73101	-0.508415
YLL019C	KNS1	1.22458	1.59372	1.80283
YHR186C	KOG1	-0.0411379	-0.255919	-0.63536
YNL322C	KRE1	3.10678	2.98615	2.88681
YDR483W	KRE2	2.68827	2.46576	2.41223
YDR532C	KRE28	-3.56393	-1.05882
YER038C	KRE29	0.156196	-0.976123	-0.33849
YNL132W	KRE33	1.94118	0.54583	0.679157
YOR336W	KRE5	0.209732	-0.566443	-0.606882
YPR159W	KRE6	2.34961	2.42104	2.02735
YJL174W	KRE9	2.40061	2.4203	2.16896
YNL308C	KRI1	2.36599	1.13775	1.47137
YCL059C	KRR1	1.37859	0.95605	0.618557
YDR037W	KRS1	4.39976	3.76535	3.66602
YNL024C-A	KSH1	0.741158	1.66131
YHR082C	KSP1	1.38852	2.23913	2.04516
YGR040W	KSS1	0.963551	0.201875	-0.312495
YBL071W-A	KTI11	1.91916	1.42427	1.10254
YKL110C	KTI12	1.33419	1.30497	1.10254
YOR099W	KTR1	1.79745	0.562318	1.39587
YKR061W	KTR2	-0.252975	1.15527	0.278334
YBR205W	KTR3	1.9486	0.453712	0.547023
YBR199W	KTR4	1.47812	1.40854	1.54903
YNL029C	KTR5	-0.212088	-0.321687	-1.51413
YPL053C	KTR6	0.302821	0.771095	-0.016294
YIL085C	KTR7	0.242812	0.216202	-1.82173
YGL079W	KXD1	0.112694	-0.18955	-1.51128
YJL207C	LAA1	-0.752863	-1.25864	-1.49548
YKL008C	LAC1	0.0129388	-0.18239	0.0808471
YHL003C	LAG1	0.425305	-1.37944	-1.15684
YOL025W	LAG2	-0.666926	-1.21018	-1.37663
YNL045W	LAP2	1.75795	2.20077	2.53305
YNL239W	LAP3	1.77373	3.13445	3.10007
YKR063C	LAS1	-0.791337	-0.0935805	-1.77788
YOR181W	LAS17	0.864349	-0.520357	0.0477347
YJL062W	LAS21	0.504119	-1.30714	-1.20002
YNL071W	LAT1	3.49168	3.03553	3.16539
YMR296C	LCB1	2.96886	2.22301	2.43983
YDR062W	LCB2	2.14022	1.63728	1.41438
YJL134W	LCB3	0.737483	-0.787153	-1.14952
YOR171C	LCB4	1.23919	0.413379	0.75699
YLR260W	LCB5	-0.967187	0.271138	0.400624
YPL056C	LCL1	0.876088	0.573844	-0.262455
YLR104W	LCL2	0.439989	0.985742	-0.113591
YGL085W	LCL3	-0.240322	-1.34992	-1.27933
YER127W	LCP5	1.63739	0.247679	-0.266692
YCL005W	LDB16	0.963551	0.561771	0.240046
YDL146W	LDB17	-1.92823	-1.64551	-0.744847
YLL049W	LDB18	-0.800215	-1.10246	-1.20179
YOR322C	LDB19	1.14898	0.896492	-0.108205
YBL006C	LDB7	1.19096	-1.11128	-0.625653
YBR204C	LDH1	-1.93933	-0.241571	-0.755941
YOL047C	LDS2	-2.44584	-2.16312	-3.26245
YPL213W	LEA1	-0.0235102	-0.325754	-0.062517
YPL054W	LEE1		-2.49351	-1.42292
YNL323W	LEM3	0.970782	0.27261	0.417202
YOR123C	LEO1	1.06309	0.313384	0.246472
YGL009C	LEU1	4.63119	4.38498	5.07522
YCL018W	LEU2	2.27549	1.30583	1.16342
YLR451W	LEU3	-1.10088	-0.781636	-0.711045
YNL104C	LEU4	2.98492	3.90507	4.02466
YOR108W	LEU9	2.62186	1.36853	1.59112
YPL055C	LGE1	1.30363	0.527451	0.302587
YDL051W	LHP1	3.11667	1.10393	1.77398
YKL073W	LHS1	0.850851	-0.0508552	-0.0246575
YJR070C	LIA1	3.32144	1.0337	1.73345
YGL090W	LIF1	-1.69823	-2.41551	-2.51484
YMR298W	LIP1	1.35689	1.29566	1.8882
YLR239C	LIP2	7.66599e-05	0.0763445	0.446497
YOR196C	LIP5	-0.213642	0.194607	0.510312
YHR192W	LNP1	0.100053	-0.0501879	0.113513
YPR139C	LOA1	1.51424	0.318915	1.24512
YFR001W	LOC1	1.80128	0.807158	-0.407653
YJL038C	LOH1	-1.11682	-1.41907	-2.5184
YKL205W	LOS1	0.20333	-0.0989139	-0.180325
YKL183W	LOT5	-0.89443	-0.196674	-0.0329728
YLR011W	LOT6	-0.165732	0.210096	-0.304275
YFL018C	LPD1	2.74811	2.87471	2.84577
YOR059C	LPL1	-0.798	-0.0127814	0.0858248
YDR503C	LPP1	-0.725748	-2.34992	-1.27933
YOR084W	LPX1	-1.57172	-2.28901	-2.38834
YCL051W	LRE1	-0.376299	-0.785458	-0.000268594
YDL240W	LRG1	-1.09678	-1.84649	-3.82029
YNR008W	LRO1	0.987947	-0.0279921	-0.0987562
YHR081W	LRP1	0.378588	-0.146048	-0.660419
YDR439W	LRS4	-0.407137	-1.38745
YGR136W	LSB1	2.10397	2.77826	2.33316
YFR024C-A	LSB3	1.69595	0.777035	0.99963
YCL034W	LSB5	0.954989	0.167318	0.067985
YJL100W	LSB6	-0.336573	-0.545707	-0.600646
YOR142W	LSC1	2.28824	3.0295	2.81111
YGR244C	LSC2	2.30292	3.30923	2.87333
YGL099W	LSG1	1.17	-0.376168	-0.331111
YJL124C	LSM1	2.07047	1.3759	0.861534
YHR121W	LSM12	2.30059	1.15035	0.536439
YLR438C-A	LSM3	1.77373	1.27884	1.95711
YER112W	LSM4	1.63316	0.565383	0.536439
YDR378C	LSM6	2.1562	0.853952	1.33958
YNL147W	LSM7	0.919157	0.0319504	-0.48242
YGR169C-A	LSO2	2.03755	2.11382	0.483971
YPL004C	LSP1	2.42661	2.5838	2.584
YKL176C	LST4	1.22895	0.519533	0.4816
YGR057C	LST7	0.728334	-2.15887	-1.67324
YNL006W	LST8	1.04657	0.888718	0.789384
YAL024C	LTE1	-0.922146	-1.002	-1.51637
YNL260C	LTO1	0.0407186	-1.26153	-1.36086
YPR073C	LTP1	1.48408	0.94083	-0.0329728
YKL143W	LTV1	1.40735	0.249493	0.590733
YDL087C	LUC7	-0.388125	-0.690368	-0.789702
YNL268W	LYP1	1.87609	1.3753	1.83708
YIR034C	LYS1	1.18421	2.65726	2.95256
YIL094C	LYS12	2.64162	2.66537	2.40318
YDR034C	LYS14	0.122249	-1.93488	-1.86429
YBR115C	LYS2	1.40765	2.34357	2.10438
YDL182W	LYS20	2.59898	2.12455	2.39117
YDL131W	LYS21	2.83554	3.07294	2.94258
YDR234W	LYS4	2.26098	1.44812	1.65081
YGL154C	LYS5	-0.229094	-0.531338	-0.853064
YNR050C	LYS9	0.67479	1.49808	0.720672
YMR021C	MAC1	-1.09895	-0.816226	-3.50052
YGL086W	MAD1	-0.554119	-1.85636	-0.911301
YJL030W	MAD2	0.279053	0.628886	-0.759954
YJL013C	MAD3	-1.67742	-1.13166	-0.81596
YKL029C	MAE1	2.71064	2.41889	2.4825
YDR005C	MAF1	0.204852	-1.09739	-1.83416
YER142C	MAG1	-3.16573	-1.46798	-2.98235
YLR427W	MAG2	0.417759	-0.232408	0.253221
YEL053C	MAK10	-0.937316	-0.824522	-1.01696
YKL021C	MAK11	0.898259	0.233445	-0.0882801
YAL025C	MAK16	2.27549	1.06636	1.13695
YDR060W	MAK21	2.05093	0.237185	0.660079
YPR051W	MAK3	-0.358377	-0.660621	0.825008
YCR020C-A	MAK31	-1.20637	-1.50862	0.561974
YCR019W	MAK32	-0.475241	-0.455557	-0.706893
YBR142W	MAK5	1.20676	-0.31788	0.390142
YGR292W	MAL12	-2.60123	0.555954	-0.302371
YGR288W	MAL13	-2.28754	-1.58978	-1.36719
YBR297W	MAL33	-1.5347	-1.83694	-3.67324
YOL060C	MAM3	1.48729	1.1135	1.17592
YIL070C	MAM33	1.64162	0.695523	-0.49692
YLR244C	MAP1	2.6762	1.74074	1.25552
YBL091C	MAP2	2.20866	1.32146	1.00872
YLR163C	MAS1	0.863091	0.108335	-0.194532
YHR024C	MAS2	1.62293	0.655102	0.742182
YBR185C	MBA1	0.252056	-1.37212	-0.0791317
YOR298C-A	MBF1	3.9091	3.51523	2.59368
YDL056W	MBP1	0.044246	-1.20553	-1.52726
YKL093W	MBR1	-0.564485	-0.0891208	0.511986
YOR197W	MCA1	2.62066	2.11061	2.11892
YDL003W	MCD1	-0.439297	-3.44198	-2.95635
YDL054C	MCH1	-1.10561	-0.51477	0.357882
YKL221W	MCH2		-1.00482	-1.36719
YOL119C	MCH4	0.685566	1.49435	1.13199
YOR306C	MCH5	1.44284	1.85109	1.1668
YNL307C	MCK1	1.99927	1.21786	1.61329
YMR043W	MCM1	2.4103	1.39185	1.24005
YIL150C	MCM10	-0.982868	-1.45504	-1.38445
YPR046W	MCM16	-0.817809	-0.383087
YBL023C	MCM2	-1.1862	-0.549841	-1.41785
YDR318W	MCM21	-0.910918	-0.338693	-1.3125
YJR135C	MCM22	-0.515421	-3.13959	-0.0690011
YEL032W	MCM3	0.994931	-0.0681249	0.15447
YPR019W	MCM4	-0.0192461	-0.424583	-0.371913
YLR274W	MCM5	-0.604405	0.263276	-0.173092
YGL201C	MCM6	-0.0967849	-0.662063	-0.732827
YBR202W	MCM7	0.02321	-0.641604	-0.641401
YOR228C	MCP1	-1.19632	-0.498564	-2.01294
YLR253W	MCP2	0.806611	-0.749389	-0.156844
YKL150W	MCR1	1.80368	2.80522	2.4465
YOR221C	MCT1	0.859214	1.32251	1.47556
YBR227C	MCX1	0.571233	-0.409082	-1.02299
YJR024C	MDE1	0.8311	-0.001658	-1.68595
YNL173C	MDG1	0.971771	-0.0894644	-0.13435
YKL085W	MDH1	2.04299	1.70598	1.96334
YOL126C	MDH2	0.168135	0.557769	0.973009
YDL078C	MDH3	1.85833	0.952016	1.60114
YFL016C	MDJ1	2.33419	1.83931	2.19565
YLR188W	MDL1	0.643746	0.208236	-0.172869
YPL270W	MDL2	0.306292	0.267083	0.440768
YML104C	MDM1	-0.453653	-1.20841	-2.38574
YAL010C	MDM10	-1.12694	-1.42918	-0.943554
YOL009C	MDM12	-0.44584	-0.163121	-0.525489
YOL076W	MDM20	-0.395852	-1.13867	-1.13847
YLR368W	MDM30	-0.41397	-0.353643	-0.716011
YHR194W	MDM31	-0.17344	0.0478779	-0.668127
YOR147W	MDM32	-0.279623	-0.774512	-1.77431
YGL219C	MDM34	0.420315	0.262462	-0.184795
YKL053C-A	MDM35		0.853952	1.33958
YPR083W	MDM36	-1.85151	-1.15376	-1.99005
YOL027C	MDM38	1.74891	1.34713	0.883384
YLR106C	MDN1	1.61964	0.801113	0.803027
YGR100W	MDR1	-0.259872	-0.299081	0.324052
YGL197W	MDS3	0.707756	0.738638	0.555092
YJL112W	MDV1	0.374449	-0.393459	-0.0522194
YOL111C	MDY2	1.67077	0.747037	1.23267
YBR136W	MEC1	-0.87857	-1.21644	-1.09854
YLR288C	MEC3	-1.29069	-3.1779	-2.1073
YPR070W	MED1	-0.817809	-1.85702	-1.149
YMR112C	MED11	0.118061	-0.599221	-0.698554
YDL005C	MED2	0.588511	0.608196	0.257324
YOR174W	MED4	-1.10254	-2.40478	-0.597225
YHR058C	MED6	-0.575608	-1.14089	-0.655257
YOL135C	MED7	0.736482	-1.02519	-1.53956
YBR193C	MED8	0.855026	-0.0321799	0.623374
YLR069C	MEF1	1.17734	1.05095	0.413195
YJL102W	MEF2	-0.87835	-0.528518	-0.50232
YKR007W	MEH1	0.571233	-0.409082	0.924544
YGR121C	MEP1	0.156196	-0.648548	0.159009
YPR138C	MEP3	2.48725	2.63359	2.41099
YGR264C	MES1	2.18342	1.26899	1.0516
YKR069W	MET1	-0.0389517	-0.51112	-0.325051
YFR030W	MET10	1.01501	1.25333	1.06089
YPL023C	MET12	0.446725	0.507051	-0.177244
YGL125W	MET13	1.13128	1.99504	2.00151
YKL001C	MET14	0.231747	-0.877852	-2.39222
YPR167C	MET16	-2.97309	-0.690368	0.0176533
YLR303W	MET17	3.65671	2.80248	2.28811
YIL128W	MET18	0.0192602	-0.867946	-0.754286
YNL277W	MET2	0.256959	0.177107	-1.14462
YOL064C	MET22	0.549923	-0.0518812	0.640199
YIR017C	MET28		-0.434617	-0.270916
YJR010W	MET3	0.767154	0.410462	-0.48242
YIL046W	MET30	0.887602	0.019761	0.320966
YPL038W	MET31	0.632634	-0.66961	-1.18398
YDR253C	MET32	-0.165732	-0.467976	-1.30427
YNL103W	MET4	1.36089	1.23449	1.5173
YJR137C	MET5	1.41653	0.487329	0.623374
YER091C	MET6	4.01821	2.76685	2.58295
YOR241W	MET7	1.19367	0.650419	-0.448914
YBR213W	MET8	-0.240322	-3.34992	-1.86429
YLR017W	MEU1	2.33756	0.978734	0.520947
YPL169C	MEX67	1.33079	0.759357	0.483146
YPL187W	MF(ALPHA)1	-1.25562	-1.55786
YGL089C	MF(ALPHA)2	-0.151926	-1.03913	0.0314591
YDR461W	MFA1	3.44898	2.66131	3.63236
YNL145W	MFA2	3.08908	1.78684	1.6875
YDR219C	MFB1	-1.03967	-0.97934	-1.34171
[truncated: 3,332 more rows]

## Sheet: Fig S7G
Values are reads per kilobase per million reads (FPKM, log2)
Gene Name	Systematic Name	1h	2h	4h	6h	2h + Rapa	4h + Rapa	6h + Rapa
YBR085W	AAC3	-3.17455	-0.141336	-1.59354	-2.0389		-1.21874	-1.1785
YNL331C	AAD14	-1.48153	-2.18528	-1.90052	-0.345879	0.145124	-0.0402954	-0.900512
YFL057C	AAD16	-0.07714	-0.365852	-1.08109	-1.52645	0.849075	-0.121332	-0.344118
YCR107W	AAD3	-0.258544	-0.717181	-0.11049	-0.418349	-0.180326	0.112301	-0.695447
YFL056C	AAD6	-0.604387	-0.893099	-1.02337	-1.46874	0.129183	-1.38554
YNL141W	AAH1	2.36756	2.05136	0.723149	0.360249	-0.849187	-0.026045	-0.627343
YHR047C	AAP1	1.65363	1.36492	1.35822	0.490622	1.10493	1.0797	0.614062
YBL074C	AAR2	-0.809856	-1.09857	-0.591413	-1.25917	-1.88364	-1.76094	-1.39876
YKL106W	AAT1	2.15234	0.86363	0.56343	1.04407	1.75663	1.23688	0.941947
YLR027C	AAT2	4.3649	3.80527	4.02066	2.75545	3.44536	3.2026	3.06499
YBR236C	ABD1	0.618005	0.865347	0.199018	0.431728	0.614609	0.453519	-0.205366
YKL112W	ABF1	0.737977	0.632129	-0.774986	-1.33583	-0.0858304	-0.193741	-0.47542
YMR072W	ABF2	1.62662	1.50783	0.792594	1.26477	2.30772	1.16739	0.944603
YCR088W	ABP1	2.74729	2.40967	3.01636	2.1855	2.7553	2.6442	2.12186
YOR239W	ABP140	2.45337	1.73101	0.79338	-0.172815	1.23374	0.81308	0.0220097
YNR033W	ABZ1	1.2011	1.19711	1.08821	1.16025	0.837803	1.16214	0.223147
YMR289W	ABZ2	-0.0140613	-0.59228	0.692483	-0.222365	0.622647	0.0672775	0.107526
YER045C	ACA1	1.51694	1.04537	1.12068	1.84524	1.6358	1.86703	2.31708
YGR037C	ACB1	2.94804	4.0313	3.02655	3.31815	3.48723	3.85201	3.66399
YNR016C	ACC1	3.53979	4.38858	3.88775	3.16258	3.83337	3.99538	3.22738
YLR131C	ACE2	-0.460635	-2.25185	-0.30412	-1.19005	-0.451958	-1.59229	-1.137
YLR144C	ACF2	-0.757862	-0.532	-0.321238	-0.622211	-0.0540393	-0.843874	-1.15412
YJR083C	ACF4	-2.18443	-0.303221	-1.18838	-1.63375	-0.258219	-1.55055	-0.451412
YDL203C	ACK1	0.519658	-0.131624	-0.779748	-0.877187	0.0129128	0.0425062	-0.18028
YPL267W	ACM1			-0.586084	-0.446483	-2.65592	-0.948254	-1.58608
YLR304C	ACO1	4.2853	3.75529	4.86944	4.51484	4.47403	4.59608	3.73651
YJL200C	ACO2	2.05985	1.82773	2.49951	1.359	1.92718	1.42492	0.914555
YKL192C	ACP1	3.56407	4.04089	3.56012	2.11475	3.25582	3.51987	3.35367
YAL054C	ACS1	-0.84973	-0.401476	-0.531751	-0.360442	-0.338552	1.00654	0.731289
YLR153C	ACS2	3.65669	3.90992	4.18707	3.58461	3.75467	3.27947	2.89785
YFL039C	ACT1	6.30548	6.17188	6.19801	5.90289	6.09616	5.79661	5.43342
YDR448W	ADA2	-0.375108	-0.815823	-0.379058	-0.976423	0.0365332	-0.362717	-0.379052
YMR184W	ADD37	2.02609	0.673248	0.668504	0.223142	1.42874	1.83685	1.23555
YKL206C	ADD66	0.846134	1.14238	-0.643242	0.17443	0.549956	0.842584	0.449873
YAR015W	ADE1	3.17026	2.12666	2.49889	2.10902	3.29579	2.59358	2.41143
YNL220W	ADE12	2.21331	1.26564	2.93183	1.96563	3.27703	2.31534	1.4724
YLR359W	ADE13	2.25466	1.50128	1.63404	0.741219	2.13844	0.364979	0.016662
YLR028C	ADE16	3.09083	2.54288	2.58042	1.80298	2.72332	2.77141	2.5394
YMR120C	ADE17	2.03022	0.505882	2.92391	1.97605	3.76097	2.17472	1.15838
YOR128C	ADE2	0.648866	0.605267	1.86731	1.27756	2.1056	1.28275	0.553
YGR204W	ADE3	3.56709	3.42277	3.76	2.85474	4.60097	4.19038	4.12638
YMR300C	ADE4	2.01615	1.32783	1.54986	0.822097	2.41443	1.88566	1.45033
YGL234W	ADE5,7	3.6446	2.55444	2.96542	2.42644	2.70186	2.46876	2.11591
YGR061C	ADE6	3.11201	2.60757	2.84982	2.64658	3.18661	2.23703	2.10806
YDR408C	ADE8	2.23895	1.73611	1.90058	0.253583	2.30718	1.76973	1.54695
YOL086C	ADH1	7.49249	7.5621	7.52008	6.35088	6.22506	5.93805	5.50376
YMR303C	ADH2	1.0276	-1.06847	-0.368666	2.06861	-0.853539	-1.73084	-1.14627
YMR083W	ADH3	4.11494	3.43344	3.6784	3.16063	4.28159	4.14505	3.6615
YGL256W	ADH4	0.816551	0.375836	-0.0498949	-1.36973	0.327728	-0.0641422	-0.772355
YMR318C	ADH6	3.42955	3.00959	2.76993	1.99273	2.81405	1.91838	2.06124
YCR105W	ADH7	0.0393019	-0.123879		-1.28448	-2.49392	-1.20129	-0.308596
YMR009W	ADI1	1.66159	1.69481	1.465	1.46021	2.87321	0.880437	0.53212
YDR226W	ADK1	4.11824	4.27352	3.52933	2.60243	3.35856	3.31525	2.22677
YER170W	ADK2	-2.69704	-2.98575	-1.11602	-3.14635	-1.77082	-1.47819	-2.28594
YJR105W	ADO1	4.1051	4.0822	3.85635	3.02852	3.45467	3.42329	3.541
YCR011C	ADP1	0.880341	0.490346	-0.14827	-0.0253486	1.15273	0.653946	0.266773
YDR216W	ADR1	-0.756758	0.227549	0.939732	2.01632	-0.328043	0.222897	0.391301
YDL239C	ADY3	-2.0009	-2.06722	-1.58982	-1.33474	-0.411725	-1.25155	-2.00485
YLR227C	ADY4	-1.30256	-2.59127	-2.30651	-1.16691	-1.96131	-0.794211	-1.89147
YMR064W	AEP1	-0.153866	-0.00200494	0.204755	-0.82557	-0.227651	-0.239878	-0.849687
YMR282C	AEP2	-1.54427	-1.83298	-1.32582	-2.25661	-1.88109	-1.91039	-3.13317
YLR040C	AFB1	0.769315	-0.171474	0.475859	-0.139429	1.75966	0.265691	0.720977
YEL052W	AFG1	0.312806	0.531055	-0.238631	-1.38443	-1.20155	-0.493886	-1.3541
YLR397C	AFG2	1.31554	0.570447	0.286925	-0.431455	-0.734001	-0.611298	-0.57105
YER017C	AFG3	1.37612	1.06316	1.1377	0.69234	0.253422	1.03384	0.762963
YOR129C	AFI1	-1.59619	-1.73289	-2.44813	-2.21542	-2.8399	-2.13223	-1.89558
YDR085C	AFR1	-0.906154	-0.124476	0.522856	1.05053	0.605023	0.575723	0.227406
YGL071W	AFT1	0.89912	0.997432	0.697231	-0.250631	0.825335	0.495525	-0.0209919
YPL202C	AFT2	1.32066	-0.922245	-0.315555	0.824046	1.04757	0.644203	0.362523
YNR044W	AGA1	1.62814	0.711401	1.12169	0.413297	0.824448	-0.124999	-0.463263
YGL032C	AGA2	1.44554	1.15683	1.44159	0.733192	1.37175	1.81638	0.593597
YPR021C	AGC1	-1.0804	-0.677234	-0.697327	-1.77072	-0.606698	-0.977035	-1.12182
YDR524C	AGE1	0.789993	-0.442135	-0.398381	-0.0552475	-0.757724	-1.21998	-0.74233
YIL044C	AGE2	-0.321874	0.974377	0.036747	-0.57854	0.256418	0.0896139	-0.91078
YBR132C	AGP2	-0.169586	-0.13637	0.350026	0.551027	0.710825	1.57282	1.32897
YFL055W	AGP3	-1.07183	-1.36054	-1.75385	-1.71378	-0.445172	-2.43795	-1.3388
YFL030W	AGX1	-0.517154	-1.80587	-1.5211	-0.796541	-0.131508	-0.423843	-0.298706
YDR214W	AHA1	4.72991	4.94524	4.04052	3.54363	3.75251	3.48932	3.47234
YOR023C	AHC1	1.52174	1.11018	1.5178	1.07243	0.962533	1.26884	1.07302
YCR082W	AHC2	2.72653	1.49922	2.36894	0.753656	2.21665	2.00677	2.07349
YLR109W	AHP1	6.3923	6.46308	6.29178	5.84641	7.59475	7.34047	6.56301
Q0050	AI1	3.22311	3.16978	4.24031	4.2666	3.83801	3.5343	3.34909
Q0055	AI2	3.25371	3.16562	4.04711	4.09813	3.50186	3.88468	3.98441
Q0060	AI3	0.540003	-1.11128	0.273019	0.00822908	-0.244276	-0.996042	-0.759397
Q0065	AI4	-0.259138	1.07106	0.684445	0.976049	0.503578	-0.34515	-0.485474
Q0070	AI5_ALPHA	-1.66681	-1.73313	-1.67076	-1.70108	-1.5182	-3.61789	-2.51875
Q0075	AI5_BETA	1.51633	1.56866	2.24935	3.19355	1.17951	1.52873	1.51239
YAL046C	AIM1	1.14525	0.371114	1.1413	1.21051	1.84907	2.05924	1.55635
YER087W	AIM10	-0.311605	-0.500781	-2.12291	-1.10884	-0.870817	-1.48508	-1.53794
YER093C-A	AIM11	0.676422	-0.197252	0.409438	-1.35785	-1.98233	-1.27466	-0.497447
YGL160W	AIM14	-0.0159565	-0.691691	0.140559	-0.160414	-0.177205	-0.884577	-1.23289
YHL021C	AIM17	1.87218	0.865236	2.10269	1.79483	3.11465	3.33348	2.81052
YHR198C	AIM18	-0.434988	0.0539082	-0.246292	-1.69165	-0.146203	0.391537	-0.130809
YIL087C	AIM19	-0.544266	-1.41794	0.451784	-2.57854	0.118914	1.20509	1.36933
YAL049C	AIM2	1.80869	0.876121	2.01886	1.10784	2.17851	1.60607	1.33081
YIR003W	AIM21	0.92286	0.775011	0.218471	-0.00449896	1.0231	0.943763	0.720977
YJL046W	AIM22	0.298828	-0.437343	-1.29008	-1.73545	-1.35992	-0.974183	-1.61201
YJL131C	AIM23	-0.229143	-0.228348	-0.233093	-2.26342		-1.44326	-1.98797
YJR080C	AIM24	0.696008	-0.255669	0.531594	-0.5418	-0.45578	-0.0111491	-1.33347
YJR100C	AIM25	-3.27045	-1.23723	-0.104472	-1.39783	-0.344233	-0.31464	-1.53743
YKR074W	AIM29	0.891382	0.410025	0.20936	-1.55793	0.402559	-0.474738	-0.697525
YBR108W	AIM3	-0.764852	0.350827	0.898623	0.698374	0.980791	1.12142	1.4536
YML087C	AIM33	-1.61417	-1.48784	-1.20308	-3.64844	-1.27292	-0.105819	0.0193181
YMR157C	AIM36	0.431384	0.405707	-0.894493	-1.01793	-0.156974	0.065264	-0.894488
YOL053W	AIM39	-1.55573	0.403485	-0.559681	-2.00504	-0.459592	-0.221412	0.177291
YBR194W	AIM4	1.07621	0.787499	0.586834	-0.595493	-0.219967	0.224664	0.264912
YOR215C	AIM41	0.194406	0.905694	0.775419	1.55245	1.62312	1.70275	1.87852
YPL158C	AIM44	-1.35503	-1.64374	-0.721547	-0.116283	0.259243	-0.984182	-0.791931
YPR004C	AIM45	1.74023	1.31826	1.64882	0.290922	1.48588	0.871613	0.764304
YHR199C	AIM46	1.45451	1.16579	1.39166	0.753656	1.90679	1.90396	1.50715
YDL237W	AIM6	0.855746	0.875156	1.26683	0.10158	0.913205	0.904663	0.19645
YDR063W	AIM7	1.65548	0.473684	0.536053	0.505729	1.78815	1.04835	-0.633866
YER080W	AIM9	1.42772	0.958436	1.17761	0.949839	2.00344	0.943763	0.166388
YMR092C	AIP1	1.51183	1.40209	2.04675	1.19258	2.21792	1.89352	1.32429
YIL079C	AIR1	0.905986	0.295346	0.280548	-1.0579	-0.319802	-0.460134	-0.545417
YDL175C	AIR2	0.112202	-0.314013	-1.35118	-1.79654	-1.09909	-0.905994	-1.12878
YBR059C	AKL1	0.800209	0.798779	1.51353	0.618001	0.45849	0.836848	0.788091
YDR264C	AKR1	1.90637	1.49664	0.781407	0.1434	1.09008	0.184771	0.489232
YOR034C	AKR2	-0.259419	-0.0956186	-0.926334	-0.564341	-0.05757	-0.703542	-0.189362
YOR335C	ALA1	3.31561	2.77277	2.70422	1.22059	2.48322	2.22405	1.2833
YJL122W	ALB1	2.82672	2.21608	1.01542	0.248128	-0.791383	-0.0837177	-0.569538
YMR169C	ALD3	-0.0194245	-2.21503	-0.76034	0.482354	-0.299661	-0.833004	0.0697411
YOR374W	ALD4	3.83681	1.76956	2.60181	3.65806	2.50128	3.4045	2.93886
YER073W	ALD5	1.78793	2.04811	2.61406	2.05946	2.16871	1.31078	1.05885
YPL061W	ALD6	6.13312	4.87689	4.22706	3.14994	1.71811	1.5067	0.712007
YOR175C	ALE1	0.23374	-0.514403	-0.142178	-0.974563	0.700523	0.362385	-0.907707
YNL148C	ALF1	0.28543	0.411756	-0.888444	-0.526452	-0.95828	-0.44326	-0.473401
YBR110W	ALG1	-0.162938	0.285316	0.24815	-0.875284	0.348239	-0.792092	-0.0148786
YNL048W	ALG11	0.124965	-0.0857438	-0.348469	-0.909309	-0.418305	-1.24115	-1.17443
YNR030W	ALG12	1.99132	1.24318	1.52794	0.889934	1.15854	1.07266	0.784286
YGL047W	ALG13	0.930596	0.50438	0.274569	-0.65622	0.204734	1.10504	-0.310387
YBR070C	ALG14		-1.48133	0.0258257	-0.641929	-0.851365	-0.336345	-1.36649
YGL065C	ALG2	-0.595527	-1.03624	-1.11405	-1.36677	-0.531809	-0.0356477	-0.599471
YBL082C	ALG3	0.866276	0.39314	-0.459601	-1.90496	-0.150925	0.248618	0.633514
YPL227C	ALG5	0.019368	-0.783917	-0.984582	-1.16691	0.0830861	-0.861325	-1.56954
YOR002W	ALG6	1.32348	0.484572	0.546942	-0.235455	0.84634	-0.00787397	0.0774621
YBR243C	ALG7	0.899292	-0.0332764	-0.578589	-1.87195	0.641082	-0.110685	-1.52612
YOR067C	ALG8	-0.0340713	-0.162318	-0.540521	-1.98588	-1.02539	-0.680299	-1.38851
YNL219C	ALG9	0.636621	0.856923	0.0196947	0.39376	1.03232	0.377416	-0.00886875
YGL021W	ALK1	-2.94387	-1.23259	-1.53279	-1.65622	-1.14319	-2.57303	-2.11774
YBL009W	ALK2	-1.356	-1.32278	-2.03802	-1.63539	-1.42978	-1.13716	-1.24447
YML086C	ALO1	2.14525	1.99404	1.89466	0.92421	1.29974	1.17341	0.819381
YNL270C	ALP1	-2.11121	-1.59257	-2.5302	-0.560522	-1.86307	-0.389868	-0.0562608
YOL130W	ALR1	1.7172	1.11075	0.144965	-0.457938	0.574701	0.416667	0.22559
YFL050C	ALR2	-0.315036	-1.08917	-1.12634	-0.633103	-0.611214	-0.903549	-0.438279
YLR089C	ALT1	2.82908	1.25213	1.61781	1.6199	4.34781	3.99784	3.38077
YDR111C	ALT2	-1.34429	-0.758536	-1.61128	-2.37857	-2.00304	-1.48802	-0.9332
YKR021W	ALY1	0.555698	-0.0905662	0.323479	-0.121883	0.90572	0.25829	-0.346367
YJL084C	ALY2	0.556483	0.236744	-0.047859	-0.318134	0.834999	-0.154773	-0.680122
YML035C	AMD1	1.54725	1.3924	1.28027	0.628456	0.795395	1.55037	0.646402
YBR211C	AME1	-3.25646	-2.54518	-1.67545	-2.12081	-1.33025	-1.03762	-1.03802
YOR378W	AMF1	-1.36761	-1.43393	-1.14917	-1.81692	0.143566	-0.996765	-0.219551
YGR001C	AML1	1.7962	1.50749	1.47032	-0.712007	1.98545	-0.0438533	0.148398
YGL156W	AMS1	0.272906	-0.20845	1.05555	1.57848	1.80793	2.06059	1.82968
YJR047C	ANB1	-2.12923	-0.832978	0.18875	-0.57854	-0.618051	-1.49535	-0.396207
YEL036C	ANP1	1.94944	1.4466	1.1319	0.286004	1.40999	1.08289	1.43329
YKL047W	ANR2	-0.633533	-1.43682	-1.15206	-0.945341	-1.70732	-0.999653	-1.37444
YPR128C	ANT1	0.0468487	-0.756436	-0.694066	-1.13943	0.651135	-1.05624	-1.05663
YPR180W	AOS1	0.340075	0.257814	0.542577	-0.350245	0.373205	0.0808702	0.0507291
YCL050C	APA1	3.16705	2.69776	2.17997	0.767777	2.38431	1.74909	1.12295
YDR530C	APA2	-0.26114	-0.964889	-0.943162	-1.71045	0.571965	0.832171	0.542271
YNL172W	APC1	-0.224338	-1.94915	-0.707456	-1.02729	-0.395421	-1.47016	-1.33681
YDL008W	APC11	0.113082	-2.49756	-1.2128	-1.65816	-0.282631	-0.574966	0.524176
YLR127C	APC2	-0.450833	-0.739545	-0.79582	-0.56311	-1.31311	-1.25753	-1.38078
YDR118W	APC4	-1.7176	-1.78392	-3.30651	-1.75187	-2.05442	-1.66868	-1.08411
YBR151W	APD1	1.68839	1.70225	1.58491	1.46148	1.16715	1.22274	1.40205
YKL103C	APE1	1.83168	1.46205	2.35015	2.07674	4.49617	2.56684	2.35623
YKL157W	APE2	2.0226	1.77011	2.0429	1.72407	2.84753	2.10475	1.7008
YBR286W	APE3	4.80536	4.29638	4.4075	3.49587	4.55886	4.09074	3.62028
YHR113W	APE4	1.33103	0.640223	1.24691	-0.327732	1.74823	1.37017	0.661956
YNL077W	APJ1	-1.40471	-1.47103	-2.40866	-0.117061	-0.893538	-0.655358	0.0652727
YJR005W	APL1	0.116032	-0.888886	-0.952048	-0.101954	0.103647	-0.525722	-1.08955
YKL135C	APL2	-0.00192078	-0.106208	-0.217374	-0.052683	0.0498247	-1.36804	-1.34982
YBL037W	APL3	-0.444826	-0.864782	-0.328481	-1.51081	-0.042173	-0.290114	-1.38737
YPR029C	APL4	0.659826	0.406738	-0.273735	-0.304059	0.171003	-0.0740263	-0.496121
YPL195W	APL5	0.630551	0.274725	-0.373399	-0.371302	-0.443235	-0.671439	-1.24786
YGR261C	APL6	0.664548	0.516699	0.462659	0.139287	-0.109677	-0.899511	-0.817443
YPL259C	APM1	-0.0246726	-0.950814	-1.83598	-1.11141	-0.446381	-1.61319	-0.961502
YHL019C	APM2	-0.869873	-0.573622	-0.736319	-0.55365	0.37827	0.0859351	-0.0258198
YBR288C	APM3	-0.397524	-0.82374	-1.05355	0.278695	-1.60881	0.236356	-0.0535448
YOL062C	APM4	0.206002	0.473684	0.0214802	-0.082845	0.292681	-0.788149	-0.470367
YKL114C	APN1	0.802923	0.353747	0.136009	-0.0869611	0.0661727	-1.4892	-0.863986
YBL019W	APN2	-1.1596	-1.44831	-1.16355	-2.09434	-2.45578	-1.33308	-3.55586
YNL094W	APP1	0.982259	0.886192	0.603914	0.357861	1.10112	1.01042	0.936495
YIL040W	APQ12	-1.92041	0.790874	-1.92436	-0.784764	-0.409237	-1.28653	-0.509321
YJL075C	APQ13	0.401514	0.790874	0.397564	-0.369726	-0.9942	0.298428	-0.187393
YJR058C	APS2	1.14682	1.38863	0.294878	0.849516	1.48808	1.61078	0.709922
YJL024C	APS3	0.341944	-0.432194	-0.46936	-1.91472	0.460804	-1.24657	0.115608
YML022W	APT1	2.29291	2.0042	1.28896	0.313084	0.103647	0.548278	-0.411473
YDR441C	APT2	1.22896	0.940251	0.225014	1.65412	1.27065	1.44781	1.30302
YNL065W	AQR1	1.68839	1.54407	0.895949	-0.893367	0.103647	0.347366	-2.41147
YPR192W	AQY1	-3.1646	-1.86835	-1.58359	-0.44399	0.0835398	-0.208795	0.333954
YLL052C	AQY2	-1.04496	-0.748709	0.536053	0.505729	-0.533782	-1.41108	0.366134
YBR149W	ARA1	2.80252	2.45152	2.7781	2.1342	3.11814	2.57205	1.97076
YMR041C	ARA2	-0.499735	-1.5958	-0.503684	-1.7564	-0.380875	0.414253	-0.311034
YER036C	ARB1	3.76179	3.4321	2.43591	1.63209	2.00762	2.14413	1.51088
YGL105W	ARC1	4.35136	3.9302	3.9154	3.09153	3.55321	3.01033	2.88376
YIL062C	ARC15	1.80869	2.25694	2.35728	1.77441	2.5829	2.85761	2.52235
YLR370C	ARC18	2.31433	2.33596	2.19009	1.61348	2.50358	2.6619	2.32949
YKL013C	ARC19	2.68839	2.61541	2.63714	1.98533	3.38833	2.45554	2.50284
YNR035C	ARC35	2.70599	1.95785	2.465	1.9402	2.47045	2.29547	1.77313
YBR234C	ARC40	1.84431	2.38787	2.85785	1.89543	2.34371	1.902	1.10731
YHR013C	ARD1	1.21591	2.01466	0.211957	-3.2334	0.312047	-0.342858	0.32744
YCR048W	ARE1	1.31957	1.06188	0.377017	-0.193876	1.27681	1.13032	0.879523
YNR019W	ARE2	1.80777	1.47599	1.07391	1.31539	1.60071	0.877746	0.831837
YDL192W	ARF1	3.39889	3.21327	3.19464	2.65412	3.15518	1.92174	1.86245
YDL137W	ARF2	3.42536	2.90988	2.54694	2.44262	2.85562	2.6702	1.51453
YOR094W	ARF3	0.796544	-0.662093	-0.377331	0.177307	-0.125239	0.260498	-0.64036
YOL058W	ARG1	1.05255	0.921381	4.54783	3.16959	4.67064	4.0028	3.23894
YJL071W	ARG2	-0.79187	-0.595155	0.13018	-0.755755	0.271848	-0.573028	-0.310387
YJL088W	ARG3	-1.73563	-2.02434	1.53344	0.478022	2.09747	1.52274	0.845387
YHR018C	ARG4	1.49159	1.40933	3.43106	2.75688	4.73232	4.4767	3.93017
YER069W	ARG5,6	0.238301	0.352945	2.55628	2.44212	2.3396	1.76347	1.24979
YMR062C	ARG7	1.03389	1.16022	2.57884	2.07762	3.46261	2.35583	1.81938
YOL140W	ARG8	0.589365	0.0527261	0.659416	0.592566	0.791214	1.33287	0.00045905
YMR042W	ARG80	1.13884	-2.60931	-0.324544	-1.18494	0.412975	0.313286	0.897855
YML099C	ARG81	0.647753	0.490286	-0.104658	-0.670314	0.226044	-0.525722	-0.47549
YDR173C	ARG82	-0.224894	-0.361602	-0.398768	-1.25917	-1.14668	-2.17598	-1.39876
YDR376W	ARH1	0.19994	0.145694	0.108528	0.418053	-0.153953	-0.346752	-0.569538
YGL157W	ARI1	2.36756	0.672852	2.39057	3.02321	2.47274	2.0284	1.44305
YNL020C	ARK1	0.253114	-0.237232	-0.367507	-1.39783	-0.174308	-0.936128	-1.15891
YBR164C	ARL1	0.948547	0.507832	1.52956	-0.0153382	0.137796	-0.154539	-0.154933
YPL051W	ARL3	0.309883	-0.786184	-1.50142	-1.36182	-0.986295	-1.27863	-2.08638
YHL040C	ARN1	0.884577	-0.211489	0.0732728	-0.606555	-0.411601	-1.2889	-1.37418
YHL047C	ARN2	-0.420727	-0.816354	-1.06211	-0.976954	-0.601428	-0.786847	-1.11655
YDR127W	ARO1	2.77132	2.3078	2.75431	2.23264	3.22203	2.61453	1.81426
YGL148W	ARO2	3.41329	2.85911	3.00637	2.09153	2.80224	2.82477	2.33895
YDR035W	ARO3	2.96898	2.34147	2.87862	2.32222	3.44621	2.83481	2.58317
YBR249C	ARO4	3.93503	3.6634	4.64729	3.88782	3.28911	3.40542	2.82418
YPR060C	ARO7	0.688395	0.274152	-0.578589	-1.02395	-1.38539	-1.67773	-0.900512
YGL202W	ARO8	3.66889	3.23738	4.23726	3.71361	4.473	3.10038	2.43329
YDR421W	ARO80	-0.464638	-0.622106	-1.05355	-0.662411	1.13535	-0.468189	-0.690975
YHR137W	ARO9	1.14068	-0.0655659	0.371199	1.27633	3.0669	1.00903	0.219202
YHR129C	ARP1	-1.19131	-1.21699	-1.19526	-1.37759	-0.587025	0.120641	-2.10215
YDL029W	ARP2	2.41377	1.89878	1.36252	1.43653	2.45188	1.95144	1.84795
YJR065C	ARP3	2.48092	2.37278	2.69109	2.35738	2.4451	2.36171	2.18676
YJL081C	ARP4	1.58406	0.590802	0.0275675	-0.624245	0.138304	0.343469	-0.557389
YNL059C	ARP5	0.610175	0.746769	0.00050472	-0.576102	0.61656	-0.0272468	-0.648582
YLR085C	ARP6	0.0965786	-1.99949	-0.907371	-1.16009	-1.78456	-0.906971	-1.12976
YPR034W	ARP7	1.06859	0.730969	0.064641	-1.28761	0.175377	-0.0344952	0.327681
YOR141C	ARP8	0.207963	0.424486	0.249817	-0.38819	0.572299	-0.158157	0.0571776
YMR033W	ARP9	0.515267	-0.394933	-1.48868	-1.25597	-1.07309	-0.850853	-3.39557
YPR199C	ARR1	-0.108618	-1.0754	0.20936	-1.97297	-0.375049	-0.0153067	0.209366
YLR392C	ART10	-2.37626	-1.928	-1.96517	-4.41053	-1.03501	-4.32734	-2.2282
YGR068C	ART5	0.66286	0.520989	-0.34109	-0.786452	-0.517841	-0.262688	-0.485474
YDR101C	ARX1	2.32975	1.71911	0.740836	0.0324399	-1.42854	-0.206297	-1.05057
YPR085C	ASA1	-0.920415	-0.694553	-1.14676	-0.855153	0.105336	-0.508927	0.268287
YMR116C	ASC1	6.07093	6.24827	5.47744	4.41587	3.47472	3.40103	3.24433
YOR058C	ASE1	-0.665427	-1.87168	-0.586914	-1.39485	-1.01932	-1.94908	-0.949478
YJL115W	ASF1	0.778759	1.14212	0.289382	-0.307983	-0.102382	0.412639	0.0829372
YDL197C	ASF2	-0.521767	-0.810479	-0.525717	-0.623156	-0.470022	-1.02539	-0.0465434
YIL130W	ASG1	0.736289	-0.167132	-1.07502	-0.8683	-0.197318	0.0408617	-0.297402
YJL170C	ASG7	-1.58213	-0.870846	-1.58608	-3.03145	-1.07096	-0.626326	-0.586078
YKL185W	ASH1	1.09838	-0.53137	1.60139	1.68654	1.73086	2.03892	2.15636
YMR119W	ASI1	-0.915677	-1.20439	0.00637332	-0.686916	-0.31139	-1.14429	-1.01916
YNL159C	ASI2	-0.275079	-0.563791	-0.279029	-0.0723143	0.651135	0.0108772	0.0290991
YNL008C	ASI3	-0.771037	-1.18528	-1.19002	-1.10487	-0.844822	-1.91476	-1.77498
YKL052C	ASK1	0.486761	-0.579558	0.219777	-3.54751	0.149941	0.120641	-1.10215
YGR097W	ASK10	1.77511	0.749429	1.49362	1.62836	2.06122	1.93672	1.71394
YDL088C	ASM4	0.710763	0.809074	0.328301	-0.191061	0.258466	0.0365202	-0.771229
YPR145W	ASN1	4.30077	3.95582	4.74852	3.75495	5.7645	5.46924	4.87423
YGR124W	ASN2	3.87438	3.58566	3.26247	2.57135	2.67558	2.78265	2.3137
YDR321W	ASP1	2.60709	2.0925	1.81655	0.90724	-0.575215	0.887338	-0.768408
YPR093C	ASR1	-0.755212	-0.365852	-1.08109	-3.52645	0.171003	0.0161715	0.421417
YBL069W	AST1	0.568252	-0.383424	-0.87627	-2.12899	-1.43153	-1.23844	-0.268581
YER101C	AST2	-1.68316	-1.16452	-0.687114	-0.673044	-1.17199	-0.0492842	-0.571631
YDR184C	ATC1	0.798272	0.509561	-0.527605	-1.236	-3.1824	-0.889776	-0.89017
YGL017W	ATE1	-0.917455	0.0417607	-0.599477	-1.55941	-0.821316	-0.698613	-0.921399
YOR377W	ATF1	-1.39624	-1.46256	-0.284709	-1.84555	-1.24763	-0.762357	-2.24818
YGR177C	ATF2	-0.201913	-0.713017	-2.42825	-1.13665			-2.59817
YGL180W	ATG1	-1.96532	-1.1545	-0.689162	-0.4671	0.153539	0.0706579	-0.191657
YPR049C	ATG11	-1.17207	-1.21286	-0.176021	-0.4921	-0.245857	-0.290264	-0.551524
YBR217W	ATG12	-0.814106	-2.68778	-1.40302	-2.84838	-0.887891	0.0421667	-2.98797
YPR185W	ATG13	-0.398069	-0.0738042	-0.0971643	-0.0279533	0.298663	0.235811	0.351826
YCR068W	ATG15	0.42536	0.651222	0.614056	-0.416269	1.38552	0.711317	0.801689
YLR423C	ATG17	-1.31521	-0.755922	-3.64109	-1.76452	-3.71092	-1.41829	-2.22604
YFR021W	ATG18	0.550891	0.503188	0.174973	0.22711	0.825029	0.184771	0.409444
YOL082W	ATG19	0.95504	0.251291	0.951091	0.444328	1.38376	1.39628	-0.0489034
YNL242W	ATG2	-1.80437	-1.37688	-0.860791	-1.15415	-0.226083	-0.551584	-0.646046
YDL113C	ATG20	0.368777	-0.563791	-1.1091	-0.264959	-0.54151	-0.117638	-0.340424
YPL100W	ATG21	-1.08921	-1.60032	-1.57859	-0.886448	0.0296468	-0.455333	-1.31555
YCL038C	ATG22	-0.289237	-1.27839	-0.186272	-0.438989	0.395969	0.288059	0.00637902
YLR431C	ATG23	-0.0607269	-2.46492	-0.957761	-1.40312	-1.0276	-0.667855	-1.35007
YLR189C	ATG26	-0.804374	-0.441009	-0.556785	-0.00214695	1.10456	0.391385	0.0472922
YJL178C	ATG27	1.60093	1.68145	1.25995	0.267097	1.02965	1.23481	0.674991
YPL166W	ATG29	-2.61173	-0.578513	-2.61568	0.108884	-0.685514	-0.392887	-1.20064
YNR007C	ATG3	-2.18935	-0.893099	-0.608337	-0.831306	0.54422	0.531993	0.8656
YDR022C	ATG31	-0.896568	-2.77024	-0.900517		0.0296468	-2.84765	-0.748508
YIL146C	ATG32	-0.670564	-1.69624	-1.99644	-2.11988	-0.159387	-0.0366842	-0.674508
YLR356W	ATG33	0.680402	0.0291201	1.31388	1.70502	2.68462	1.66792	2.13102
YOL083W	ATG34	-0.811679	-2.32278	-2.03802	-0.89842	0.00762054	0.184771	-1.20794
YJL185C	ATG36	-2.10342	-1.39213	-0.785441	-1.55273	0.523235	-0.469539	-0.522401
YLR211C	ATG38	-0.703923	-2.99263	-1.12291	-0.153234	-1.77771	-2.07004	-1.70787
YNL223W	ATG4	-0.890544	-2.59429	-1.57257	-0.754893	-0.379367	-0.797232	-0.47945
YPL149W	ATG5	-0.523656	-0.812367	-2.11257	-1.55793	-0.182404	-1.88978	-1.69752
YHR171W	ATG7	-2.66681	-2.95552	-1.0858	-3.11612	-0.740595	-2.03293	-2.51875
YBL078C	ATG8	0.937074		-0.651838	1.9028	1.86329	2.37831	2.15552
YDL149W	ATG9	-2.12043	-1.89457	-1.60981	-2.56974	-0.54214	-0.901589	-0.993131
YPR026W	ATH1	-0.512032	-0.916221	0.398288	0.0661367	0.441663	0.352145	0.286084
YMR301C	ATM1	0.783643	0.939716	0.13333	-0.513666	-0.0677499	-0.16744	-0.975188
YNR002C	ATO2	-1.04496	-1.33367	-2.04891	-1.49427	0.340687	0.173883	0.536059
YDR384C	ATO3	2.20297	2.06235	0.989565	-0.870835	0.504692	0.949323	-1.01043
YBL099W	ATP1	3.26698	3.53247	3.30798	2.76181	3.16554	3.48582	2.96675
YLR393W	ATP10	-0.706668	-0.317308	-2.03255	-1.15598	-0.295027	-0.394716	-0.617502
YNL315C	ATP11	0.579273	1.3901	0.674859	0.229497	1.45302	-0.00923951	-0.116549
YJL180C	ATP12	-0.26114	-0.964889	0.319873	-1.12549	-1.013	-0.62726	-2.85005
YLR295C	ATP14	1.95588	2.28865	1.95193	1.89359	1.88209	2.97678	1.47388
YPL271W	ATP15	2.07172	2.65748	2.06777	1.62241	3.22033	3.36857	2.70521
YDL004W	ATP16	1.74729	2.07525	2.15838	2.03494	2.35157	2.6442	2.29589
YDR377W	ATP17	1.92286	2.21911	-0.403018	1.32155	1.98658	1.81977	0.819381
YML081C-A	ATP18	2.16902	0.880309	0.580109	2.30467	1.09524	2.67737	2.45458
YOL077W-A	ATP19	0.309883	2.92806	1.62786	0.445534	2.2361	3.19169	2.62787
YJR121W	ATP2	4.1305	4.00395	4.45169	3.72347	3.99088	4.28911	4.11038
YPR020W	ATP20	1.18832	0.0922545	-0.0380208	-2.06835	0.307181	1.59981	0.599415
YDR350C	ATP22	-0.788419	-0.414166	-0.917899	-0.574766	0.253273	-0.569577	-0.56997
YNR020C	ATP23	0.343566	-0.459719	-0.660383	-3.42767	-0.467185	-2.34448	-0.107837
YMR098C	ATP25	-0.121383	-0.0381258	0.0351323	-0.751267	-0.282631	-0.0514038	-0.710289
YBR039W	ATP3	2.42046	2.00889	2.04973	1.64184	2.1914	2.22099	1.7087
YPL078C	ATP4	2.22183	2.13665	2.42141	1.31308	2.52991	2.66929	2.11209
YDR298C	ATP5	2.03947	1.56633	1.97663	1.26823	2.07672	1.83685	0.806707
Q0085	ATP6	1.25544	0.796799	1.16902	1.54309	0.712165	1.62628	1.78201
YKL016C	ATP7	2.56452	2.41783	2.50995	2.34469	2.15632	2.76669	2.24692
YML116W	ATR1	-1.44363	-0.616868	-0.862621	-2.15598	1.42118	-0.307253	-0.53004
YAL020C	ATS1	-0.490661	0.413272	-1.30197	-1.16237	-0.201877	-1.66414	-0.716998
YOR079C	ATX2	-2.204	-1.90775	-3.20795	-1.65331	-0.470427	-1.24819	-2.20794
YFL010W-A	AUA1	3.11724	3.1911	3.36483	3.08296	3.50912	2.88236	2.8909
YKL004W	AUR1	2.12205	1.49045	1.17255	0.294225	0.59575	1.41304	0.292134
YOR011W	AUS1	-1.41804	-1.38482	-1.5151	-2.05999	-0.90686	-1.2606	-2.19959
YLR114C	AVL9	1.01802	0.460119	0.629404	-0.230996	0.711571	-0.317729	0.12245
YOL078W	AVO1	-0.777269	-1.28837	-1.36618	-2.03394	-0.995444	-1.21378	-1.75849
YMR068W	AVO2	-0.861802	-0.150514	-1.35118	-0.659037	-0.421015	-0.450315	-0.798632
YJR001W	AVT1	1.10097	1.25477	0.669597	-0.174314	0.829243	0.697373	0.718513
YEL064C	AVT2	-2.2627	-4.13637	-3.85161	-2.71201	-0.462012	-0.754347	-2.11464
YKL146W	AVT3	0.653838	0.178713	0.190456	0.0181127	0.489854	0.600875	1.108
YNL101W	AVT4	0.423289	0.276596	0.205215	0.32545	2.03068	0.78415	0.402666
YBL089W	AVT5	-0.973485	-1.2622	-1.19983	-1.4228	-0.532697	-1.14696	-1.36975
YER119C	AVT6	1.11342	0.92092	0.0588407	-0.193876	1.93654	1.67067	1.33895
YIL088C	AVT7	0.822019	0.0807954	0.509947	0.25723	1.69165	0.755459	0.340028
YPR122W	AXL1	-0.350865	-0.590667	-0.258599	-0.134595	-0.112706	-0.0831127	-1.1539
YIL140W	AXL2	-0.476177	-1.02792	0.207929	0.970676	0.450038	-0.105332	-0.105725
YIL124W	AYR1	1.46086	1.63158	1.87195	1.33348	1.93139	1.90209	1.71325
YLL063C	AYT1	-1.82888	-1.53263	-0.132391	-2.27819	-1.58074	-0.873073	-1.09586
YOR113W	AZF1	-0.340817	-0.767032	-0.804198	-0.34267	0.769822	0.155559	-0.179702
YGR224W	AZR1	-1.6263	-2.17805	-1.04529	-1.20114	-1.70009	-0.992422	-0.215208
YOR134W	BAG7	-2.0231	-2.31181	-2.02705	-0.356935	-0.511923	0.195742	-0.109506
YBR068C	BAP2	2.84283	2.3677	2.43834	2.18201	1.81211	2.25249	2.17531
YDR046C	BAP3	0.454507	1.22238	0.851095	0.268229	-0.941207	0.573813	0.0797252
YIL015W	BAR1	2.43794	1.23669	0.603914	-0.508873	2.23862	1.69631	0.818658
YKR099W	BAS1	0.930101	0.174263	0.12645	-0.986337	0.431009	0.0968545	-0.753963
YHR208W	BAT1	4.04436	4.78524	5.40795	4.51434	3.2361	3.4167	2.95046
YJR148W	BAT2	4.8672	4.22411	4.11443	3.01167	5.4836	5.63818	5.01968
YJL020C	BBC1	2.12103	2.11242	2.66407	2.21871	2.02838	2.22283	1.92354
YHR040W	BCD1	-0.11896	0.440325	-0.859875	-0.430768	-0.344749	0.0998822	0.429637
YMR237W	BCH1	1.58711	1.18474	1.37166	0.302859	1.94467	1.13079	0.597667
YKR027W	BCH2	-0.451036	0.172789	0.545014	-0.402848	-1.44236	-1.73469	-1.22051
YJL095W	BCK1	-0.748517	-0.582663	-0.46296	-1.04583	-0.291788	-0.962634	-1.39187
YER167W	BCK2	1.37078	0.823334	1.05563	0.921468	1.1378	1.04709	1.25494
YDR361C	BCP1	1.53459	1.12035	0.53064	-1.49968	0.19777	0.283947	-1.05432
YDR375C	BCS1	0.872819	-0.252394	0.131904	-0.132886	-0.674897	0.110771	-0.27248
YIL033C	BCY1	2.65187	2.39968	2.78878	2.53186	2.59646	3.22917	3.53911
YLR399C	BDF1	0.979858	1.03403	0.827809	0.342919	1.07208	1.25619	1.35533
YDL070W	BDF2	-0.0225204	-0.85872	-0.814966	-1.01932	0.240729	0.221413	0.998627
YAL060W	BDH1	2.07959	2.33519	2.77608	1.99951	2.74277	2.19459	2.05546
YAL061W	BDH2	-0.177704	0.32208	0.52884	-0.627016	-0.388993	0.0842071	0.943883
YNL039W	BDP1	1.00532	0.59108	0.531887	-0.028952	0.619593	0.276632	0.104472
YOL164W	BDS1	-1.28889	-2.25567	-1.12291	-2.7382	-1.19275	-1.19557	-1.55586
YBR200W	BEM1	0.946928	-0.0938565	0.112903	-1.50238	0.19507	0.224664	-0.32005
YER155C	BEM2	1.28826	0.94544	1.15475	0.830069	0.579991	0.39359	0.196115
YPL115C	BEM3	0.283699	-0.268047	-0.112568	-0.388005	0.209914	-0.265285	-1.23809
YPL161C	BEM4	-0.673841	-1.74016	-2.26275	-4.70812	-1.16266	-1.455	-2.26275
YLR412W	BER1	-0.415942	-0.704654	-0.682926	-3.45022	-0.752762	-0.55967	-0.419886
YIL004C	BET1	-0.381995	0.551686	0.0290934	0.391086	0.54422	0.474278	1.35103
YPR176C	BET2	0.64575	0.150588	0.641801	-1.12549	-0.334926	-0.62726	-0.528118
YKR068C	BET3	1.63018	0.423931	1.12373	1.73726	0.928364	1.87704	1.65425
YJL031C	BET4	-1.68549	-1.23723	-0.467043	-0.549835	-0.759271	-0.829213	-2.27439
YML077W	BET5	-0.149549	0.883668	-0.568536	-1.0139	-1.22333	-0.930706	-1.73845
YJR053W	BFA1	-2.1138	-2.08058	-2.11775	-1.39319	-1.38023	-1.30999	-1.89535
YOR198C	BFR1	4.17246	3.48752	3.74968	3.3998	2.91734	3.18398	2.40222
YDR299W	BFR2	1.24144	1.02673	-0.20308	-0.548907	-3.08027	0.150956	-0.894952
YGR282C	BGL2	5.44346	4.72646	4.84734	5.06094	5.536	6.12337	5.90058
Q0110	BI2	-2.65856	-1.94727	-0.492587	-0.522911	-0.924993	-1.70275	-1.44011
Q0115	BI3	-2.37338	-1.66209	-1.37733	-1.40766	-3.03213		-2.54725
Q0120	BI4	-0.94852	-1.23723	-3.2744	-1.54983	-1.75927	-3.05161	-1.85935
YHR101C	BIG1	-0.722127	-0.788447	0.148392	-0.434473	0.204087	-1.08825	-0.726071
YCL029C	BIK1	0.805964	0.578653	0.365916	-0.996984	0.0159719	0.0862073	0.152928
YER016W	BIM1	0.353211	0.27095	-0.0292506	-0.0961011	0.163948	-0.0129096	-0.351173
YGR286C	BIO2	-0.670162	0.877627	0.977965	0.880526	1.25605	1.24383	1.14303
YNR058W	BIO3		-0.966445	-0.851608	-1.29697	0.166019	-0.306888	0.421417
YNR057C	BIO4	-2.77758	-2.06629	-1.19657	1.02104	1.47056	0.763191	1.44087
YNR056C	BIO5	-0.0797896	0.538389	0.308578	0.377789	0.890819	1.19795	0.916267
YJR089W	BIR1	-0.541193	-0.829905	-1.05972	-1.9905	-1.12955	-0.644279	-2.1301
YBR270C	BIT2	-1.22945	-1.74055	-2.04075	-1.67876	-1.30323	-1.40292	-1.45578
YJL058C	BIT61	-0.571905	-0.860616	-0.713358	-1.31072	-0.783194	-2.07553	-3.03528
YKL061W	BLI1	-1.58959	-1.8783		-1.0389	-0.0784129	-1.95571	-2.1785
YFL007W	BLM10	0.944403	0.421894	0.180588	0.0762625	0.203861	-0.281119	-0.366401
YER177W	BMH1	4.9336	4.72735	4.47777	3.54366	4.21292	4.21955	4.0865
YDR099W	BMH2	3.85019	3.34534	3.70119	3.12524	3.8967	3.672	3.36999
YPL217C	BMS1	2.07912	1.57742	0.862179	0.781813	0.239802	0.40981	0.362111
YBR141C	BMT2	0.384333	-1.01986	-0.998128	-2.18046	-3.38989	-0.512302	-1.32005
YIL096C	BMT5	0.688395	-0.430392	-1.31555	-0.760917	-1.80043	-1.3558	-1.31555
YLR063W	BMT6	0.47013	0.0818828	-2.44071	-2.30111	-1.92558	-1.80288	-0.703739
YJR025C	BNA1	2.20297	1.71262	3.13489	1.62241	3.43851	2.83685	1.61406
YJR078W	BNA2	-0.301735	0.409553	1.69432	0.998975	0.972403	1.54514	1.83975
YJL060W	BNA3	0.438781	0.150069	1.12289	0.278976	1.40452	0.603175	-0.150125
YBL098W	BNA4	-0.784093	-0.750877	-1.46611	-0.532965	-0.0505235	-0.980288	-0.466109
YLR231C	BNA5	0.408758	0.409553	-0.957761	-2.62552	0.334973	-0.426847	-2.35007
YFR047C	BNA6	1.34563	1.12105	1.05218	-0.103679	2.367	2.01193	1.72356
YDR428C	BNA7	-0.341353	0.485413	-0.608337	-1.79066	-1.0001	-0.48508	-1.19329
YNL271C	BNI1	1.06799	0.857285	0.919655	0.728866	0.689355	0.452515	0.334698
YNL233W	BNI4	-0.305033	-0.053176	-1.44649	-0.965848	0.0197314	-0.882657	-0.893939
YNL166C	BNI5	0.577363	0.551686	-0.289083	-0.106413	0.351575	0.69667	0.0588464
YIL159W	BNR1	-1.59065	-1.98628	-1.5946	-1.94043	-1.47179	-1.67666	-1.73899
YBL085W	BOI1	-0.25871	-0.146884	-0.0991611	-0.651438	-0.391389	-0.0987616	-0.0652081
YER114C	BOI2	0.595285	0.0791631	0.291776	-0.0814368	0.580394	0.477093	0.465811
YLR267W	BOP2	-2.51846	-4.39213	-0.522406	-1.0933	-0.00727973	0.2309	-0.522401
YNL042W	BOP3	0.140907	0.611187	0.136957	0.635012	0.536607	-0.0187623	0.375123
YNL275W	BOR1	-0.311605	-0.94824	-3.12291	-1.56827	-2.19275	-1.90012	-2.70787
YLR078C	BOS1	1.42536	0.473684	0.173483	-0.686916	-0.574424	0.618668	0.0479581
YCR032W	BPH1	-1.01607	-1.34918	-1.47946	-1.15223	-0.848852	-0.903027	-2.06441
YDL141W	BPL1	0.658112	0.0798938	-0.142304	-0.587666	0.347288	0.0549529	-0.451626
YLL015W	BPT1	-0.411275	0.107369	0.321742	0.539344	0.804447	0.0526804	0.204934
YDL074C	BRE1	0.762395	-0.448314	-1.24155	-1.27188	-1.31139	-1.07321	-1.67451
YLR015W	BRE2	-0.0164772	-1.04215	-0.605389	-0.372679	-1.41219	-0.382597	-0.424811
YDL231C	BRE4	0.180681	-0.183979	-1.10867	-1.38411	0.313347	-0.470841	-0.30131
YNR051C	BRE5	2.25688	1.48664	0.743917	-0.401885	0.617498	0.00323482	0.316502
YGR246C	BRF1	-1.16959	-0.458298	-0.173536	-0.811543	0.341591	-0.365781	-0.758493
YHR036W	BRL1	0.350525	-0.201221	-1.01599	-1.68375	-1.57126	-1.37817	-0.823344
YBL097W	BRN1	-0.932192	-1.2209	-1.35118	-2.96647	-0.269011	-2.07592	-1.29871
YPL084W	BRO1	-0.159602	0.157407	0.482811	0.115452	0.528453	0.308268	0.282518
YPR057W	BRR1	0.473382	-0.0377223	-0.75296	-2.78328	-0.407758	-0.700093	-1.92288
YER172C	BRR2	0.586073	-0.346495	-0.0844532	-0.922133	-0.705304	-1.21445	-1.06173
YGL247W	BRR6	0.680402	-0.778235	0.0914899	0.968056	-2.56331	-0.855643	0.62201
YOL077C	BRX1	2.492	1.26218	0.71044	0.265078	-0.844822	-0.459085	-0.359943
YDR275W	BSC2	-2.76446	-0.468213	-2.76841	-0.628813	-0.516322	0.0393407	-0.183446
YOL137W	BSC6	-0.440139	-0.603319	0.266405	-0.763919	-0.166001	-1.26569	-1.90351
YBR290W	BSD2	0.458097	0.375836	0.561063	0.630274	0.0058001	1.09198	0.923639
YPR171W	BSP1	0.404602	-0.500781	-0.537947	-1.98331	-0.0228206	-1.67773	-1.00743
YFL025C	BST1	-0.886633	-2.09288	-1.07115	-0.565426	-0.462919	-0.482235	-1.24107
YGR142W	BTN2	-1.02677	0.743415	-0.156247	0.893156	0.121841	0.270078	-0.0307103
YPL069C	BTS1	0.277873	-0.425877	-1.72608	-1.43447	-1.05895	-1.35128	-1.896
YMR055C	BUB2	0.152342	-0.458298	-0.851608	-3.6189	-1.24337	-0.728351	-0.436564
YOR026W	BUB3	-1.33397	-0.81533	-1.75296	-1.78328	-1.8228	-1.11513	-1.11552
YGL174W	BUD13	-0.633533	-0.436818	0.040589	-1.81981	0.292681	-1.32158	-0.737013
YAR014C	BUD14	1.72336	1.41418	0.89159	0.739009	0.307181	0.962379	0.569667
YEL029C	BUD16	0.260301	-0.165914	-0.20308	-0.841087	-0.687953	0.135189	-1.20307
YNR027W	BUD17	1.23613	1.07295	0.942679	-1.35068	0.702918	0.317474	0.509725
YJL188C	BUD19	2.83199	3.38281	3.487	2.83519	1.31763	1.67737	-0.00484823
YKL092C	BUD2	-1.3767	-1.5585	-2.08109	-3.52645	-1.06346	-1.8583	-2.08108
YLR074C	BUD20	1.68839	1.81472	1.09948	0.654121	1.02965	1.8077	2.32188
YOR078W	BUD21	1.77328	1.99915	0.961979	-0.0683454	0.307181	0.336774	0.113988
YMR014W	BUD22	0.990105	0.701393	0.201884	-0.506513	-0.452915	-0.330212	-0.646107
YCR047C	BUD23	1.7484	1.34866	0.896456	-1.13387	-1.08027	0.0868261	0.796926
YFL023W	BUD27	0.760545	0.436209	-0.513494	-0.958856	-0.763902	-0.319271	-0.279023
YCL014W	BUD3	-0.0367454	-0.692239	-0.333477	-0.267877	-1.08138	-1.37372	-1.24036
YCR063W	BUD31	-0.129229	0.389415		-1.57854	-0.203014	0.312006	-0.133172
YGR262C	BUD32	0.24361	0.784973	-0.345302	-1.0537	-0.415138	-0.292435	-0.345296
YJR092W	BUD4	-1.77205	-2.06076	-2.017	-2.11444	-1.45881	-1.59068	-2.36095
YCR038C	BUD5	-0.579256	-1.56841	-1.96172	-1.92165	-0.89405	-1.64582	-1.16816
YLR319C	BUD6	-0.675244	-0.870846	-0.498621	-1.44648	-1.07096	-0.948254	-0.849112
YOR299W	BUD7	0.668495	0.209858	-0.0459477	0.136721	0.469179	0.804875	0.742554
YLR353W	BUD8	-0.727462	-1.01617	-0.731412	-3.05124	-0.675717	-1.23109	-1.31637
YGR041W	BUD9	-0.135355	-2.00903	-1.72427	-1.90659	-0.531068	-2.08644	-2.30922
YDL099W	BUG1	1.75349	0.625243	0.362517	0.0240702	0.0516731	0.469832	0.935102
YMR275C	BUL1	0.718142	0.399683	0.186946	-0.0604772	0.960384	0.437752	0.70435
YML111W	BUL2	0.547696	0.456021	0.508122	0.167097	0.438287	0.524463	-0.398762
YLR226W	BUR2	0.351159	-0.385011	-0.974718	-2.00504	-0.170085	-1.33689	-1.55968
YER159C	BUR6	1.73348	0.329294	0.836448	1.67119	1.76661	2.25189	1.83645
YNL305C	BXI1	0.335328	-0.24289	0.778838	1.33348	1.97204	2.34267	1.93085
YKL005C	BYE1	0.294829	-0.546424	-0.58359	-1.15448	-0.91646	-0.360798	-0.361192
YHR114W	BZZ1	0.95065	0.452484	0.196678	-0.620653	0.754874	0.41947	0.239753
YDR531W	CAB1	0.642458	0.436209	0.872974	0.353611	1.28857	-0.110685	-0.711983
YIL083C	CAB2	0.811167	0.733959	-1.11878	-0.185632	1.48945	1.68897	0.881224
YKL088W	CAB3	0.141906	-0.224808	-0.302616	-0.854893	0.068121	0.335214	0.627001
YGR277C	CAB4	0.535837	0.546685	0.290879	0.634013	1.22104	1.05424	0.638808
YDR196C	CAB5	-1.2185	0.0777549	0.51452	0.332192	0.292681	0.637776	-0.0704366
YML102W	CAC2	0.0970345	-0.639136	-0.354374	0.200264	0.364286	0.0719513	0.555434
YDR423C	CAD1	-0.438138	-0.196335	-0.804657	-0.597943	0.405615	-0.273743	0.503471
YNL278W	CAF120	-1.69566	-1.84686	-2.21418	-2.46689	-0.921444	-0.798741	-0.90605
YGR134W	CAF130	-0.51585	-0.930093	-2.10476	-1.74277	-0.85267	-1.65958	-1.51979
YFL028C	CAF16	-0.275079	0.716317	-0.501421	-0.724391	1.09171	0.251885	-0.0863781
YOR276W	CAF20	0.830414	-0.873335	0.148392	1.08154		0.464294	0.241507
YKR036C	CAF4	0.472889	-0.248782	-0.198485	-0.0308707	-0.0338561	-0.0631564	-0.347343
YNL288W	CAF40	1.3379	1.14872	0.91891	-0.459337	0.849075	0.164422	0.465198
YER048C	CAJ1	1.45958	1.56318	1.91506	1.21972	1.19315	1.13785	0.824866
YFL029C	CAK1	-1.12718	0.349642	-1.45306	-2.31346	0.0620683	-0.493301	-0.86809
YPL048W	CAM1	3.38131	3.75379	3.5658	3.12044	3.36238	3.11248	3.29687
YEL063C	CAN1	1.33727	0.257144	0.426429	-0.796541	2.09356	1.33728	1.34397
YKL007W	CAP1	1.42536	0.744331	1.48853	1.04316	1.91345	1.5249	1.8704
YIL034C	CAP2	2.1761	2.13132	2.01169	1.52326	2.87676	2.02149	1.62467
YPL111W	CAR1	2.22555	2.50073	2.74243	2.22995	3.55894	2.7109	3.1243
YLR438W	CAR2	2.14525	1.63415	1.24084	0.746567	3.38305	3.05924	3.34145
YML042W	CAT2	-2.75786	-1.82418	-1.17685	-0.148279	0.28383	1.86091	0.97516
YOR125C	CAT5	0.248772	0.6605	0.414747	-0.878612	0.174986	0.20458	0.119297
YMR280C	CAT8	-2.13637	-1.84012	-1.29233	-1.15273	-0.777199	-1.73696	-1.46225
YGR036C	CAX4	-1.79058	-0.757361	-0.794527	-2.23989	0.305563	-1.57173	-2.37948
YPL178W	CBC2	1.67329	1.22411	1.42141	-0.216596	0.351575	1.05924	1.08438
YJR060W	CBF1	2.17689	1.72591	1.07779	-0.126566	1.30341	1.74804	1.24285
YGR140W	CBF2	-0.696269	-0.984981	-1.1697	-1.61507	-1.93998	-2.23231	-0.754661
YLR175W	CBF5	3.65084	3.33815	2.93351	2.05128	1.23918	1.96675	1.48488
YNL161W	CBK1	1.09365	0.971589	0.684445	1.23908	0.690558	1.36075	1.07986
YJL209W	CBP1	-0.219627	-1.13637	-1.14111	-1.94905	-1.79591		-2.31103
YHL038C	CBP2	-0.344881	-0.370559	-0.00779401	-0.531159	-1.00363	-1.03293	-2.25572
YPL215W	CBP3	0.277873	-0.788447	0.273923	-2.17144	-0.57352	-0.865855	0.425932
YGR174C	CBP4	0.0654644	0.454825	0.0615149	-0.383847	0.254713	0.962379	1.15463
YBR120C	CBP6	0.142426	0.339141	-0.598489	-1.04385	0.068641	-0.960659	-2.76841
YIL043C	CBR1	2.9666	3.41041	3.09003	1.66485	2.59837	1.86352	1.74764
YDR197W	CBS2	-0.210781	-1.01407	-0.21473	-2.98202	-0.284566	-1.09147	-0.536653
YKL208W	CBT1	-0.662103	-0.102817	0.0120199	-0.433342	0.112109	-0.0282226	-0.572937
YER168C	CCA1	0.60433	-0.00630935	0.12645	-0.681482	-0.528349	-0.946214	-1.82108
YLR220W	CCC1	1.14525	1.21911	0.91891	-0.236945	1.58604	1.29371	1.20842
YDR270W	CCC2	-1.35308	-0.5829	-1.13464	-1.80239	-0.367974	-0.911847	-1.27902
YGR217W	CCH1	-0.57964	-1.13139	-1.02171	-1.02895	-0.0457432	-0.360798	-0.805977
YPR025C	CCL1	-0.740743	-0.377378	-0.967085	-1.19005	-0.299955	-0.59229	-0.677573
YGR150C	CCM1	0.140383	-1.00631	-1.13658	-2.35955	-0.884492	-2.49876	-2.13658
YKR066C	CCP1	2.33476	2.12405	2.21978	1.98854	2.09105	2.25814	2.54555
YAL021C	CCR4	2.00151	1.83479	1.3475	0.371626	1.36382	1.4387	1.42668
YMR038C	CCS1	2.53845	2.10535	1.14219	0.603716	2.24228	1.78002	1.51143
YIL142W	CCT2	2.94388	2.4659	2.07528	1.44647	2.04788	1.69142	2.28222
YJL014W	CCT3	2.50131	2.11419	1.77092	1.24464	1.89701	1.46028	1.21196
YDL143W	CCT4	2.97611	2.37982	2.31015	1.88294	1.7179	2.16776	1.76127
YJR064W	CCT5	2.78793	1.93263	1.40547	1.27561	1.05323	1.61753	0.720977
YDR188W	CCT6	3.24588	2.56658	2.22331	1.31852	1.61461	1.95191	1.89513
YJL111W	CCT7	2.34194	2.15277	1.6736	1.11503	1.57628	0.71279	-0.115717
YJL008C	CCT8	2.34474	2.16768	1.54171	0.94434	1.60937	1.12064	1.01333
YLR110C	CCW12	8.80441	8.46135	8.07852	7.68783	8.24235	7.46732	7.48769
YLR390W-A	CCW14	5.55576	4.77894	5.03214	5.46008	6.06396	6.73548	6.67957
YDR182W	CDC1	0.873427	0.222145	0.921945	0.369667	1.50419	0.961872	0.529633
YCR002C	CDC10	0.840398	0.786151	0.91891	0.391086	1.43404	0.910377	0.251492
YJR076C	CDC11	2.098	1.66633	0.366128	0.313084	0.819854	1.28936	0.588527
YHR107C	CDC12	1.79162	1.60244	1.78767	0.99438	0.849075	1.35511	0.510831
YLR215C	CDC123	-0.415942	-0.382726	-0.834929	-2.28029	-0.319802	-0.974707	-1.19749
YDL220C	CDC13	-0.646301	-0.85701	-1.82018	-1.45818	-0.568083	-1.27546	-1.0832
YFR028C	CDC14	0.901124	0.745679	0.112903	-0.254456	-0.80493	0.16577	0.00187763
YAR019C	CDC15	-0.501242	-0.722839	-0.505191	-0.48489	0.280583	-0.0117516	0.102497
YKL022C	CDC16	-0.216746	-0.642961	-0.510202	-0.666058	-0.290531	0.243104	-0.135801
YAL038W	CDC19	7.79103	7.80872	7.79141	7.03982	7.08981	7.44387	7.39168
YGL116W	CDC20	-2.204	-1.68535	-1.40059	-1.84595	-1.69282	-1.40019	-1.09246
YOR074C	CDC21	-1.57464	-0.448314	0.158376	-1.60891	-0.911459	-0.718367	-1.42658
YHR166C	CDC23	-1.43499	-1.94609	-0.924364	-1.52173	-2.73117	-0.801108	-1.50932
YAL041W	CDC24	0.971942	0.332733	-0.0605769	-0.827867	0.395656	-0.159713	0.102928
YLR310C	CDC25	0.29791	0.292133	0.269713	-0.250937	0.124589	-0.331244	-0.315243
YFR036W	CDC26	0.577363	0.551686	-1.74851		0.766612		0.251492
YBL084C	CDC27	-0.824513	-1.81366	-1.5289	-1.3893	-1.13931	-1.30611	-1.79193
YBR160W	CDC28	1.1187	1.22592	1.51068	1.17635	-0.618051	0.964083	1.28187
YLR314C	CDC3	1.35497	1.57722	1.15838	0.831659	1.28119	0.474278	0.967699
YOR257W	CDC31	-0.584624	0.126665	0.411427	-0.29697	0.0785564	-0.535706	0.700939
YOL139C	CDC33	4.25864	3.85445	3.11224	2.79694	2.59989	2.41447	2.15692
YDR054C	CDC34	2.24375	2.05692	1.92665	1.08075	0.719307	1.47428	1.05218
YDL165W	CDC36	0.88104	1.17729	0.362517	-0.305237	0.807254	1.28045	-0.22244
YDR168W	CDC37	1.16115	0.691864	0.976626	0.0838049	0.643756	0.462452	0.529173
YCR093W	CDC39	1.26506	0.880769	1.20452	0.552712	0.763851	0.313975	0.0489609
YFL009W	CDC4	0.926637	0.468	0.922687	-0.156547	-0.317074	-0.123982	-0.346768
YDR364C	CDC40	0.817208	-0.886541	-1.18674	-1.21707	-0.84154	-0.963949	-1.18674
YLR229C	CDC42	2.25955	2.66272	2.14012	1.56923	1.87764	2.05097	1.21813
YGL155W	CDC43	0.910787	0.136649	-1.16355	-1.34588	-0.233388	-1.52572	-1.48547
YLR103C	CDC45	-1.97609	-1.00177	-1.30197	-3.16237	-1.3718	-1.85678	-2.07957
YDL126C	CDC48	3.82446	3.64008	3.70369	3.25398	3.57623	3.77705	3.35472
YMR001C	CDC5	-2.41804	-1.12179	-0.837024	-1.28239	-0.90686	-1.32473	-1.42198
YCR094W	CDC50	0.629501	0.170864	-0.737019	-1.18238	-1.29228	-0.447112	-0.321975
YDL132W	CDC53	0.953234	0.437111	0.887884	0.873156	1.24868	0.730071	-0.362654
YGL190C	CDC55	0.716409	0.727258	-0.666052	-0.263417	-0.150925	-0.262688	-0.403012
YPL160W	CDC60	3.49229	3.30388	3.01441	1.94344	1.63594	1.36984	0.981995
YDL017W	CDC7	-1.34429	-1.41061	-0.473774	-2.79361	-0.833117	-0.295376	-2.51816
YLR418C	CDC73	0.358793	0.070081	-0.967085	-1.67548	-0.621883	-0.914218	-0.815076
YJR057W	CDC8	0.536392	0.24768	-0.637483	-3.08285	-0.707319	-1.41469	-0.637477
YDL164C	CDC9	-1.19718	-0.720357	-0.715702	-0.798494	-0.50543	-0.361666	-0.860087
YLR245C	CDD1	0.840398			-0.0943407	0.54422	0.666923	0.0290991
YGL003C	CDH1	0.661923	-0.922245	-0.511952	-1.08285	-0.996825	0.0644769	-0.511946
YBR029C	CDS1	1.13258	0.98137	0.68117	0.168694	-0.263135	0.107495	-0.275755
YMR213W	CEF1	0.430378	-0.195368	-1.57357	-1.79654	-0.321479	-0.272777	-0.936135
YGL130W	CEG1	0.541088	0.322766	-0.614865	0.899131	1.57164	1.438	2.0732
YER061C	CEM1	0.445538	0.234829	0.359127	-0.00377344	1.48723	0.909493	0.494062
YMR168C	CEP3	-1.02921	-0.90288	-1.61812	-1.64844	-0.185453	-1.10582	-0.881146
YPL228W	CET1	-0.0476689	-0.876949	-0.592187	-1.68963	-0.121454	-0.243864	-0.549112
YOR112W	CEX1	-0.945811	0.350439	-0.834284	0.18984	-0.604559	-0.142006	-1.03222
YIL003W	CFD1	0.218509	-0.584776	-1.52241	-1.55273	-0.36985	-1.46954	-1.3704
YDR301W	CFT1	-0.0933685	-0.497557	-1.79776	-0.618629	0.219869	-1.22133	-0.541412
YLR115W	CFT2	0.335328	-0.538346	-1.12805	-0.83645	-0.875961	-0.905261	-2.97604
YML036W	CGI121	-1.356	-0.644711	-1.35995		-0.107857	-2.72212	-0.622978
YGL029W	CGR1	2.01032	1.3431	-0.694066	1.0305	0.236098	1.11369	1.62787
YLR098C	CHA4	-0.834026	-0.88173	-1.49005	-1.15781	-0.119316	-1.07462	-1.18192
YGL206C	CHC1	2.33911	2.11086	2.61494	1.97693	2.29312	1.85611	1.12828
YER164W	CHD1	1.01429	0.693519	0.335438	-0.0120772	0.66153	-0.215767	-0.622978
YBR274W	CHK1	-0.0799661	-0.468213	-1.66888	-0.735729	-1.06064	-1.35298	-2.57576
YPL008W	CHL1	-1.25305	-0.679268	-1.90908	-1.35444	-1.20131	-1.49364	-2.30139
YDR254W	CHL4	-0.77758	-1.74436	-0.196567	-1.22689	-0.529437	-1.1437	-1.55913
YER026C	CHO1	1.57292	2.1911	1.23193	0.930961	1.08409	2.01415	1.72098
YGR157W	CHO2	2.36138	2.54745	2.46964	2.02428	2.13087	1.71516	1.07733
YNL192W	CHS1	0.472457	-0.494326	0.498255	1.54671	1.54163	0.997108	0.9568
YBR038W	CHS2	-2.8769	-2.16561	-1.55892	-2.15628	-1.25024	-1.65806	-1.65845
YBR023C	CHS3	1.33601	0.599842	1.03003	1.08135	1.66519	1.42055	0.969499
YLR330W	CHS5	1.72106	1.77565	1.48391	1.03855	1.68971	1.45878	1.49233
YJL099W	CHS6	-0.50143	-0.620217	0.0795832	0.634221	-0.874775	0.558715	-0.566774
YHR142W	CHS7	1.8259	1.07775	1.30112	1.28639	1.46261	1.00035	1.14679
YER030W	CHZ1	2.16022	2.62358	1.23027	1.46298	2.48236	1.93849	1.64531
YDR267C	CIA1	0.416142	0.514453	-3.28825	-2.14865	-0.358083	-1.65042	-0.413773
YHR122W	CIA2	1.65445	0.295346	0.717612	-0.379827	1.43627	1.06593	0.580114
YHR052W	CIC1	1.51847	0.399683	-0.0260482	-0.345879	-0.385391	-0.262688	-0.485474
YMR198W	CIK1	-0.842675	-2.13139	-1.84662	-2.61391	-1.43103	-2.94576	-2.75351
YOR349W	CIN1	-0.952573	-1.24128	-1.63459	-1.94245	-0.778431	-2.14877	-2.95652
YMR138W	CIN4	0.144074	-2.7296	-2.44484			-0.48508	-1.02979
YOR028C	CIN5	-0.528836	-0.0805821	-0.117748	-0.56311	-1.18758	-0.020487	-1.38078
YGR207C	CIR1	1.65865	0.784973	1.23966	0.209336	1.9541	0.87749	-0.193293
YOR356W	CIR2	1.20531	1.29006	1.35664	0.103923	0.881548	0.286651	-0.319464
YJL158C	CIS3	3.2665	1.32244	2.98571	3.8286	2.70729	2.59553	3.05787
YNR001C	CIT1	1.85589	2.0762	2.64336	3.31347	3.78211	3.96426	3.02598
YPR001W	CIT3	-2.86619	-4.15491	-2.87014	-0.315506	0.644983	1.29125	1.24534
YIL035C	CKA1	1.05815	0.152768	-0.00992849	-0.32976	-0.731841	-1.24657	-0.732389
YOR061W	CKA2	1.92286	1.2442	1.47834	1.3549	1.35603	1.2157	1.25595
YGL019W	CKB1	1.88379	1.64238	1.61681	0.334943	1.48808	1.19574	1.34219
YOR039W	CKB2	0.898815	0.262179	1.25744	0.342588	0.924565	1.11766	0.894871
YLR133W	CKI1	-0.674904	0.384308	0.254032	0.370549	1.25131	1.33243	0.920614
YBR135W	CKS1	2.5292	2.46288	2.46385	2.01848	1.19238	1.66558	1.99918
YNL298W	CLA4	0.677877	0.586202	0.638303	-0.222096	0.200736	-0.586364	-0.461227
YGR108W	CLB1	-2.23444	-1.78618	-2.82335	-1.94678	-1.89319	-1.18552	-1.60095
YPR119W	CLB2	-2.88146	-2.58521	-0.563482	-2.33077	-2.95525	-2.66262	-2.47037
YDL155W	CLB3	0.234219	-0.791458	-0.0916588	-0.800055	-0.161495	-0.453829	-0.561138
YLR210W	CLB4	-0.976738	-1.0728	-0.980688	-2.64844	-2.27292	-0.828285	-2.05107
YGR167W	CLC1	2.5707	2.71495	2.19902	1.75366	2.5673	2.27497	1.98179
YGR110W	CLD1	-0.927156	-3.02322	-1.73846	-1.18382	-0.808296	-1.51567	-1.51606
YLR117C	CLF1	-0.572491	-0.581095	-0.683356	-1.12872	-0.9942	-0.839076	-0.509321
YGL215W	CLG1	3.3296	3.05146	3.4181	3.04075	3.34826	2.99496	2.69763
YMR199W	CLN1	-2.45456	-1.52088	-0.87355	-1.02941	-1.52835	-1.23572	-4.62843
YPL256C	CLN2	-0.336361	0.532468	1.79214	0.940152	1.05934	1.05651	1.01815
YAL040C	CLN3	2.51463	2.40224	2.82102	2.85609	0.84138	1.57074	0.567267
YOR250C	CLP1	0.587417	-0.322783	-0.931106	-0.724391	-0.808296	0.147296	0.483938
YMR012W	CLU1	2.26456	2.00622	1.64854	0.890015	1.01122	0.701402	0.0752603
YKL137W	CMC1	1.24782	1.15176	-0.563482	-2.00884	-0.0483557	0.65931	-0.563477
YBL059C-A	CMC2	0.0561265	0.767415	0.467215	-0.393185	-1.60262	1.69001
YBR109C	CMD1	3.29883	2.73258	2.22088	2.61505	3.07304	2.85871	1.78031
YFR014C	CMK1	-0.152908	-0.704654	0.0655354	-0.280291	0.188345	0.419572	-0.626337
YOL016C	CMK2	0.165669	-0.708005	1.25483	2.34863	1.43292	1.17806	0.757335
YML057W	CMP2	1.36524	1.42883	1.33026	1.36134	1.59485	1.53199	0.922184
YDL156W	CMR1	-2.38771	-1.26138	-1.16927	-2.42198	-0.876531	-1.33879	-0.861137
YPR013C	CMR3	-0.901369	-1.92705	-0.905318	-3.67261	-0.489727	-0.589417	-1.00485
YLR003C	CMS1	1.15496	0.318763	0.225014	-0.957314	0.155178	-0.65173	-0.681871
YLR433C	CNA1	-0.251101	0.176395	-0.155514	-0.600877	0.115687	-0.617221	-0.740471
YKL190W	CNB1	1.94537	1.31562	1.15292	0.70756	1.32409	1.13867	1.80897
YAL058W	CNE1	1.17297	0.796799	0.0815608	-0.556446	-0.0813845	-0.193147	-0.111079
YDR357C	CNL1	0.282402	-0.00630935	0.278453	0.418053	0.793579	1.61672	0.0154242
YFR046C	CNN1	-1.83517	-2.70884		-1.54751	-0.908953	-1.78625	-1.00904
YBR155W	CNS1	1.76825	0.717696	0.648821	-0.507034	0.1095	0.116726	0.215868
YIL157C	COA1	1.83241	1.80673	1.50653	0.86852	1.82901	0.466285	1.72893
YPL189C-A	COA2		-0.978829	-0.694066	-0.139429		-1.05624	0.305939
YJL062W-A	COA3	2.07172	2.51998	2.21978	1.25984	1.82801	1.12064	-0.102145
YLR218C	COA4	-0.470804	-0.02255	-1.05972	-0.505078	-0.544589	-0.836924	1.16268
Q0105	COB	1.57031	0.586452	1.52329	1.89152	1.90091	1.40213	2.06386
YLL050C	COF1	2.72208	3.40535	3.41001	3.03176	3.23325	2.7848	1.33962
YGL223C	COG1	0.170219	-0.925847	-0.83373	-2.08645	-0.540996	-0.833331	-1.22604
YGR120C	COG2	-0.610264	-0.220903	-0.128786	-3.3815	0.801378	-3.29831	-1.93614
YER157W	COG3	-0.284298	-1.30998	-1.02521	-2.47058	-0.680011	-1.65042	-2.38778
YPR105C	COG4	-0.464557	-1.30076	-0.909079	-0.576834	-1.08583	-1.37817	-1.49404
YNL041C	COG6	-0.586963	-0.319281	-0.590912	-1.03627	-0.355894	-1.23319	-1.26333
YGL005C	COG7	-2.0286	-0.509953	-1.44758	-0.670553	-1.51742	-1.07279	-1.29557
YML071C	COG8	0.610663	0.60206	-0.393286	0.211978	0.899448	0.437188	0.499804
YER130C	COM2	0.272231	-2.01648	-0.146756	0.577806	0.722007	0.365542	-0.229213
YDL145C	COP1	2.46499	2.36892	2.57049	1.95767	1.75929	1.91735	1.62014
YBR003W	COQ1	0.981627	1.31183	0.257786	-0.0271117	0.855375	0.666133	-0.414634
YOL008W	COQ10	0.754822	-0.0484628	-1.57106	-3.01642	-1.64089	-0.611298	-0.57105
YNR041C	COQ2	0.782517	0.333341	0.23108	0.0852777	0.460804	-0.372099	0.193611
YOL096C	COQ3	-0.199131	0.0971202	-0.618118	-1.06348	-0.102991	-0.105819	-0.980682
YDR204W	COQ4	0.277873	0.652126	0.148392	0.331061	1.82858	1.32679	0.688966
YML110C	COQ5	2.55337	2.29162	2.31335	1.42053	2.63431	2.10318	1.19074
YGR255C	COQ6	1.54777	1.53917	1.82393	0.0984602	0.836557	1.2156	1.49729
YGL119W	COQ8	-0.104163	-0.293339	-0.215028	-1.0389	0.262624	-0.692676	-0.693069
YLR201C	COQ9	0.664548	0.960799	-0.339402	0.215236	0.327728	0.298428	0.191119
YBL045C	COR1	2.15643	2.0455	2.61406	2.28417	2.59485	2.51778	2.32328
YNL336W	COS1	0.405461	-0.468213	-0.335454	-0.365779	-0.575215	0.302375	-0.183446
YNR075W	COS10	0.333862	-0.59228	0.222997	-0.222365	-0.0878467	-0.254651	-0.602968
YBR203W	COS111	-1.23126	-1.78301	-0.360744	0.0920147	-0.246155	0.402617	0.724151
YBR302C	COS2	-0.90854	-0.0817749	-0.327527	0.22711	0.240067	-0.537695	-0.497447
YML132W	COS3	-0.90854	-0.0817749	-0.327527	0.22711	0.240067	-0.537695	-0.497447
YJR161C	COS5	1.49069	0.725537	0.656662	1.39893	1.62635	0.931921	0.90178
YGR295C	COS6	0.820498	0.531787	1.85217	2.85661	2.03949	2.24097	1.8404
YDL248W	COS7	-0.701959			-0.258185	-0.998136	-1.87543	-1.09822
YHL048W	COS8	0.746498	1.01721	0.494621	1.54111	1.42478	1.30238	1.43323
YKL219W	COS9	-0.278774	-1.88941	-2.01969	-0.465051	0.849075	-0.266382	-1.18961
YOR316C	COT1	1.3302	0.997097	0.866822	0.295929	1.34131	0.620129	0.281865
Q0045	COX1	3.39439	2.52498	3.67607	3.97883	3.45889	3.66082	3.50264
YPL172C	COX10	-0.790577	0.168639	-0.0940869	-0.780457	0.135638	-0.0692343	-1.20956
YPL132W	COX11	-1.13942	0.272304	-0.821446	-1.58874	-0.628247	-1.92058	-1.4064
YLR038C	COX12	0.944234	0.240484	1.26221	0.494922	1.87045	1.38547	0.677255
YGL191W	COX13	2.36007	2.36086	2.83005	3.1671	3.36429	3.25029	3.45922
YML129C	COX14	-0.744565	0.966724	0.836448		1.50358	0.889315	0.988457
YER141W	COX15	1.59324	1.93256	1.88474	1.04205	1.918	1.52257	1.45179
YJL003W	COX16	-1.6621			-0.526452	0.264112	0.293705	-0.666046
YLL009C	COX17	-0.717598	2.57865	2.86342	0.833091	-0.791383	2.23821	0.693496
YGR062C	COX18	0.588859	-1.18528	-1.63748	-0.497883	0.0296468	-1.58462	-0.22244
YLL018C-A	COX19	0.974699	1.94902	0.233784	-1.79654	0.578985	-0.128387	1.23379
Q0250	COX2	2.49136	2.70308	3.8303	4.56714	3.32681	3.33754	3.68445
YDR231C	COX20	0.0330429	-0.518703	0.444131	-1.41627	0.54422	-0.333077	0.444137
YHR116W	COX23	-0.48153	1.10423	-0.0704423	-0.930842	-1.14028	-0.110685	-0.655399
Q0275	COX3	3.56649	3.06055	3.59324	3.77769	3.82391	3.67244	4.22633
YGL187C	COX4	1.06131	0.60267	0.694787	0.901502	1.62495	1.69519	1.82604
YNL052W	COX5A	0.719646	1.94551	2.15627	1.71091	2.48236	2.19003	2.41085
YIL111W	COX5B	1.39294	1.22976	1.73691	1.18464	2.44468	2.61178	1.86816
YHR051W	COX6	1.28786	1.92514	2.71687	1.68654	2.64703	2.3547	1.96198
YLR395C	COX8	2.05613	-1.23259	1.63714	1.41417	2.15227	1.69001	0.46722
YDL067C	COX9	2.75398	2.1027	1.16507	1.45667	1.8322	3.3054	3.24308
YKL179C	COY1	0.281314	-0.403326	-0.781529	-1.11141	-0.735888	-0.0848061	-0.366486
YOR303W	CPA1	3.81088	2.94139	2.87252	3.02277	4.37692	4.45729	3.93013
YJR109C	CPA2	3.13323	1.39706	3.67525	3.10615	5.05101	4.68168	3.42925
YGR247W	CPD1	-2.79058	-0.757361	-2.79453	-0.917961	-0.864362	-1.57173	-0.572128
YDR155C	CPR1	6.03482	6.2665	5.61096	4.87898	5.40492	5.25528	5.28144
YHR057C	CPR2	2.30606	0.966724	1.14457	0.168694	0.54422	0.666923	0.766065
YML078W	CPR3	2.72275	2.55603	1.87926	1.18597	2.69078	2.39845	1.43869
YCR069W	CPR4	1.52681	1.94264	2.0159	1.18059	2.88796	2.16069	2.0899
YDR304C	CPR5	3.11032	2.94499	3.1319	1.98294	3.458	2.60927	2.03599
YLR216C	CPR6	4.59393	4.45939	3.65364	3.65158	3.67432	3.32227	3.0372
YJR032W	CPR7	0.152342	0.485118	0.148392	-0.675481	0.285007	-0.329255	-0.815076
YNR028W	CPR8	-0.00957674	-0.468213	-0.861523	-2.62881	-0.931359	-0.223694	-0.308976
YNL130C	CPT1	1.4963	1.37264	0.769881	-0.190055	1.33231	0.84067	0.563436
YDL142C	CRD1	0.534589	-0.754122	-3.05432	-1.49968	-0.316804	-1.09457	-2.05432
YDR223W	CRF1	-1.48473	-1.28802	-0.351179	-0.349082	-0.710521	-0.365426	-0.225642
YHR209W	CRG1	0.366467	-3.38168	0.603525	1.62765	1.53369	1.2958	1.56606
YGR189C	CRH1	2.94111	3.24146	4.18574	4.42233	4.21613	4.16406	3.95351
YGR218W	CRM1	1.56434	1.00077	1.65992	1.40721	1.04577	0.923357	0.291458
YLR429W	CRN1	2.02164	2.15247	1.3962	0.60795	2.28414	1.50351	1.58654
YHR146W	CRP1	1.78471	1.3373	0.51773	1.07237	1.5854	1.71627	1.61084
YLR213C	CRR1	-2.07005	-0.13637	-2.65896	-2.51936	-2.7288	-2.02113	-1.24392
YOR031W	CRS5	-0.717598		1.27845	1.15502	0.208617	2.08621	0.693496
YOL063C	CRT10	-0.0603732	-0.249549	-0.701753	-1.06911	-0.693586	-0.426493	-1.06432
YNL027W	CRZ1	-0.19044	0.0513634	-0.364314	-1.22471	-0.43415	-1.40456	-0.489839
YLR241W	CSC1	0.336013	0.462339	0.232528	0.652236	1.23798	1.55486	0.817496
YGL238W	CSE1	1.10496	0.2984	0.371658	0.104633	0.263348	-0.194046	-1.00179
YNR010W	CSE2	-0.0449596	-1.33367		-1.49427	-2.11874	-2.41108	-1.63387
YKL049C	CSE4	-1.13942	-0.69117		-1.58874	-0.21321	-0.505544	-0.143368
YLR087C	CSF1	-0.322434	-0.993616	-0.788288	-1.20668	-0.338117	-0.574598	-0.971882
YBR036C	CSG2	2.03213	1.82748	1.02818	0.983353	1.44377	1.2316	1.65735
YBR161W	CSH1	-2.48153	-0.448314	-1.48548	-0.123487	-0.385391	-1.52572	-1.48547
YOL007C	CSI2	-1.74901	-2.03772	-0.337923	-1.19832	-2.40776	-2.70009	-1.92288
YNL232W	CSL4	1.29412	1.25694	-0.294796	-1.22559	-0.171987	-0.294397	0.219783
YCR086W	CSM1	-1.43262	-1.72133	-0.114642	-1.88193	-0.921444	-0.476813	-1.02153
YMR048W	CSM3	-3.2233	-0.512009	-0.419891	-2.08765	0.403357	-0.419492	-0.111763
YLR380W	CSR1	1.60507	1.86179	1.63959	0.268229	1.17981	1.45576	1.73744
YPR030W	CSR2	-1.51455	-2.06629	-0.85553	0.206068	-0.00336822	0.367262	0.481511
YBR042C	CST26	-0.103893	-1.04468	-1.56727	-2.42767	-1.05215	-0.229005	-1.56727
YIL036W	CST6	1.1009	0.990529	0.978309	-0.596336	0.988644	0.574319	0.308464
YLR394W	CST9	-1.2689	-0.820647	-0.857813	-1.98125	-1.92765	-2.21998	-1.85781
YDR256C	CTA1	-0.952573	-2.65632	-2.95652	-2.40188	-2.02636	-1.31869	-1.37155
YMR094W	CTF13	-1.5195	-3.13014	-3.84538	-2.70578	-0.593284	-2.20755	-2.1084
YMR078C	CTF18	-0.791075	-0.458298	-1.32554	-1.94083	-1.75794	-1.27267	-1.75849
YPL018W	CTF19	0.546798	-0.419985	0.243289	-0.732588	0.996575	-0.234359	0.481454
YPR135W	CTF4	-1.49906	-1.20281	-2.01758	-0.877979	-0.724845	-1.28021	-0.655003
YHR191C	CTF8	-0.275079	0.436209	0.457937	0.0125746	-0.348865	-1.22616	-0.863986
YDR151C	CTH1	0.0607879	0.257503	1.25847	0.933404	0.913002	0.542665	-0.528118
YPL181W	CTI6	0.931666	0.829367	0.824623	1.0838	1.39222	1.68484	1.89417
YKL139W	CTK1	-0.404715	-0.693426	-0.823702	-1.63163	-1.4785	-1.18587	-0.408658
YJL006C	CTK2	-0.66681	-1.54048	-2.25572	-2.11612		-2.03293	-1.84068
YML112W	CTK3	1.05096	-0.237747	0.0470153	-1.56827	0.614609	-0.315155	0.292134
YMR180C	CTL1	0.0843234	-0.941354	-1.24155	0.120439	-0.141465	-0.603725	-0.126071
YHR109W	CTM1	-0.820034	-0.971242	-3.14591	-2.59127	-1.89382	-2.18615	-2.40894
YBR291C	CTP1	-0.134335	-0.253122	-0.816357	-0.998685	0.113807	-0.693101	-1.40131
YHR175W	CTR2	-0.424305	-0.391089	-2.42825	-0.873617	0.501909	-0.205463	-2.01321
YCR054C	CTR86	-0.625643	-0.566431	-1.08902	-3.53439	-1.83693	-1.64384	-1.08902
YOL145C	CTR9	1.0252	0.398323	0.312716	-1.09788	-0.722354	-0.407006	-1.30786
YDR371W	CTS2	-0.240522	-0.770242	-0.137556	-1.22035	-0.207392	-0.499727	-0.622978
YGR088W	CTT1	-0.760506	-1.78618	0.0835412	0.512648	-0.15622	-0.748115	0.0835469
YMR264W	CUE1	0.92286	1.69828	1.26683	0.0141167	1.09008	1.62087	1.26684
YKL090W	CUE2	-0.727769	-2.01648		-2.17708	-2.21659	-1.77196	-0.994748
YGL110C	CUE3	-0.652642	-0.526316	-1.4342	-0.879561	-0.989462	-1.60372	-1.36708
YML101C	CUE4	-1.64789	0.385328		-1.0972	-0.136712	0.570954	-0.236795
YOR042W	CUE5	2.2915	2.02664	1.8401	0.520265	2.35522	2.49423	2.2051
YGR003W	CUL3	-0.590581	-0.538256	-1.91646	-1.48735	-0.870817	-0.956701	-1.17949
YGL166W	CUP2	-1.11207	-0.66382		-0.82442	-1.18586	-0.255801	-0.478588
YPL177C	CUP9	1.28985	1.71163	2.44117	1.77342	2.45707	2.39503	1.7961
YPR158W	CUR1	0.449608	0.00889305	0.445658	0.678368	1.05389	-0.431085	1.06234
YMR240C	CUS1	-0.381995	-0.292195	-0.385944	-1.56827	0.222292	-0.163152	-0.122904
YNL286W	CUS2	0.6393	-0.179926	-0.257734	-0.510451	0.450038	-0.257335	0.157309
YNL155W	CUZ1	1.64295	1.16982	1.16507	1.07335	0.62575	0.720438	0.580114
YDR163W	CWC15	0.867365	0.578653	0.863415	0.948568	1.53055	1.91628	1.6321
YDL209C	CWC2	0.674932	-1.02882	-3.32902	-1.45245	-2.39885	-2.69119	-1.32901
YDR482C	CWC21	-0.884495	0.634148	-0.888444	-2.33381	-1.95828	0.334347	-0.473401
YGR278W	CWC22	-0.951609	-0.709806	-1.54052	-1.11141	-0.873391	-0.680299	-0.622978
YGL128C	CWC23	-0.728445	-0.339085	-0.46936	-1.17776	0.19777	0.168469	0.682649
YLR323C	CWC24	0.0855103	-3.2032	-2.91844	-1.04187	0.0117249	0.304353	-0.181468
YNL245C	CWC25	1.56849	0.832315	0.465	-0.787717	1.04724	0.754906	0.0726884
YPL064C	CWC27	0.440467	-0.625852	-0.563482	-0.786452	-0.896353	-1.92565	-1.7334
YGL027C	CWH41	1.29033	0.691275	0.239072	-0.791253	1.49116	0.75137	0.629867
YCR017C	CWH43	1.64621	1.37327	0.915828	0.332962	1.10903	1.35726	1.08867
YKL096W	CWP1	3.90986	1.00817	1.20547	0.930036	1.2231	0.843303	0.320956
YKL096W-A	CWP2	7.159	6.49049	6.85648	7.18036	6.33247	6.11737	6.95157
YML054C	CYB2	-0.835167	-0.275882	0.298387	0.751145	0.0170468	-0.130898	-0.22244
YNL111C	CYB5	2.7022	2.02117	0.890896	2.71855	-0.17894	-0.056237	0.0429049
YJR048W	CYC1	1.27852	3.04043	3.2221	1.02185	3.48484	2.42697	2.68961
YOR037W	CYC2	-0.11896	-0.7296	-1.12291	-1.30524	-1.92971	-0.999653	-0.85987
YAL039C	CYC3	2.34926	2.16488	2.38093	1.38537	1.41298	2.63849	1.96198
YEL039C	CYC7	0.732338	1.1217	1.99142	0.961098	1.65855	0.0442899	1.8215
YBR112C	CYC8	1.80504	1.66272	0.972571	0.0954922	1.08915	0.65931	1.09949
YDL117W	CYK3	0.334573	-0.087405	0.0505159	1.15535	1.00622	0.372843	0.243167
YDR430C	CYM1	0.891382	0.653296	0.472395	-0.155831	0.402559	-0.327897	0.0186825
YJL005W	CYR1	0.266162	0.224365	0.572552	0.433521	0.635983	0.315079	0.0483496
YAL012W	CYS3	4.91976	4.74057	4.51022	3.62082	3.29316	3.76144	3.8704
YGR155W	CYS4	3.64817	3.74203	3.36141	2.71946	3.34569	2.5248	2.05169
YOR065W	CYT1	1.94485	2.25477	2.16917	2.22424	1.78617	1.9413	2.27105
YKL087C	CYT2	0.631811	1.72161	2.00637	0.320003	1.55803	2.19169	1.93043
YBR233W-A	DAD3	-0.275079		-1.27903	-0.724391	-1.34886	-0.056237	-1.86399
YDR320C-A	DAD4	1.5249	-0.0857438	0.199018	-1.24634	1.12918	1.83685	1.78399
YML070W	DAK1	2.533	1.63795	2.02655	1.82065	2.31035	1.9374	1.17856
YIR027C	DAL1	-2.19913	-2.0728	-1.46611	-0.648442	0.665684	-0.565251	-0.565644
YIR028W	DAL4	-1.94154	-3.55218	-2.68246	-1.12782	-0.0153301	0.324603	0.00560192
YIR023W	DAL81	0.636039	0.551686	0.195991	-0.581947	0.208617	-0.730081	-0.952867
YNL314W	DAL82	-0.0831891	-0.594293	-1.89449	-1.01793	0.357599	-0.256664	0.327905
YGR113W	DAM1	-0.535469	-0.824181	-0.761811	-1.20717	-0.609254	-2.12398	-1.6098
YJR151C	DAN4	0.0586443	-0.739081	-0.906831	-1.35219	-0.0953114	-0.269002	-0.347398
YPL170W	DAP1	1.24479	1.54104	1.72627	2.2809	2.89347	3.36409	3.03439
YHR028C	DAP2	1.03529	1.32208	1.28965	-0.0420531	1.93294	0.520306	0.358921
YJL149W	DAS1	-0.327299	-1.29408	-0.630809	0.393314	0.183878	-0.169857	-0.523888
YDR020C	DAS2	-0.744565	-0.448314	0.0588407	-3.19388	-1.81835		-1.33347
YML113W	DAT1	1.85278	1.56407	-1.26665	0.510385	0.400485	0.693112	0.955753
YGR092W	DBF2	0.139309	-0.0754019	0.346864	0.651523	0.817596	1.07985	0.761907
YPR111W	DBF20	-2.08771	-1.56907	-1.76973	-2.95206	-0.0740318	-1.64647	-1.21718
YDR052C	DBF4	0.227914	0.102701	-0.171964	-0.543325	0.0338346	-0.694599	-0.834923
YPL119C	DBP1	-2.2209	-2.92465	-0.90292	-1.50029	-0.0467562	0.220336	0.399649
YDL031W	DBP10	1.81662	1.03437	0.53064	-0.673714	-0.298188	-0.384072	-0.19182
YNL112W	DBP2	2.87934	2.3722	1.20445	0.511163	1.09614	1.76428	0.500851
YGL078C	DBP3	2.27241	1.78016	1.22998	1.00143	-0.24195	0.745824	0.190462
YOR046C	DBP5	2.00412	1.92351	2.09638	1.08914	0.595913	0.637998	0.312118
YNR038W	DBP6	1.1429	0.506262	0.0685581	-0.450805	-2.73824	-1.80819	-2.5164
YKR024C	DBP7	1.12121	0.305248	-0.105135	-0.357852	-0.759933	-0.537695	-1.17552
YHR169W	DBP8	1.12071	1.06904	0.116761	-0.814028	-1.17547	-0.145874	0.0463771
YLR276C	DBP9	1.69338	1.40467	0.41641	0.0299417	-0.150925	-0.208795	-0.846619
YKL149C	DBR1	-1.5933	-1.88202	-3.59725	-3.04262	-2.08213	-1.6375	-3.18221
YCL016C	DCC1	-1.49747	0.301279	-0.916459	-1.36182	-1.57126	-1.54166	-1.50142
YHR144C	DCD1	-0.0292055	-0.317917	-0.618118	-3.64844	-1.68795	-1.56525	-2.20307
YIR030C	DCG1	-2.82257	0.0586461	-1.82652	-2.27188	-0.31139	-3.18869	-2.41147
YLR128W	DCN1	-1.38771	-0.0914575	-0.391658	-0.83702	0.123469	0.5681	0.0233854
YOL149W	DCP1	-0.152908	0.295346	-0.156857	-2.18718	-0.489727	-0.296635	-0.519421
YNL118C	DCP2	0.840398	-0.222038	-0.432041	-0.944517	1.01597	0.172622	0.356461
YLR361C	DCR2	0.399458	0.287625	-0.543091	-0.113984	0.972036	-0.242296	-0.391082
YLR270W	DCS1	1.21158	0.861469	1.48065	1.95867	2.43548	2.23778	1.24717
YOR173W	DCS2	-0.578927	-0.867639	0.310208	0.486334	1.82533	2.22488	2.04718
YKL046C	DCW1	1.89596	1.51798	0.94859	1.55768	2.15559	1.6139	1.61739
YPL194W	DDC1	-0.886918	-0.497557	-1.2128	-1.8508	-0.823199	-0.668075	-1.47582
YER143W	DDI1	0.783254	-0.26445	-0.220696	0.333942	1.10802	0.815683	0.0568441
YFL061W	DDI2	-0.375108	-0.66382		-0.561385	1.3991	-0.478194	-0.116018
YNL335W	DDI3	-0.375108	-0.66382	0.106369	-0.561385		-0.478194	-1.28594
YOR163W	DDP1	2.10762	1.1027	1.58011	1.52706	2.15413	1.97283	2.28055
YOL052C-A	DDR2	-0.48153		1.09948	2.97605	3.90412	4.28163	4.35583
YMR173W	DDR48	2.27103	0.0281241	0.219777	2.55402	2.54683	2.05924	0.482817
YOR204W	DED1	4.09142	3.32284	2.29855	1.46986	1.84539	2.68294	2.44091
YHR019C	DED81	3.92185	3.90281	3.64916	2.99734	3.035	2.99059	2.70751
YKL054C	DEF1	3.95326	3.9262	3.80514	3.19444	2.46305	3.00633	2.83845
YFL001W	DEG1	0.735045	0.156826	-0.920981	-1.58874	-1.79817	-1.50554	-1.31329
YAL013W	DEP1	0.799014	0.365912	-0.137821	-0.342175	-0.207657	-0.152069	0.905253
YBR201W	DER1	-0.275079	-0.885719	-1.01599	-1.46136	-0.0858304	-0.378165	-1.18591
YDR051C	DET1	0.282402	0.578653	-0.136585	-0.29244	-0.0544174	-0.861325	-0.306504
YIL049W	DFG10	-1.29346	-1.16713	-1.29741	-1.32773	-1.36724	-1.24454	-1.88236
YOR030W	DFG16	-0.138229	-0.266476	-0.529201	0.0798845	0.0224513	-0.00684896	0.0433833
YMR238W	DFG5	1.22242	0.45727	0.677902	1.68	2.41542	2.04612	2.09295
YDR411C	DFM1	1.30988	1.02117	1.36252	0.38664	0.679704	1.65746	1.53655
YOR236W	DFR1	0.862424	-0.300757	-1.01599	-1.46136	-0.348865	0.737312	0.399049
YOR245C	DGA1	-0.833374	-0.229001	-1.32275	-1.28269	0.677803	0.163076	-0.529195
YOR311C	DGK1	1.43585	-0.376421	-0.284304	0.784907	0.925968	0.794098	0.130739
YKL121W	DGR2	-0.996597	-1.17839	-0.453058	-0.288367	0.358461	-0.156266	-0.15666
YDL160C	DHH1	1.74611	1.14253	0.23966	-0.205702	0.954096	0.0998822	0.00834054
YKL078W	DHR2	0.275362	-0.520309	-1.31355	-1.92884	-3.55331	-1.52372	-4.06843
YMR316W	DIA1	-1.31161	-0.430392	-0.993627	0.939523	0.421964	-1.09276	0.0994884
YOR080W	DIA2	-1.88853	-1.7622	-3.47744	-0.530487	-0.547278	-1.51768	-2.25504
YDL024C	DIA3	-0.809856	-0.928643	-0.813806	-0.558728	0.116358	0.46788	0.408592
YHR011W	DIA4	0.169021	-0.326142	-1.41989	-0.379827	-1.0043	-0.782062	-1.51942
YPR082C	DIB1	0.828993	0.0548545	0.339617	-2.42767	0.755208	0.240481	-0.567268
YLR348C	DIC1	-0.129229	1.16702	1.51068	0.1219	1.49743	0.674576	0.741297
YKR035W-A	DID2		1.48895	0.911216	1.09389		1.9965	1.39039
YKL002W	DID4	0.42536	0.667163	0.951926	-0.608914	-0.0109951	0.348747	0.666529
YGR227W	DIE2	0.478233	-0.36302	-0.400186	-1.43051	-0.247629	-0.177394	-0.482642
YLR437C	DIF1	0.461886	0.436209	-0.279029	-0.309354	0.873528	1.23327	1.63851
YPL049C	DIG1	1.52754	1.73479	1.69762	0.600182	1.02633	1.23357	1.35367
YDR480W	DIG2	-0.929844	-0.955521	-1.67076	-0.701084	-0.00362931	-1.03293	-1.51875
YPL266W	DIM1	1.81631	1.48321	1.16029	0.714924	0.398572	0.86523	0.0899024
YLR129W	DIP2	1.62963	1.16897	0.73491	0.0969031	-1.74996	-0.568367	-0.911447
YOL021C	DIS3	1.6362	0.927378	0.554247	0.0764629	0.314486	0.722591	0.149862
YIR004W	DJP1	1.26408	1.54473	1.06082	0.1825	0.323561	0.698651	0.528332
YDL174C	DLD1	3.13838	2.45908	2.47838	1.95825	1.90847	1.31975	1.12205
YDL178W	DLD2	1.13398	1.17542	1.24868	-0.537723	0.574769	-0.554067	-1.12478
YJL065C	DLS1	0.579273	1.3901	0.0898967	-0.355465	0.698133	-0.594202	-0.816988
YMR126C	DLT1	-1.33841	-2.62712	-3.34235	-1.20275	-0.604836	-1.70453	-1.11996
YHR115C	DMA1	2.01032	1.47007	1.44998	1.12661	0.684999	0.755234	1.36252
YNL116W	DMA2	0.197254	-0.0914575	0.482811	-0.252057	1.65398	0.246172	0.864688
YMR211W	DML1	-0.832028	-1.31338	-0.666052	-0.281339	-1.90581	-1.39079	-3.42093
YHR164C	DNA2	-0.546183	-0.928004	-0.302205	-0.536063	0.187386	-0.42045	-0.43465
YER166W	DNF1	0.883357	0.819352	0.829939	0.417744	1.15402	0.848859	0.761232
YDR093W	DNF2	0.984788	0.951731	0.410523	0.00822908	-0.180146	-0.295602	-0.218828
YMR162C	DNF3	-0.0841948	-0.565552	-0.0583969	-0.760917	-0.573018	-0.713349	-0.673101
YOR005C	DNL4	-1.38823	-1.96644	-1.39218	-1.97504	-0.833981	-1.40642	-2.26664
YLL001W	DNM1	0.383884	0.095172	-0.0675248	-0.271879	0.261189	0.110873	-0.357026
YKL213C	DOA1	0.605568	0.226659	0.257664	-0.0301565	0.441585	-0.104506	0.526857
YDR069C	DOA4	-0.11896	-1.20122	-1.01599	-1.26871	-0.138298	-0.793203	-0.76445
YGL240W	DOC1	0.309883	-1.56379	-0.542063	-3.30935	0.236098	-1.22616	-1.44895
YHR044C	DOG1	-0.0278123	-2.12388		-3.28448	-0.908953	-0.616325	-1.42407
YHR043C	DOG2	1.41276	1.04605	1.40881	0.622412	0.412975	0.258144	1.03536
YNL001W	DOM34	1.0025	-1.00242	-1.94005	-3.97037	-1.00988	-1.56525	-3.10996
YDR141C	DOP1	-0.0332138	-0.439762	-0.00914895	0.111836	0.174772	-0.984296	-1.29455
YDR068W	DOS2	-0.604387	0.691864	-0.193299	-0.638661	0.321828	1.14497	0.391669
YDR440W	DOT1	-0.96441	-0.516157	-1.55332	-1.77629	-1.40077	-1.91549	-0.915887
YIL010W	DOT5	1.83313	1.83987	1.53967	2.35065	2.10727	1.46701	2.03272
YER088C	DOT6	1.58791	1.49775	1.51121	1.04075	1.79284	1.734	1.57606
YJL090C	DPB11	-1.95161	-2.50336	-1.08109	-2.17853	-1.61036	-2.58076	-3.12548
YPR175W	DPB2	-1.21421	-1.67285	-1.06616	-1.51152	-0.757486	-1.58033	-1.65112
YBR278W	DPB3	-0.521059	-0.00241544	-0.525008		-1.00988	-0.565251	-0.30261
YDR121W	DPB4	1.32582	0.0371129	-1.48548	-0.930842	-0.233388	-1.26269	0.251492
YIL103W	DPH1	1.14172	0.133117	-1.08462	-0.945021	-1.41749	-1.44679	-1.08462
YKL191W	DPH2	2.41978	2.04465	1.54415	0.829605	0.504692	1.15096	1.33535
YLR172C	DPH5	2.9691	2.57186	2.17855	1.65919	1.83118	2.3771	2.10456
YLR143W	DPH6	-0.37554	-0.0792888	-1.20956	-2.0175	-1.64197	-0.74166	-0.794521
YDR294C	DPL1	1.89233	1.78804	2.2363	2.42099	2.4035	2.08172	1.85894
YPR183W	DPM1	3.34256	3.2258	3.22465	1.63386	2.42443	2.67266	2.75365
YDR284C	DPP1	0.239494	0.213816	-2.08638	0.555717	1.48764	0.458336	0.972516
YLL018C	DPS1	3.74462	3.9229	3.80341	2.94913	3.27491	3.17943	2.89652
YKR071C	DRE2	2.24999	2.32385	1.91674	1.09286	1.64896	1.22336	1.2163
YGR093W	DRN1	0.463061	0.0299594	-1.34824	-1.05664	-0.833117	-0.973448	-1.71081
YLL008W	DRS1	2.44096	1.95294	0.942243	0.496881	-0.0634626	0.67523	-0.0577513
YAL026C	DRS2	0.351303	-0.021473	-0.426371	-1.24097	0.699344	-0.420809	-0.965524
YOL073C	DSC2	0.212367	0.0491858	-0.251015	-0.696377	0.486505	-0.291257	-1.02862
YOR223W	DSC3	-1.0982	-0.216988	-0.780223	-2.54751	0.287445	0.343033	-0.102145
YEL070W	DSF1		-3.2032	-0.459008	0.0956303	-1.40331	0.0413183	0.4508
YBR007C	DSF2	-0.311605	-1.0698	-0.78504	-0.608914	0.0885405	-0.0927629	-0.212456
YMR276W	DSK2	2.95681	2.84174	2.57099	1.12563	1.88302	2.52197	2.82428
YNL258C	DSL1	-0.610264	-0.805866	-0.936141	-1.15911	-0.8905	-1.88327	-1.19917
YIR010W	DSN1	0.128967	-0.159744	-0.537947	-0.760917	-0.105283	-2.48508	-0.620404
YMR287C	DSS1	-0.362448	-1.26783	-2.88996	-1.75036	-0.711867	-1.34524	-3.15299
YPR017C	DSS4	0.343566	-0.682111	-0.397349	-2.42767	-0.0521472		-0.982306
YGL043W	DST1	1.06349	1.65614	1.20393	0.614182	2.09933	1.40364	1.03401
YDL219W	DTD1	-0.470804	0.240484	-1.05972	-0.920116	0.192376	-1.42189	-0.644673
YOL087C	DUF1	0.07696	0.044588	-0.0525204	-0.332823	0.387838	0.495111	0.0460492
YFR044C	DUG1	3.38764	2.75534	2.88675	2.32928	3.34224	2.79434	2.39322
YBR281C	DUG2	-0.28179	0.493629	0.424754	-0.490093	-0.493079	-1.10734	-1.33013
YNL191W	DUG3	1.12026	0.767415	0.592745	-0.393185	0.4298	0.478502	-0.0853208
YDL101C	DUN1	-2.36182	-1.91356	-0.491297	0.0633408	0.14936	-0.142974	0.108171
YGL061C	DUO1	-0.519498	-0.80821	-1.84538		-0.915212	-1.62258	-2.43033
YBR208C	DUR1,2	-0.461055	-1.35243	0.13164	0.0719314	2.29743	2.02473	2.02294
YML080W	DUS1	0.865	0.860081	0.0379281	-1.52291	-0.732348	-0.217327	-0.92554
YLR401C	DUS3	1.77012	1.07332	0.301501	-0.3954	-0.711751	-1.00409	-0.342349
YLR405W	DUS4	0.255435	-0.926361	-1.12703	-1.89432	-0.933827	-1.22616	-1.22656
YBR252W	DUT1	0.9769	1.68819	1.14288	0.527588	-1.09689	0.195742	0.709922
YDR370C	DXO1	-0.554462	-1.0131	-2.14337	-1.85177	-1.79817	-3.09051	-3.31329
YKR054C	DYN1	-0.678835	-1.04251	-0.920476	-1.03961	-0.596969	-1.10081	-1.28612
YDR424C	DYN2	1.56975	2.56115	1.34341	1.48301	2.14804	2.39628	2.08038
YMR299C	DYN3	-0.391776	-3.48784	-3.20308	-1.06348	-3.27292	-2.56525	-0.980682
YHR068W	DYS1	2.30794	1.91426	1.51549	0.669592	0.64919	-0.0837177	-1.11386
YDR359C	EAF1	0.416372	0.893195	0.645083	0.288988	0.230111	0.282912	0.286897
YPR023C	EAF3	1.22896	1.26218	1.06151	0.495858	0.435286	0.377416	1.1181
YEL018W	EAF5	0.141329	-0.99538	-1.03255	-1.15598	-0.517419	-1.39472	-0.810148
YJR082C	EAF6	1.21776	2.1217	0.991423	1.42053	1.79606	1.85164	1.90897
YNL136W	EAF7	-0.495709	0.215579	-0.499659	-0.793018	0.96102	-0.709826	-1.44719
YKL204W	EAP1	1.49842	1.47719	1.29418	0.503678	0.955153	0.932005	1.03727
YMR171C	EAR1	0.119552	-0.0171567	0.267605	0.358296	0.683196	-0.0241758	-0.317351
YKL172W	EBP2	2.66718	2.37847	1.41084	0.270334	0.64586	1.35353	0.692618
YDR206W	EBS1	0.458225	0.545022	-0.111322	-0.878612	0.0818768	-0.259368	-0.816573
YGR146C	ECL1	1.10343	1.57371	2.6085	2.47724	0.651135	1.62183	1.27352
YAL059W	ECM1	1.78793	1.27683	0.391663	-0.246344		-0.648579	-0.193293
YEL030W	ECM10	-0.699335	-1.11358	-0.480893	-1.03317	-0.110156	-1.84306	-1.70328
YHR021W-A	ECM12	0.255435	-0.355204	1.25149	-0.515804	2.02965	0.737312	0.929563
YBL043W	ECM13	-0.580638	-2.19128	-1.32155	-0.0299501	0.345576	-1.68372	-0.90651
YHR132C	ECM14	1.98926	1.91077	1.52234	1.11545	2.50984	1.56543	1.31289
YBL001C	ECM15	3.07445	3.58411	3.00637	2.74544	3.5215	3.39422	2.86888
YMR128W	ECM16	1.06131	0.290726	0.241069	-0.0554296	-1.1824	-0.944224	-1.00947
YDR125C	ECM18	-1.1762	-1.72795	-0.765116	-2.21048	-0.513024	-0.426847	-1.76511
YLR390W	ECM19	0.0103228	1.30657	0.00637332	0.783404	1.5215	0.381168	-0.578583
YBR065C	ECM2	0.267819	0.36613	-0.629215	0.64163	0.194034	0.371184	0.148398
YBL101C	ECM21	1.31512	0.683102	1.50169	2.14291	2.29954	1.94048	1.78442
YLR228C	ECM22	-1.82257	-0.918634	-0.463947	-1.17234	-1.53378	-0.826117	-1.13137
YJL201W	ECM25	-0.855101	-1.29582	-1.37362	-1.81899	-1.92889	-1.22122	-1.76594
YJR106W	ECM27	0.184537	-0.224469	-0.0709511	-0.516313	-0.363179	-0.181583	-0.0482253
YHL030W	ECM29	0.364908	-0.20252	0.399432	-0.00845499	-0.163443	-0.482745	-0.733012
YOR092W	ECM3	0.646717	0.629307	0.244218	-0.660576	-0.0371222	-0.770029	-0.712708
YLR436C	ECM30	0.328116	-0.365852	-0.336347	-0.56598	-0.150925	-0.652713	-1.17506
YBR176W	ECM31	0.122798	-0.680487	-1.20308	-1.64844	-0.102991	0.34164	-0.980682
YER176W	ECM32	1.05024	0.419135	-0.459601	-0.793932	0.31856	0.28926	0.265782
YBR078W	ECM33	2.96418	3.26043	3.82417	3.60572	3.75433	3.78075	3.36078
YHL043W	ECM34	-0.256464	-1.54518	-2.26041	-1.12081	-1.33025	-2.62258	-1.26041
YLR299W	ECM38	1.32326	0.638622	0.430344	0.87395	2.75537	1.9715	1.87186
YKR076W	ECM4	0.12768	0.777568	1.06233	1.22269	1.86125	0.931485	0.123736
YMR176W	ECM5	-0.348264	-0.680044	-0.854714	-0.715113	-0.15196	-0.15799	-0.191743
YLR443W	ECM7	-0.285133	-0.711348	0.251486	1.05405	1.03963	1.09877	0.310385
YGR007W	ECT1	0.655119	0.629441	0.20371	-2.11612	0.92237	-0.0329296	0.159322
YGL222C	EDC1	0.69744	0.578653	1.50085	0.570056	0.793579	-0.0837177	0.278459
YER035W	EDC2	0.584058	1.29535	1.16507	-0.128288	1.38474	0.954904	1.31708
YEL015W	EDC3	1.19486	0.787499	0.586834	-0.332459	0.12107	0.535004	-0.249661
YBL047C	EDE1	2.57292	2.32929	2.71581	2.29098	2.64597	2.40943	1.84594
YBR033W	EDS1	-1.80826	-1.19008	-1.81221	-2.25757	-1.29708	-1.17438	-1.3097
YPL095C	EEB1	-0.771037	-1.47479	-1.45306	-3.22035	-1.03747	-1.13716	-0.900512
YAL003W	EFB1	6.00652	5.99411	5.30688	4.49895	3.98139	4.37813	4.04139
YGR271C-A	EFG1	1.05613	0.6605	-0.755178	-0.615578	-2.82501	-1.53239	-2.34013
YHL039W	EFM1	0.987321	-0.108746	-0.145912	-0.0677117	-1.63078	-0.420619	-1.56094
YBR271W	EFM2	0.748004	0.590537	0.052177	-1.28627	-1.13314	-1.68851	-0.326329
YJR129C	EFM3	0.134364	-0.0288168	-1.74405	-1.18942	-0.81389	-2.10623	-0.592046
YIL064W	EFM4	1.34536	1.56361	0.900839	1.04044	-0.976352	0.190745	0.0934897
YMR212C	EFR3	0.0729784	-0.467272	-0.404902	-1.31975	-0.322735	-1.12964	-2.15978
YOR133W	EFT1	5.34823	5.77813	5.12534	4.47464	4.0442	4.52026	4.2112
YDR385W	EFT2	6.04142	5.84379	5.5855	4.60063	3.55488	3.74862	3.81888
YPL037C	EGD1	4.882	5.27555	4.74947	4.36397	3.52491	3.33754	3.89658
YHR193C	EGD2	4.83583	5.11132	4.70259	4.11521	3.61004	3.96978	3.47519
YDR036C	EHD3	1.22074	-0.0273271	-0.327527	-0.187927	1.14696	-0.104736	-0.327522
YBR177C	EHT1	1.19965	1.34906	1.5269	1.41085	2.77158	2.44919	2.13228
YMR031C	EIS1	1.40604	1.07426	1.24537	0.328699	1.17553	0.996853	1.01508
YDR147W	EKI1	-1.00649	-1.12527	-0.309995	-2.4558	-0.620839	-2.05068	-2.01043
YNL230C	ELA1	-0.493503	-0.197252	-0.327527	-1.13546	-0.567288	-0.689698	-0.912484
YKL160W	ELF1	1.69954	1.79785	1.45458	1.13475	2.01277	2.33342	1.11063
YOR144C	ELG1	-0.88729	-1.70652	-2.00672	-3.03704	-1.33959	-2.63192	-4.17664
YKL048C	ELM1	-0.815648	-1.75644	-1.9571	-1.91704	-0.100937	-1.6412	-0.863986
YJL196C	ELO1	-0.381995	-0.670706	0.713592	-0.468736	1.1963	-0.748115	-0.0778161
YCR034W	ELO2	1.49762	1.43839	0.957614	-0.00232131	0.653313	0.180406	-0.489839
YLR372W	ELO3	2.26309	1.56912	1.10386	0.520995	0.275033	-0.258309	-0.940527
YGR200C	ELP2	1.46226	0.857075	-0.0625218	-0.783518	-0.333992	-0.247815	-0.923113
YPL086C	ELP3	0.885034	0.227089	0.174816	-0.818034	-0.683516	-0.734842	-0.570605
YPL101W	ELP4	0.688395	0.332569	0.225014	-0.220349	0.403105	-0.552194	-0.112016
YMR312W	ELP6	0.812053	0.622877	-0.414289	0.0148182	-0.484125	-3.36142	-1.99925
YCL045C	EMC1	2.07108	1.67431	1.63714	1.43124	1.48484	1.03578	0.23981
YJR088C	EMC2	0.602238	-0.386913	-0.294796	0.0374492	-0.850059	-0.656967	-3.68711
YKL207W	EMC3	1.82202	1.73976	1.20509	0.372708	2.57136	1.88474	1.48687
YGL231C	EMC4	1.88931	1.08602	0.370785	1.20553	2.01716	1.66069	0.978473
YLL014W	EMC6	1.07172	0.519977	1.06777	-0.377588	0.997938	-0.294397	-0.517183
YLR186W	EMG1	2.48523	1.2984	1.12373	1.07069	-0.624178	0.461999	0.538773
YDR512C	EMI1	0.59247	0.888721	0.910449	0.143159	1.42558	0.22635	-1.41147
YDR516C	EMI2	-0.208101	1.35734	1.1319	0.686542	0.924565	1.3692	1.23047
YGL200C	EMP24	3.16387	3.00761	2.66893	2.18404	2.74719	2.90466	2.12245
YLR080W	EMP46	-2.14618	-1.2125	-0.735094	-3.18046	0.654502	-0.00980141	-0.619611
YFL048C	EMP47	1.55089	1.26218	0.720971	0.40114	1.40116	0.75735	-0.516062
YER140W	EMP65	-1.06649	-1.3552	-1.74851	-2.5158	-1.33292	-1.84765	-1.6554
YLR083C	EMP70	1.4187	0.834529	0.414747	-0.326071	0.947576	0.105044	-0.401535
YNL313C	EMW1	1.19319	0.450757	0.533886	-0.104122	-1.27292	-0.342858	-1.78804
YDR040C	ENA1	1.99548	1.55838	-0.30886	1.39778	2.71191	2.3685	1.6367
YDR039C	ENA2	0.847092	1.29535	1.086	0.0758527	1.01616	0.246507	0.521221
YDR038C	ENA5	0.640642	0.899418	-0.419891	-1.33918	0.0363415	-0.0336008	-0.60431
YOL158C	ENB1	0.198069	-0.0235284	-0.0282728	-1.0586	-0.0981087	-1.97541	-1.08271
YNL084C	END3	0.331384	0.0426725	0.327435	-1.01101	0.557159	-0.150213	-0.788037
YGR254W	ENO1	3.72727	4.30314	6.40244	5.8249	4.8842	5.13598	4.82527
YHR174W	ENO2	8.18405	8.47536	8.35378	7.51753	7.48448	6.95581	6.61063
YBR247C	ENP1	2.31297	1.71231	1.4245	0.337589	-1.12339	0.361886	0.0135694
YGR145W	ENP2	1.50852	0.536997	-0.0338512	-1.17109	-1.91104	-0.203377	-1.01113
YDL161W	ENT1	0.627853	0.991218	0.691018	0.245656	1.20614	1.07887	0.646629
YLR206W	ENT2	1.5701	1.20046	1.78479	1.42689	1.94377	1.76247	1.92775
YJR125C	ENT3	1.34981	1.19436	1.14655	0.469863	2.10319	1.58408	0.851101
YLL038C	ENT4	1.15857	0.454825	0.324549	-0.96881	-0.915212	0.114382	-1.1084
YDR153C	ENT5	1.47208	1.0959	0.965627	-0.257343	-0.104209	-0.522074	0.439564
YLR065C	ENV10	0.644001	1.35529	1.44741	0.895129	0.570215	1.18477	0.755534
YGR071C	ENV11	-1.71078	-2.67756	-2.71473	-1.83816	-2.1996	-1.61746	-2.71472
YPL236C	ENV7	-1.43262	-1.72133	-1.43657	-3.88193	-3.50641	-0.991386	-1.6996
YOR246C	ENV9	1.30066	1.59692	1.35561	0.789952	0.548807	1.05002	1.37472
YNL080C	EOS1	1.20297	0.97084	0.255602	-0.720275	0.185766	0.0998822	-0.0297946
YFL024C	EPL1	0.0383372	-0.863351	-0.666052	-1.52645	-0.648425	-1.02822	-0.727447
YMR124W	EPO1	1.10809	0.509042	0.822373	0.989988	1.4895	1.65814	1.57622
YIL005W	EPS1	1.01663	0.886613	0.286853	0.0952473	0.64586	1.10689	0.782816
YHR123W	EPT1	0.0445385	-0.369704	-0.959411	-1.98974	0.0862304	-0.321582	-0.807402
YMR049C	ERB1	2.41621	1.60187	1.37884	0.359742	-1.36907	0.408986	-0.206117
YHR032W	ERC1	1.59614	1.30742	0.671621	-0.493633	1.15198	0.92836	0.636861
YDR414C	ERD1	-0.102377	-1.39109	-0.843292	-2.87362	-0.328166	-1.20546
YBL040C	ERD2	1.98884	-0.13637	0.662965	0.0656003	1.17809	0.786222	-0.0739944
YLR246W	ERF2	0.0476897	-1.11549	0.0437402	-2.27609	0.601936	0.309601	-1.41569
YGR175C	ERG1	3.67329	3.18976	3.35687	3.1855	3.8562	3.06823	2.64381
YPL028W	ERG10	3.56218	3.38259	3.69573	3.22199	3.24175	2.42433	2.51641
YHR007C	ERG11	3.94721	3.52334	3.76893	4.16272	4.15973	3.16996	2.81667
YMR208W	ERG12	1.79579	2.15344	1.94071	1.77712	2.79836	1.60655	1.51621
YML126C	ERG13	2.80504	3.18738	3.43652	2.99116	3.1945	1.94224	1.81504
YMR202W	ERG2	3.87841	4.0238	4.19024	3.9189	4.19255	3.2431	3.36427
YJL167W	ERG20	4.06922	4.19966	4.48442	4.08158	3.82962	3.53729	2.75702
YNL280C	ERG24	1.45915	0.954708	1.37274	0.927375	1.94336	0.677991	0.455205
YGR060W	ERG25	4.60998	4.09671	4.42633	4.57571	5.04556	4.03441	3.75804
YGL001C	ERG26	1.2748	1.20021	1.27085	0.641064	1.08072	1.21902	0.849393
YLR100W	ERG27	1.96156	1.90551	2.19027	1.58264	2.52005	1.85848	1.75117
YER044C	ERG28	0.550891	0.484572	1.54694	0.838545	1.47711	-0.0782633	-0.30105
YMR134W	ERG29	0.544348	-1.48133	-0.781529	-0.904963	-1.2664	-1.55874	-2.36649
YLR056W	ERG3	3.69252	3.79809	3.7392	2.47148	3.83818	2.92504	2.72922
YGL012W	ERG4	2.38373	1.7682	1.25779	0.854244	1.98313	1.61551	1.49226
YMR015C	ERG5	1.59713	1.11997	1.47032	0.620568	2.26618	1.52319	1.1484
YML008C	ERG6	4.01425	3.86019	4.13779	4.11284	3.64572	3.00721	3.14019
YHR072W	ERG7	2.12844	1.69924	1.197	0.633801	1.58402	0.654256	0.554327
YMR220W	ERG8	1.88931	1.6006	1.66777	0.966065	1.72625	1.3056	0.563436
YHR190W	ERG9	1.9693	2.24693	2.49373	2.34311	2.76493	2.67092	2.23454
YFR041C	ERJ5	-0.113798	-0.232585	-0.532785	-0.978148	-0.602621	-1.89496	-0.702705
YML130C	ERO1	3.97021	2.65964	2.13979	2.20708	1.51357	2.51459	1.99844
YAR002C-A	ERP1	2.92995	2.64124	2.34104	0.895675	1.85616	2.10815	2.04148
YAL007C	ERP2	2.07414	0.785426	1.07019	0.624826	0.759344	-0.407459	-0.89328
YDL018C	ERP3	-0.112074	0.599214	0.299014		0.229178	-0.255801	-0.116018
YOR016C	ERP4	0.754822	0.144182	0.750873	-0.431455	0.166464	0.0667739	-0.348657
YHR110W	ERP5	0.855045	0.276826	-0.023374	0.116226	1.12918	1.19942	-0.0233683
YGL002W	ERP6	-1.04857	0.24768	-0.637483	-2.08285	-0.122356	-0.414691	-0.0525147
YOR393W	ERR1	-1.38543	-2.4111	-0.541378	-0.571703	-0.196176	0.0139891	0.347596
YPL281C	ERR2	-1.38543	-2.4111	-0.541378	-0.571703	-0.196176	0.0139891	0.347596
YBR239C	ERT1	0.0075078	-0.281204	0.173483	-0.634449	0.0211853	0.285244	-0.189081
YGR029W	ERV1	0.38305	1.6793	0.571745	0.296308	1.4088	0.531503	0.44622
YGL054C	ERV14	0.664548	1.1128	0.660598	-2.36973	0.0058001	-2.28653	-2.50932
YBR210W	ERV15	-1.96696	0.329294	0.0290934	-0.831306	-0.45578	-1.33308	-1.55586
YPR037C	ERV2	0.688395	0.229758	0.973952	1.23908	1.61461	1.73731	1.83645
YML012W	ERV25	2.61245	2.60613	2.56897	1.70857	2.13656	2.76479	1.94337
YGR284C	ERV29	2.39561	2.1069	1.7609	0.82077	2.09442	1.65398	0.806707
YML067C	ERV41	0.705468	0.329294	0.421411	-0.130867	0.936537	0.644203	0.351027
YAL042W	ERV46	3.05658	3.12576	2.61406	1.72812	2.31866	2.74542	2.27302
YOR244W	ESA1	0.0728439	-0.563791	-1.41653	-2.59886	-1.22333	-0.515669	-0.516062
YNL125C	ESBP6	1.23554	0.169216	0.932026	0.693115	1.27723	0.743885	0.734092
YMR219W	ESC1	0.788516	-0.374665	0.183116	0.387567	1.16219	1.37236	0.848703
YDR363W	ESC2	-0.311605	-1.47479	-0.967631	-1.41299	-1.03747	0.184771	-0.190018
YOL017W	ESC8	-4.43676	-2.40354	-1.63335	-1.56414	-0.925583	-1.34345	-1.70374
YDR365C	ESF1	2.19588	1.10808	0.606966	-0.236945	-0.861419	-0.44326	-0.748508
YNR054C	ESF2	1.63949	1.53719	1.16987	-0.082845	-1.70732	0.222739	0.947485
YIL151C	ESL1	-0.395146	-0.214372	0.109918	-0.959935	-0.414484	-0.291781	-0.826511
YKR096W	ESL2	0.361564	-0.726849	-0.242778	-0.834982	1.60355	1.37159	1.01248
YGR098C	ESP1	-1.94566	-2.02792	-2.06509	-2.28806	-1.32757	-2.01222	-2.42765
YJR017C	ESS1	2.38739	2.49922	1.32455	1.20112	1.91768	2.58687	1.96198
YIL009C-A	EST3	0.965929	-0.322783	-1.35995	-1.22035	0.37757	-0.137157	-0.944906
YHL010C	ETP1	-1.33461	-1.26075	-1.33856	-1.13184	-0.408392	-0.601192	-0.482941
YBR026C	ETR1	1.20297	0.798779	1.8909	1.51265	2.01371	2.11369	1.66851
YOR051C	ETT1	1.33516	0.736111	0.769334	0.0191174	0.629109	0.0148461	0.184377
YDR518W	EUG1	1.21158	-0.340165	0.0377065	-0.0153382	1.2158	0.260498	-0.739895
YLR300W	EXG1	2.52222	1.45858	3.0459	3.45718	4.25847	4.38916	4.35653
YDR261C	EXG2	1.23949	0.58305	1.64154	1.97605	2.61196	2.34586	2.13601
YOR033C	EXO1	-0.826779	-0.176892	-0.328229	-0.106166	-0.578637	-0.690399	-0.541217
YBR163W	EXO5	-0.972037	-0.523783	-1.33856	-1.42135	-1.40839	-1.70073	-2.73087
YJL085W	EXO70	-0.775798	-2.20201	-1.06925	-1.68454	-0.849584	-2.01639	-1.50221
YBR102C	EXO84	-0.122881	-0.0490222	0.065815	-0.96451	0.165904	0.247965	-0.782176
YOR317W	FAA1	2.42536	2.30376	2.9894	3.22531	3.45532	3.02077	2.40444
YER015W	FAA2	-2.17554	-1.97883	-1.91646	-0.946783	-1.24933	-1.05624	-1.08638
YIL009W	FAA3	1.62755	1.09783	0.408587	0.243333	0.286283	-0.368621	-0.896262
YMR246W	FAA4	2.26339	3.15567	3.12479	2.13315	2.38938	2.76262	2.79106
YFR019W	FAB1	-0.460635	-0.231948	0.305934	0.439996	0.804381	0.419683	0.447958
YDL045C	FAD1	0.415376	0.00113363	0.633819	-0.29697	0.457068	0.164733	-0.0580529
YIL019W	FAF1	0.550891	0.162644	-0.190024	-0.635386	-1.84482	-0.400191	-1.94491
YNL023C	FAP1	0.674647	0.188899	-0.424459	-1.42236	0.331675	-0.545622	-0.298923
YDL166C	FAP7	1.21092	0.543693	-0.493473	0.520597	-0.563308	-0.0482882	0.0914956
YJL157C	FAR1	0.985294	0.512158	0.0379281	-1.52291	-0.410419	-0.632365	-1.44011
YLR238W	FAR10	-0.841426	-1.32278	-1.26041	-2.29074	-1.10786	-1.62258	-3.43033
YNL127W	FAR11	-0.402151	-0.626732	-1.05818	-0.851462	-0.291512	-0.979775	-1.36303
YMR052W	FAR3	-2.54427	-2.83298	-0.963253	-1.99358	-1.03309	-1.32542	-1.54821
YFR008W	FAR7	-1.66916	-0.372906	-0.673107		-1.74294	-3.03528	-1.25806
YMR029C	FAR8	-0.0686285	-0.0943058	-0.072578	-0.424831	-0.879379	-0.534284	-0.564425
YKL182W	FAS1	3.5741	4.1004	4.19547	4.26194	4.68803	4.25237	3.98327
YPL231W	FAS2	2.78459	4.08204	4.141	4.33076	5.04064	4.40579	4.38075
YBR041W	FAT1	0.118815	0.0145281	0.355874	-0.204966	0.286038	-0.183174	-0.122168
YKL187C	FAT3	-0.924351	-1.33859	-1.05383	-1.05173	-0.261171	-0.627506	0.223708
YER183C	FAU1	-0.597007	-0.885719	-1.01599	-2.04632	-0.0858304	-0.963128	-1.18591
YKL060C	FBA1	7.64963	8.03044	8.16974	7.65317	7.56091	7.53502	7.10591
YJL155C	FBP26	-0.587937	-0.876648	-0.761811	0.185144	0.812209	0.683373	0.511213
YDR339C	FCF1	1.03513	1.60891	0.893673	0.585815	0.961341	1.3795	0.893679
YLR051C	FCF2	1.44673	1.46288	0.814753	0.494922	0.285486	0.693591	1.09229
YMR277W	FCP1	1.40915	1.26016	0.522558	-0.463373	0.359612	0.0672775	-0.0623993
YPR062W	FCY1	2.81477	3.12645	2.50048	2.21862	2.37175	3.01802	2.12965
YER056C	FCY2	3.40569	2.71882	2.05844	0.868919	3.30622	2.79005	2.16228
YER060W	FCY21	0.76521	0.306574	0.591336	-0.738549	1.22194	1.13606	0.279398
YER060W-A	FCY22	-1.18795	-1.11409	-0.191896	-0.985182	0.252841	-0.191497	0.545075
YDR539W	FDC1	1.292	0.838227	0.470913	0.156795	1.53232	1.03835	0.493639
YCR028C	FEN2	-0.358911	0.226846	-0.247383	-0.58583	-0.0176589	-1.30999	-0.284852
YBR101C	FES1	2.26984	1.62358	0.995804	1.04794	1.7454	0.794098	1.41085
YMR058W	FET3	2.65306	3.00008	1.90017	0.239083	0.614609	0.122966	0.0521827
YMR319C	FET4	1.30179	1.5135	1.55499	1.32781	1.5143	1.30603	0.747645
YFL041W	FET5	0.674039	0.478437	-0.429446	-0.775272	0.152795	0.208384	-0.57383
YOR390W	FEX1	-0.892555	-0.0657892	-1.15954		-0.96634		-2.48146
YPR104C	FHL1	-0.928277	-1.21699	-1.03176	-1.58404	-0.661025	-0.80897	-0.723634
YCR089W	FIG2	0.255435	-0.392357	-0.309229	-0.791117	-0.453066	-0.864045	-1.26192
YNL325C	FIG4	-0.836003	-2.03161	-1.57692	-1.38485	-1.35725	-0.524052	-2.52445
YDR130C	FIN1	-0.771037	-1.79671	-1.51195	-3.54228	-2.16675	-1.45909	-0.681871
YJR093C	FIP1	0.636443	0.833158	0.310565	-1.39783	0.356206	0.270323	-0.689429
YER032W	FIR1	-0.73787	-1.11969	-1.93446	-1.28029	-1.48973	-1.93407	-1.00485
YIL065C	FIS1	0.476344	0.924598	1.88743	0.44207	0.987521	0.332617	1.4724
YOR382W	FIT2	1.99975	0.208542	2.07827	0.922411	2.36207	2.0056	1.49331
YOR383C	FIT3	3.07044	0.867462	0.621709	0.176347	1.38195	0.674576	0.674183
YIL131C	FKH1	0.227421	0.173174	-1.27903	-0.987425	-2.93383	-1.90423	-0.863986
YNL068C	FKH2	0.455734	0.354649	0.036747	-0.841575	0.85588	0.205091	0.220465
YLR342W	FKS1	3.79489	3.25713	3.64712	3.19578	3.87473	3.44311	3.032
YPL221W	FLC1	1.63737	1.28977	1.28725	1.29909	1.91973	1.55023	1.60101
YAL053W	FLC2	2.09967	1.1609	0.882722	1.42087	2.62024	2.56097	1.99821
YGL139W	FLC3	0.915499	0.460778	-0.0884502	-1.15048	0.603554	-0.0672922	-0.673407
YLR404W	FLD1	-0.0611395	-1.76489		-2.51045	-1.54996	-2.42726	-2.65005
YAR050W	FLO1	-0.753127	0.216896	1.34246	1.66969	-0.0195572	-0.254176	-0.12702
YKR102W	FLO10	-1.3535	-1.99013	-1.1648	-1.80281	-2.06471	-1.43951	-0.620477
YHR211W	FLO5	0.662276	0.227713	0.481448	0.489804	-0.304595	-0.118882	0.27982
YER109C	FLO8	-1.14311	-0.431826	-0.519032	-0.466895	-1.3544	-0.110685	0.0939502
YAL063C	FLO9	-1.01869	-0.821973	-0.759603	-0.702465	-2.09247	-1.18317	-1.28567
YBR008C	FLR1	-0.585528	-0.748709	-1.72698	-0.494271	-0.211854	-1.24115	-0.933426
YIL134W	FLX1	-0.0243233	-0.897998	-0.613235	-0.0585975	-0.683071	-1.23844	-1.46123
YIL098C	FMC1	0.698737	0.187633	-0.527605	-0.55793	-0.597441	0.695187	-0.375596
YDR236C	FMN1	0.522036	0.0633996	-0.32991	-2.0972	0.448251	0.892882	-0.914867
YHR176W	FMO1	-1.69012	-1.39387	-1.1091	-2.13943	-1.17894	-1.73431	-1.69406
YER182W	FMP10	0.636864	0.210649	0.873923	0.313084	0.103647	0.981238	0.758452
YLR077W	FMP25	0.44808	-0.0332764	-0.0533688	-0.586194	-0.210667	0.666923	-0.266357
YLR454W	FMP27	-0.274527	-0.541865	-0.0407851	-0.250769	0.562878	-0.136881	-0.739698
YPL103C	FMP30	-0.109416	0.360864	0.186194	-1.67421	-0.883642	-0.716545	-1.07683
YFL046W	FMP32	0.0178565	-0.270855	0.598869	-1.43146	0.81854	0.388702	-2.15601
YJL161W	FMP33	-2.34723	-2.63594		-0.474613	1.03842	-0.713349	-0.128781
YPL222W	FMP40	-0.294532	-0.348778	-0.216019	-0.438989	0.129183	0.251885	-0.216013
YNL168C	FMP41	0.670473	1.32036	0.888916	-0.193876	1.47116	1.47428	0.956036
YDL222C	FMP45	0.903029	-1.47315	0.133545	-0.174314	1.20121	0.619371	1.03401
YKR049C	FMP46	1.72492	2.24356	1.83645	1.498	2.45849	2.41769	2.45794
YER004W	FMP52	1.90599	1.49698	1.25818	0.513258	2.14254	2.18141	2.25819
YMR020W	FMS1	-0.762267	-0.413548	-0.614213	-0.681064	1.12331	1.09401	0.433098
YDR110W	FOB1	0.154963	-0.574322	-0.637483	-1.22035	-0.844822	-1.65173	-1.51195
YNL256W	FOL1	0.966821	-0.0786194	-0.32991	-1.39676	-0.551749	-0.259121	-0.988867
YGR267C	FOL2	2.57609	1.84926	2.30911	2.31943	3.08727	2.49008	1.72415
YMR113W	FOL3	-2.08771	-0.791458	-0.676621	-0.952058	-0.161495	-1.23144	-1.09165
YKR009C	FOX2	-2.45565	-1.89637	-2.4596	-1.90496	-0.763902	-1.1437	-0.781524
YNR047W	FPK1	0.403815	0.899374	0.721793	0.428434	1.09084	0.77466	1.12072
YNL135C	FPR1	3.85504	4.08418	3.56159	3.9907	3.93654	3.83685	4.11049
YDR519W	FPR2	2.63907	1.28622	0.433484	0.988122	2.43404	1.55674	2.17045
YML074C	FPR3	4.03567	3.54711	3.43595	2.50516	2.24157	2.51035	1.92499
YLR449W	FPR4	3.30122	3.13281	2.35868	2.65028	1.55187	2.58147	2.53925
YLL043W	FPS1	1.49227	1.20356	1.11487	0.210072	0.170561	-0.247305	0.428029
YLL029W	FRA1	1.58012	1.27003	1.10341	0.658052	1.60869	1.51885	1.3956
YGL220W	FRA2	1.63181	1.60613	0.890896	1.32	1.04345	1.75112	0.890902
YEL047C	FRD1	1.13797	1.56749	2.11056	1.51582	1.60184	2.20997	2.13403
YKL220C	FRE2	-2.84558	-2.71926	-1.84953	-1.87986	-1.69698	-1.79667	-1.69752
YOR381W	FRE3	-2.43055	-2.71926	-1.4345	-2.87986	-2.91937	-1.98931	-2.69752
YOR384W	FRE5	-0.0728905	-0.435603	-0.939337	-1.03678	0.175252	0.0464162	0.0606692
YLL051C	FRE6	0.211236	-0.0208927	0.421411	0.327521	0.581057	-0.0438533	0.300401
YLR047C	FRE8	-0.377694	-0.759516	-1.57429	-1.65708	-0.992048	-1.74381	-0.966601
YPL141C	FRK1	-0.326981	-0.760082	0.134734	0.116793	0.0648977	0.084507	0.335652
YDR373W	FRQ1	1.81531	1.36613	1.37078	1.28799	1.40048	1.20126	1.62233
YLR060W	FRS1	3.52639	3.07557	2.59714	1.96855	1.82521	1.94252	1.19819
YFL022C	FRS2	3.65997	3.35608	2.89877	1.78298	1.50061	2.10874	2.275
YOR324C	FRT1	0.207883	0.17071	0.133545	-0.546283	-0.0102919	0.256801	-0.0184528
YAL028W	FRT2	-2.40471	-1.47103	-0.293187	-1.11706	-0.4785	-0.355797	-0.578583
YOR271C	FSF1	2.70683	2.90027	2.21746	1.03513	2.04808	1.36343	1.4982
YHR049W	FSH1	3.16105	2.44965	2.42775	2.01986	1.81043	1.34122	1.54906
YMR222C	FSH2	0.486761	0.0281241	-0.365186	-2.13248	-0.75695	-0.0492842	-0.950142
YOR280C	FSH3	0.744978	0.563182	0.040589	-0.819811	-0.707319	-1.32158	-0.737013
YBR207W	FTH1	0.447679	0.158967	-0.48227	-0.0796355	0.649528	0.691612	-0.067227
YER145C	FTR1	2.63923	1.64526	1.26444	0.546061	1.19461	1.53614	1.7757
YCR076C	FUB1	0.724921	0.0211714	0.305934	-0.309354	1.15364	0.23327	0.251492
YBL042C	FUI1	2.42767	1.62835	1.08084	0.232119	0.697843	0.609042	-0.161232
YPL262W	FUM1	3.01032	2.76971	3.46358	4.0048	3.60848	3.58174	3.52177
YAL035W	FUN12	3.47002	3.19823	2.78203	2.03342	1.56095	1.88858	1.78886
YAL008W	FUN14	0.309883	0.798779	-0.179493	0.223142	0.888174	1.30633	1.37305
YAL034C	FUN19	-1.03771	0.176079	0.460841	0.387448	0.947398	1.43747	1.18074
YAL022C	FUN26	0.289584	0.610925	-0.640365	-0.600301	0.289799	0.482891	-0.154933
YAL019W	FUN30	1.34693	1.05821	0.741526	0.392379	-0.378936	-0.349342	-0.0867016
YHR128W	FUR1	2.65187	3.16522	2.61044	2.44072	1.29268	1.17027	0.865023
YBR021W	FUR4	-0.0108763	-0.299588	-0.455398	-1.00768	-2.74763	-1.303	-1.67779
YCL027W	FUS1	0.304054	-1.42523	-1.14047	-2.07126	-1.2103	-1.50264	-2.21085
YBL016W	FUS3	2.07315	1.2792	1.69723	0.971761	1.29482	1.77116	1.41713
YIL097W	FYV10	-2.3705	-4.24417	-3.95941	-1.81981	-0.569815	-1.99965	-1.08494
YHR059W	FYV4	1.49936	0.888721	0.173483	0.535476	1.10365	0.618668	0.173489
YCL058C	FYV5	2.56672	1.80407	1.91891	1.05851	1.30851	1.25718	1.91892
YNL133C	FYV6	-0.699335	-0.988047	-0.703285	-1.73361	-0.358083	-0.32849	-0.0658493
YLR068W	FYV7	1.74086	1.10423	-0.0704423	0.291551	-1.14028	0.374742	0.151956
YGR196C	FYV8	-0.111774	-0.754122	-0.938845	-0.914722	-0.124158	-0.542024	-1.13678
YGL254W	FZF1	0.450627	-1.10112	-0.816357	-1.58365	-0.886193	-1.50046	-0.915887
YBR179C	FZO1	-0.702204	-0.903453	-0.182592	-0.829588	-0.132133	0.217078	-0.433129
YLR088W	GAA1	0.541209	0.141466	-0.410273	-0.962551	0.570517	0.227556	-0.554658
YLR459W	GAB1	0.354971	0.159369	-0.385944	-0.831306	0.461758	-0.110685	-1.14083
YOR178C	GAC1	-1.59145	-2.0728	-0.34747	0.00363451	-0.417306	-0.434006	0.0290991
YMR250W	GAD1	-0.557	0.269766	1.87646	1.02344	1.97408	2.27328	1.53592
YBR019C	GAL10	-0.820456	-2.10917	-2.08744	-2.26977	-0.894242	-1.60161	-1.53489
YOL051W	GAL11	1.41312	1.51046	1.28959	0.387017	0.967363	0.872967	1.00863
YDR009W	GAL3	-1.1596	-1.08574	-0.970907	-2.41627	-2.45578	-2.74811	-1.9709
YPL248C	GAL4	-1.16127	-1.86502	-1.94283	-2.19555	-1.11958	-1.02489	-1.16521
YML051W	GAL80	1.20641	1.89345	1.50502	1.8044	0.810694	0.740751	0.880535
YER027C	GAL83	1.31706	1.16162	1.2169	-0.627016	0.932935	0.581707	0.0958862
YHR089C	GAR1	3.09194	2.71396	1.35102	1.16869	-0.625705	1.66692	1.1071
YMR307W	GAS1	4.04964	3.53162	2.42936	2.06117	3.20928	2.62548	2.05085
YLR343W	GAS2	-2.06382	-1.35253	-1.06777	-2.51313	-1.81568		-2.65272
YMR215W	GAS3	0.776526	0.433366	0.47712	-0.105745	-0.244792	0.299374	-0.174951
YOL030W	GAS5	2.86788	2.1911	2.77986	3.32727	3.36079	3.81276	3.64381
YFL021W	GAT1	1.96885	1.05865	1.75845	1.394	1.6606	2.25042	2.67272
YMR136W	GAT2	-0.755212	-0.458961	0.503873	1.42774	0.978358	1.28466	1.16684
YCL011C	GBP2	2.47708	2.12608	2.02382	0.878017	1.0609	1.09049	1.09597
YOR260W	GCD1	2.08535	1.65327	1.70484	1.25947	-0.612926	1.00163	0.28699
YNL062C	GCD10	1.91346	0.62475	-0.0380208	-0.120813	-1.59328	-1.20755	-1.43033
YER025W	GCD11	3.27053	3.20825	2.48493	1.88576	1.49395	1.91381	1.55352
YJL125C	GCD14	1.49069	0.3719	-0.191335	-0.373663	-0.261171	0.709529	-0.39778
YGR083C	GCD2	1.80823	1.11144	1.28072	0.204595	0.269781	0.33359	-0.0818413
YDR211W	GCD6	1.56738	1.27867	1.23586	0.439996	1.13745	1.10815	0.836454
YLR291C	GCD7	1.45277	1.41931	0.664546	0.441576	0.746713	0.454378	0.157591
YER163C	GCG1	1.42536	1.28865	1.15838	1.50656	2.3911	2.05924	2.19009
YGL195W	GCN1	2.25367	1.87013	1.8505	1.7634	1.25498	0.670043	0.303765
YDR283C	GCN2	-0.148232	-0.375543	-0.152181	-0.0987378	-0.0176589	-0.230559	-1.05125
YFR009W	GCN20	1.67659	1.17533	0.768214	0.76537	0.5829	0.442569	-0.294791
YKR026C	GCN3	1.22771	1.19054	0.41641	-0.44399	0.0835398	0.276632	-0.946154
YEL009C	GCN4	4.91467	4.20314	4.33156	4.27935	5.50874	5.53687	5.13312
YGR252W	GCN5	-0.714191	-1.0029	-0.910786	-1.84157	-1.78798	-1.49535	-1.13317
YPL075W	GCR1	0.708885	0.382699	1.52806	1.2961	0.394092	0.516795	0.878971
YNL199C	GCR2	0.900405	0.874728	0.448997	-0.455797	-0.379831	-1.05068	0.574533
YDL226C	GCS1	1.93993	1.72161	0.314496	-0.371875	1.12918	1.15878	0.277027
YDR019C	GCV1	2.04007	0.721611	2.12185	1.90679	2.95149	1.98998	1.92392
YMR189W	GCV2	2.51865	0.707369	2.25326	1.29741	3.75237	1.20727	0.715297
YAL044C	GCV3	4.20297	2.91426	3.06151	2.42351	4.0096	3.26006	3.26315
YOR120W	GCY1	0.608224	0.512158	2.22318	0.743875	3.08464	2.7923	2.18924
YEL042W	GDA1	2.65349	2.27363	1.46109	0.94702	0.871884	1.6034	0.771801
YPR184W	GDB1	0.0254297	0.26028	1.53455	1.30404	1.6613	2.03435	2.02149
YPL110C	GDE1	0.881637	-0.193671	0.524051	1.82365	1.45421	1.28964	1.5936
YOR375C	GDH1	2.8205	3.53928	3.75515	3.34847	4.38575	5.36127	5.07708
YDL215C	GDH2	0.93886	-0.101924	0.934911	1.01311	1.64643	1.70202	1.41604
YER136W	GDI1	2.28985	1.86363	2.14839	1.60349	2.19403	1.46429	1.61074
YOR355W	GDS1	2.53512	2.02402	1.48281	1.68654	1.97591	1.15306	1.2964
YBR187W	GDT1	1.35825	1.48457	0.769334	0.516617	0.0620683	0.599809	0.283913
YJR031C	GEA1	-1.2627	-1.32901	-2.62922	-1.88193	-1.59952	-1.79874	-1.7736
YEL022W	GEA2	0.0700561	-0.451316	-0.279029	-0.611916	-0.750963	-0.992672	-1.98598
YJR040W	GEF1	0.135223	-0.461611	-1.39924	-2.01453	-0.0540393	-0.609408	-1.45368
YAL048C	GEM1	0.0672499	-0.806424	-1.00709	-1.45245	-0.00653549	0.0636999	-0.666046
YOR205C	GEP3	-0.0664928	0.104227	-0.48548	-0.345879	-1.33292	-0.262688	-0.748508
YHR100C	GEP4	0.931371	0.490657	-0.072578	-0.51794	0.343013	0.0506782	-0.657535
YLR091W	GEP5	-0.781491	-1.0702	-1.10737	-0.745376	-0.592242	-0.884577	-1.69233
YGL057C	GEP7	-2.07183	-2.36054	-1.49081		-0.338257	-0.630591	-1.66073
YGL020C	GET1	0.557464	0.754179	0.691018	0.108152	0.621182	-0.130584	-0.768408
YER083C	GET2	2.29641	1.65015	1.79289	1.13341	2.45004	2.3541	2.15731
YDL100C	GET3	3.29594	2.747	2.75524	2.46391	2.76448	2.43315	1.99782
YOR164C	GET4	-0.0292055	0.212597	0.703811	-1.06348	-0.465561	-0.565251	-0.980682
YKL104C	GFA1	3.84707	2.52573	3.26735	3.66233	3.98311	4.0918	3.74951
YMR255W	GFD1	0.905986	-0.382726	0.750034	0.456675	1.41716	0.0252929	1.08261
YCL036W	GFD2	1.9294	1.14189	0.295403	-0.635386	-0.996825	0.0644769	-0.0380151
YDR358W	GGA1	-0.261807	-0.657434	-0.0731115	-0.711119	1.02698	0.564718	0.699484
YHR108W	GGA2	1.81223	2.12392	1.96261	1.24162	1.76153	1.49192	1.15177
YDL198C	GGC1	1.25289	0.819791	1.98591	-0.266808	3.94666	2.70391	1.82626
YHR061C	GIC1	-0.401491	-0.690202	-1.62783	-1.07319	-0.282631	-1.57497
YDR309C	GIC2	0.397577	0.289438	0.393628	-1.37366	0.664829	0.446495	0.149708
YCL039W	GID7	0.358529	0.459764	1.27796	0.605825	1.23412	1.1568	1.4815
YMR135C	GID8	-1.18279	-0.597034	-0.186741	-0.217066	0.743423	0.724107	0.772622
YNL153C	GIM3	1.89058	2.07136	1.77116	1.44127	0.923713	1.82402	1.84917
YEL003W	GIM4	0.0254297	-0.263282	0.436518	-1.00884	1.36668	0.396275	-0.148439
YML094W	GIM5	1.13258	1.76987	1.8067	0.531264	0.0587932	1.44453	0.221744
YDR507C	GIN4	-1.31931	-0.370986	-0.00133478	-0.717999	1.1571	1.16542	0.823584
YBR045C	GIP1	-2.27277	-1.97651	-0.954787	-2.13711	-3.34655	-4.63889	-2.86167
YER054C	GIP2	-0.585528	-3.33367	-0.726981	0.206168	-0.796817	-0.826117	-0.933426
YPL137C	GIP3	2.41155	1.41109	1.01095	1.00327	1.63733	1.65788	0.992573
YAL031C	GIP4	-0.828396	-0.910657	-1.36286	-0.808223	-1.14319	-0.725031	-1.03028
YDR152W	GIR2	2.00452	2.22104	1.43869	0.301449	0.78389	0.591091	0.63134
YDR096W	GIS1	-1.06731	-0.597034	-0.449776	-0.129603	-0.0341848	-0.133874	-0.897229
YNL255C	GIS2	3.69365	3.48156	2.95274	2.41718	1.42347	2.7941	2.49331
YLR094C	GIS3	1.29496	0.381761	-0.596511	-1.04187	1.01172	0.967318	1.27796
YML006C	GIS4	-0.0962996	-1.144	-1.38976	-0.757115	-2.04455	-1.33689	-1.55968
YEL011W	GLC3	-1.24602	-0.704654	1.07196	0.749456	0.639556	0.57549	0.487005
YER133W	GLC7	2.63376	1.90448	1.6549	1.39595	1.53444	1.52221	1.60428
YMR311C	GLC8	1.73504	1.79426	1.59359	0.526741	2.20183	2.40135	2.7528
YDL207W	GLE1	0.230344	0.153137	-0.699605	-0.65954	0.300949	-0.383703	-0.519027
YER107C	GLE2	0.650702	1.27453	0.729215	-0.564144	1.13331	-0.80288	-0.440704
YKR058W	GLG1	-1.89657	-2.18528	-1.41509	-1.08285	-1.48493	-0.497153	-0.415085
YJL137C	GLG2	-1.17554	-1.20122	-1.50142	-1.36182	0.0137053	-0.40416	-0.626947
YCL040W	GLK1	2.88588	2.74526	3.33544	2.24206	3.10514	3.46005	3.13918
YPR035W	GLN1	3.95211	3.56689	3.8607	3.38803	5.68082	5.49627	5.25302
YER040W	GLN3	0.230982	-0.670706	0.170449	-1.21833	0.264112	-0.44326	-0.200383
YOR168W	GLN4	2.85488	2.56617	2.18255	1.4534	0.590763	1.16277	0.344828
YML004C	GLO1	2.80029	2.46785	1.9397	1.19178	2.68278	2.65348	2.23275
YDR272W	GLO2	1.85708	2.03231	1.75003	2.04164	1.78329	2.05924	1.58011
YER122C	GLO3	2.19994	2.03322	1.66312	1.39109	1.82005	1.72364	1.04713
YOR040W	GLO4	-0.476177	0.650149	0.104836	-0.925489	1.32451	0.820668	0.349954
YPL091W	GLR1	1.84348	1.9418	1.92045	1.36616	1.71311	1.42078	0.508334
YDL171C	GLT1	2.57641	2.39697	2.74158	2.24988	3.73856	3.38752	2.62048
YEL046C	GLY1	3.82378	3.80105	3.63097	3.12377	2.84421	2.89029	2.76878
YDR506C	GMC1	-2.61417	-1.16591	-3.20308	-3.06348	-0.813484	-1.7579	-1.46611
YKR030W	GMH1	0.174623	-2.28401	-0.191896	-2.44461	0.100838	-0.554067	-1.26228
YFL017C	GNA1	0.850451	0.883668	0.653857	-1.0139	0.0985942	-0.193741	0.261545
YHR183W	GND1	3.73196	4.40577	4.11503	3.43687	3.35462	3.47275	3.39991
YGR256W	GND2	-1.56257	-1.17321	0.359483	0.366633	1.76964	1.65628	1.19902
YDR508C	GNP1	3.32375	2.94623	2.26866	1.22339	0.956468	1.47651	0.916685
YOR320C	GNT1	-0.074106	0.0777549	-0.425979	-1.00884	-0.955246	-0.788149	-1.47037
YJL184W	GON7	1.59078	1.68058	1.58683	1.27898	1.517	1.60318	0.67995
YNL274C	GOR1	-0.0514534	0.659835	1.83212	1.95867	1.91039	2.28287	2.34149
YHL031C	GOS1	1.01728	1.78301	0.897849	0.452487	1.33051	1.03818	1.58591
YMR292W	GOT1	-0.335452	-2.20913		-1.36973	-0.409237	-1.28653	-0.924358
YHR005C	GPA1	1.87787	0.746702	1.26095	-0.464524	0.19111	0.20363	-0.604119
YER020W	GPA2	0.0594545	0.355705	0.155041	0.195105	1.13251	1.24353	1.61739
YOR371C	GPB1	0.619642	-0.016993	-0.384307	-0.578131	0.797395	0.384766	0.0978499
YAL056W	GPB2	0.0627902	0.176177	-0.941159	-1.38652	0.673503	0.412877	-0.124018
YDL022W	GPD1	2.26693	2.02885	2.88189	2.43653	2.43018	2.4685	2.28006
YOL059W	GPD2	2.9689	2.76187	2.48791	0.691072	1.20862	1.67117	1.15293
YGL121C	GPG1	1.55089	0.747606	2.54694	2.90893	3.61461	3.53527	3.31248
YPR160W	GPH1	-0.388523	-0.369112	2.31324	2.95967	1.23284	2.26243	2.08146
YGR216C	GPI1	-0.616603	-1.90531	-1.20551	-1.84352	-1.69039	-1.39776	-1.98312
YGL142C	GPI10	0.240936	-0.806768	-1.05252	-1.34588	0.0296468	-0.414691	-1.10696
YDR302W	GPI11	-0.0700506	-0.943725	0.148392	0.0656003	-2.7288	-2.02113	-0.243919
YMR281W	GPI12	-0.57464	-1.44831	-1.16355	-1.02395	-0.0634626	-0.525722	-1.42658
YLL031C	GPI13	-0.371941	0.18065	-0.437291	-2.08429	0.291239	0.16883	-0.501416
YJR013W	GPI14	0.80645	-1.06722	-0.782462	-1.22782	-0.852297	-0.0450964	-4.17477
YNL038W	GPI15	-0.402459	-2.0131		-1.58874	-0.798172	-2.09051	-2.31329
YHR188C	GPI16	2.13585	2.15115	1.96198	1.63209	1.97015	1.96904	1.63336
YDR434W	GPI17	0.578477	-0.487842	0.15949	-0.755357	0.241657	-0.285143	-0.595392
YBR004C	GPI18	-0.523656	-2.39733	-3.69753	-1.14289	-0.182404	-0.889776	-1.47513
YDR437W	GPI19	0.378055	0.0893429	-0.947823		-2.01766	-0.725031	-2.53278
YPL076W	GPI2	-1.44911	-1.73782	-0.453058	-2.48338	-1.52289	-0.592836	-1.30105
YDR331W	GPI8	0.384614	-0.734173	-1.03437	-1.25734	-0.519246	-0.659578	-1.88236
YKL152C	GPM1	6.33848	6.88249	6.87572	6.29422	6.21149	5.85315	5.31113
YDL021W	GPM2	-1.60929	-0.161032	0.261234	-0.0585975	0.432406	0.527094	-0.61323
YOL056W	GPM3	-0.832656	-0.273371		-1.6039	-1.64341	-2.5207	-1.74349
YOR262W	GPN2	0.44699	-0.189645	-0.364314	-0.809676	-0.626795	-1.14152	-1.14192
YLR243W	GPN3	0.595285	0.628502	-0.408664	-0.631634	-1.4785	-1.77083	-2.57858
YIL053W	GPP1	5.65171	5.46596	5.22347	3.43211	4.89272	4.25765	3.56228
YER062C	GPP2	3.18435	2.13665	2.42141	2.41857	2.94882	3.38855	2.9086
YDL035C	GPR1	-0.0158667	-0.162559	0.707165	0.583731	1.60696	1.5015	1.20967
YKR067W	GPT2	0.504511	0.0231545	0.588025	-0.857338	-0.176957	-0.106721	-0.560833
YBR244W	GPX2		-2.46821	-2.18345	-1.04385		-2.54562	-1.76841
YLL035W	GRC3	0.872819	-0.545175	0.199018	-0.246344	-0.522894	-0.622584	-0.938479
YOL151W	GRE2	0.909522	-0.0421546	0.657645	1.73584	1.94536	1.42476	1.35809
YHR104W	GRE3	2.63644	2.59059	3.29546	3.13822	2.74323	2.93329	2.40743
YDR517W	GRH1	1.34194	1.53128	0.618103	-0.214283	1.78273	1.75343	1.96805
YJR090C	GRR1	0.562286	0.158097	-0.0546404	0.0563908	-0.124476	-0.218872	-0.235207
YBR121C	GRS1	3.69723	3.22059	2.60237	1.901	1.92987	1.67273	1.39683
YPR081C	GRS2	-0.522857	-0.704654	-1.41989	-1.50268	0.22648	-0.129985	-0.812203
YCL035C	GRX1	3.09959	3.21142	3.30977	3.49828	4.42634	3.73347	2.72481
YDR513W	GRX2	1.92853	1.31789	2.66154	1.65979	2.75521	1.56241	1.68066
YDR098C	GRX3	2.29641	2.294	1.74227	0.881866	2.035	1.89467	1.77622
YER174C	GRX4	0.347358	-1.52632	-0.0191618	-3.27188	0.103647	-0.866759	-0.0895454
YPL059W	GRX5	1.85112	1.35596	2.11021	0.954354	2.39401	1.485	1.26222
YDL010W	GRX6	0.26213		-0.74182	-2.18718	0.188345	-0.519028	0.132655
YBR014C	GRX7	1.55089	0.634148	0.459479	0.921007	0.389643	-0.0953368	0.681877
YLR364W	GRX8	0.471164	-0.232585	-1.53279	-0.978148		-1.89496	-1.11774
YGR032W	GSC2	1.37298	1.45319	2.01937	3.64671	2.94648	3.68284	3.65027
YML048W	GSF2	2.52266	2.00806	1.73211	0.665261	1.51027	1.63298	1.07315
YJL101C	GSH1	0.0319528	0.105811	-0.194389	0.190324	-0.112222	0.44344	-0.0423803
YOL049W	GSH2	1.95143	2.01965	2.20205	1.25419	1.9274	1.30701	0.955898
YJL103C	GSM1	-1.90137	-1.05258	-0.0573214	-0.502683	-0.975154	-0.782062	-0.812203
YLR293C	GSP1	5.17788	5.01628	4.63566	4.11484	3.71415	3.69311	3.16547
YOR185C	GSP2	2.14525	1.13665	1.65588	2.09804	3.49293	3.27556	2.89874
YFR015C	GSY1	-2.83934	-1.12805	0.326633	0.798808	-3.49809	-0.883535	-0.369356
YLR258W	GSY2	-0.0257199	-0.619286	1.30593	1.38058	1.6167	1.48263	1.436
YDR221W	GTB1	0.495149	-0.378526	-0.245766	-0.00307259	0.7624	0.470065	-0.000648245
YGR102C	GTF1	0.948547	1.58583	1.0821	1.76227	0.874761	1.71993	1.99191
YGR154C	GTO1	-0.591713	-1.36585	-1.40302	-2.26342	0.775074	-2.18023	-0.666046
YML121W	GTR1	0.270082	-0.478061	-0.871371	-1.0537	-0.263135	0.531993	0.128635
YGR163W	GTR2	0.572918	0.464778	0.362517	-1.46136	0.499132	-0.240662	-0.463448
YGL181W	GTS1	0.247822	0.795612	0.243873	-0.308405	0.273572	0.322275	0.709542
YIR038C	GTT1	1.3296	-0.461611	0.823151	1.04075	2.72294	1.78291	0.97516
YLL060C	GTT2	-0.751228	-1.45498	-1.17022	-1.20054	1.26245	-0.117349	0.244828
YEL017W	GTT3	0.853818	-0.0198559	-0.320056	-1.18046	0.0695396	-0.512302	0.342915
YMR217W	GUA1	4.51065	3.94926	3.78304	3.40238	2.05354	2.80243	1.85616
YDL238C	GUD1	-0.553445	-1.16409	-0.709398	-2.32469	1.33624	0.282068	0.23616
YLR289W	GUF1	-0.286593	-1.40538	-1.12062	-1.56598	-1.19045	-1.65271	-2.8755
YDR454C	GUK1	3.11603	3.08512	2.91045	2.00114	1.68861	1.87021	1.58853
YGL084C	GUP1	0.382292	-0.458961	-0.911165	-1.52645	0.372637	-0.74282	-0.666046
YGL245W	GUS1	3.83779	4.05517	3.82441	3.09793	3.65166	2.70942	2.03118
YHL032C	GUT1	0.618005	0.19179	-0.342875	-1.06835	-0.692819	-0.705046	-0.108404
YIL155C	GUT2	1.02619	-0.262522	2.09263	2.27732	1.27433	1.99635	2.22388
YIL041W	GVP36	2.96302	2.96905	2.97818	2.39341	3.10336	3.10955	2.76
YJL091C	GWT1	0.369507	-0.707701	-1.29741	-1.74277	-1.14485	-1.07462	-0.882364
YMR192W	GYL1	0.0103228	-0.489893	-0.0607409	-0.438989	-0.0634626	0.184771	-0.0838188
YOR070C	GYP1	-0.460772	-0.856399	-0.571636	-2.13248	-0.0939845	-0.933807	-0.156593
YPL249C	GYP5	0.27664	0.369799	0.43775	0.0683363	0.202854	0.538551	0.424699
YJL044C	GYP6	0.92286	0.181636	-0.322098	-0.76746	-0.266403	-0.1437	-0.907054
YDL234C	GYP7	-0.331505	-0.468213	-0.257452	2.9859	1.03949	0.83289	0.886944
YFL027C	GYP8	-1.09222	-0.487842	-0.733595	-2.02695	0.781532	-1.26569	-1.48848
YJL110C	GZF3	0.406359	0.413104	-0.472059	-1.50238	-0.541895	-0.171265	-0.735088
YPR008W	HAA1	1.03145	0.931179	0.186194	0.0138507	0.740849	0.665326	-0.0295286
YFL031W	HAC1	5.17591	5.27592	4.81187	4.66746	4.62594	4.99445	5.22691
YPR005C	HAL1	-2.10862	-1.0754	-0.112568	0.14251	0.518036	0.332617	0.624404
YJL165C	HAL5	0.155777	0.366636	0.293846	0.576405	0.268405	0.486265	0.566871
YOL089C	HAL9	-0.727592	-2.09431	-2.97947	-1.83987	-2.0493	-1.6412	-2.75707
YJR069C	HAM1	1.6804	1.80673	0.0914899	0.383093	1.02165	-0.0482882	0.506533
YLR256W	HAP1	0.173544	-0.530205	-0.321392	0.111256	0.0997588	0.0842643	0.113017
YGL237C	HAP2	-0.142324	-0.916463	-2.95363	-1.81403	-1.02346	-0.730837	-0.538585
YBL021C	HAP3	-0.989677	-0.693426	-0.408664		-2.06346	0.229165	0.00637902
YKL109W	HAP4	0.796841	0.10958	1.32723	1.27091	0.324507	1.59511	0.519879
YOR358W	HAP5	-1.22489	-0.77664	-0.491878	-0.674205	-0.883642	0.911487	0.301677
YMR290C	HAS1	3.00737	2.07332	1.16015	0.150882	-0.675225	0.234074	-1.19035
YPL001W	HAT1	0.11147	-0.59228	-1.47744	-2.33784	-0.547278	-0.839613	-0.740471
YEL056W	HAT2	0.00657069	0.302821	0.324549	-0.0277035	0.669751	0.51492	0.417664
YCL026C-B	HBN1	-1.45728	-0.161032	-0.461232	0.678368	-1.53107	-1.8234	-1.04619
YKR084C	HBS1	1.0415	0.459062	0.249059	-0.568272	0.0417197	-0.324616	-0.795329
YDL223C	HBT1	1.47763	0.494542	1.02031	1.90131	1.40384	1.84523	2.22034
YJL033W	HCA4	1.60165	1.09393	0.492347	-0.99741	-3.62188	-0.270362	-1.55204
YNL281W	HCH1	4.25214	4.14714	3.46293	3.44026	3.39309	3.19003	3.13074
YCR065W	HCM1	0.556147	-0.569066	0.608781	-1.21509	-0.254604	-0.0615119	-0.428688
YLR192C	HCR1	3.57388	2.99043	2.87926	1.68847	2.26194	1.89365	2.07612
YKL017C	HCS1	-2.37122	-1.338	-2.79021	-1.82053	-1.27508	-2.41541	-3.37516
YNL021W	HDA1	0.0393019	0.291159	-1.10215	-1.28448	0.0910474	-0.616325	-0.485474
YDR295C	HDA2	-0.544266	0.060107	-0.896139	-1.479	0.159556	-1.13278	-0.853064
YPR179C	HDA3	-0.849918	-0.897621	-1.72834	-1.95131	-0.798172	-1.67547	-2.0909
YNL014W	HEF3	-3.9953	-2.69905	-1.99925	-1.53772	-1.36865	-0.361422	0.273773
YDR458C	HEH2	0.579592	-0.0310483	-2.00932	-1.07617	-0.153157	-1.37149	-1.33124
YBL032W	HEK2	1.45277	1.29732	0.401511	-0.143387	0.512248	-0.060195	-0.0903361
YDR266C	HEL2	1.18667	0.796075	0.53064	-0.078221	0.297305	0.646517	-0.00369084
YDR232W	HEM1	3.01032	2.53669	2.08037	1.45993	2.031	2.20363	2.16055
YDR047W	HEM12	1.43368	1.28698	-0.428255	-0.873617	-0.913128	0.0169294	0.51035
YDR044W	HEM13	0.631811	1.02117	1.93042	0.667926	1.45849	1.81823	2.2653
YER014W	HEM14	0.439087	-0.724094	0.297634	0.053906	0.0757953	0.65793	0.24873
YOR176W	HEM15	0.358793	0.748153	0.69588	0.394908	1.2361	1.29524	0.670351
YGL040C	HEM2	1.66159	1.50217	0.905573	-0.202754	0.587809	0.382937	0.242613
YDL205C	HEM3	2.01495	1.0258	0.632493	0.924097	-0.0223052	0.755749	0.725608
YOR278W	HEM4	-0.199131	-0.973269	-3.01043	-1.13387	-3.08027	-1.05068	-1.59539
YOR227W	HER1	0.895627	-0.150514	0.265493	0.563355	1.06441	0.964723	0.514526
YMR293C	HER2	-1.21207	-1.08574	-1.80098	-1.43899	-2.28585	-3.16315	-2.06401
YMR207C	HFA1	-0.638334	-0.795802	-1.17662	-1.19456	-0.127157	-0.589417	-1.16013
YMR110C	HFD1	-0.0940138	0.465271	0.387463	1.04164	1.35157	0.918378	0.658117
YPL254W	HFI1	0.519997	-0.839104	-1.06891	-1.32163	-0.946106	-1.06852	-1.2913
YGL251C	HFM1	-1.27631	-1.56502	-1.72772	-2.04755	-1.79756	-2.54932	-2.45018
YGR187C	HGH1	1.14852	0.481297	-0.0964375	-1.41627	-0.45578	0.169423	-0.818898
YBR009C	HHF1	0.889307	1.7381	0.148392	0.70303	1.30095	2.10815	1.88536
YNL030W	HHF2	2.47427	2.97911	2.95575	2.51039	2.40048	2.59358	3.1484
YPL127C	HHO1	-1.90854	-0.61229	-0.590562	-0.357852	0.602637	1.53269	1.63184
YBR010W	HHT1	2.01032	2.20704	1.42141	1.82405	2.61461	2.94677	3.44526
YNL031C	HHT2	3.68839	3.48715	3.09948	3.48701	4.17939	4.39552	5.12186
YLL022C	HIF1	-0.709799	0.364059	0.385787	-0.0595752	0.40906	0.640288	0.286257
YGR191W	HIP1	2.04192	1.47859	1.45301	0.171149	0.826784	0.694914	0.433653
YBL008W	HIR1	0.815675	-0.572572	-0.773237	-1.12549	-0.580038	-0.398442	-0.680122
YOR038C	HIR2	-0.829301	-1.43994	-2.41821	-1.86358	-1.48805	-2.29496	-2.15517
YJR140C	HIR3	-0.57464	-1.42725	-0.759161	-1.20452	-0.877907	-1.17024	-1.92908
YER055C	HIS1	3.19782	2.28762	3.00123	2.20794	3.67248	2.34267	2.14497
YFR025C	HIS2	1.01484	0.989161	0.595851	0.150489	1.57332	1.68434	0.804444
YOR202W	HIS3	-0.662103	-0.143459	0.141303	-1.11141	1.78767	-0.220868	0.996919
YCL030C	HIS4	1.80685	0.836663	3.71993	2.26103	4.19711	2.77953	1.67891
YIL116W	HIS5	1.80477	0.779097	2.50126	2.35546	3.72194	2.49177	2.00246
YIL020C	HIS6	0.658647	0.485413	0.529167	-0.790664	0.999899	-0.292435	-1.51522
YBR248C	HIS7	0.944234	1.08179	2.06957	0.138778	2.29671	1.30603	0.44279
YDR420W	HKR1	1.44621	1.01713	0.758446	1.05312	1.61784	1.31742	1.31239
YMR161W	HLJ1	1.01032	0.0211714	-0.109104	-0.8175	-1.7639	-1.47127	-0.279023
YDR528W	HLR1	0.511363	0.0527261	-0.662512	-0.937949	0.267652	-0.217327	-0.547029
YER057C	HMF1	2.71371	2.36086	1.64563	1.44127	3.24564	2.86842	2.1862
YML075C	HMG1	1.93325	1.97814	2.18645	2.00903	1.84768	0.690701	0.649753
YLR450W	HMG2	0.0907584	0.0365119	0.356898	-0.861054	0.90679	-0.0408964	-0.337683
YOL095C	HMI1	-1.83517	-2.38691	-3.42408	-2.28448	-3.49392	-1.08581	-2.42407
YDR174W	HMO1	2.20923	2.23367	0.861323	0.174953	1.09105	0.606068	0.0353581
YCR097W	HMRA1	-0.771037	-1.05975	-0.190024	0.364614	0.155178	0.447806	0.640057
YCR096C	HMRA2	-0.0912152	-1.96489		-2.12549	-0.165001	-1.0423	0.0568441
YOR032C	HMS1	-1.69704	-1.17839	-0.893631	-0.976423	-0.31139	-1.47819	-0.826511
YJR147W	HMS2	2.56975	1.34815	1.28896	1.14316	1.60615	1.13324	1.04796
YBR034C	HMT1	2.84474	1.55603	0.631334	0.355897	0.731423	1.43909	0.801265
YLR205C	HMX1	0.236135	1.01155	1.23219	1.28159	1.91237	1.90244	1.88824
YGL077C	HNM1	1.66981	1.4591	1.6389	0.823166	1.45585	1.00824	1.25676
YDL125C	HNT1	3.1085	2.32675	1.94409	1.73319	1.78679	1.66438	1.85663
YDR305C	HNT2	-2.64073	-0.344478	-0.644678	-0.0900405	-0.392586	-1.42189	-0.229635
YJR075W	HOC1	2.46284	1.93312	1.68445	0.635012	1.82611	1.5662	1.31099
YLR113W	HOG1	2.0544	1.79216	1.42485	1.40479	1.74929	1.71476	1.41105
YNR055C	HOL1	0.899899	1.02622	0.805752	0.654121	0.482159	-0.0511838	0.354061
YDR158W	HOM2	3.89416	3.64085	4.72922	3.58966	4.29681	3.82648	2.68858
YER052C	HOM3	2.56773	1.81189	2.69569	2.16374	3.32306	2.66939	1.55352
YJR139C	HOM6	2.20297	1.75898	2.1389	1.66251	2.87202	1.89456	0.584314
YMR251W-A	HOR7	2.75398	2.61727	3.03954	3.38267	3.90259	3.38786	2.31708
YGL194C	HOS2	0.242138	-1.23922	-0.439883	-0.300283	-0.509719	-0.802053	-1.53941
YPL116W	HOS3	0.0582435	-0.602437	-0.317675	-0.458182	-1.01554	-0.0668685	-0.530663
YIL112W	HOS4	0.272906	-0.337733	-0.59354	-0.212931	0.964656	0.392213	0.00592825
YMR172W	HOT1	0.0123736	-0.212208	-0.750568	-0.808907	-0.350918	-0.169322	-1.451
YPR193C	HPA2	-2.11896	-1.40767	0.199018	0.601653	1.26669	0.836848	0.292134
YEL066W	HPA3	1.74906	2.37288	2.04996	0.534211	2.79726	1.68779	2.07269
YBR215W	HPC2	0.0819525	-0.206759	0.00400241	-0.29697	-0.0658335	-0.0825337	-0.921991
YOL155C	HPF1	3.29195	1.56978	1.68293	2.11065	3.89498	3.86204	3.94597
YIL110W	HPM1	0.684393	0.473684	-0.489482	-2.34988	-0.099886	-1.26669	-1.26708
YDR138W	HPR1	0.0717234	-0.216988	-1.51719	-0.503119	-0.587025	-0.791896	-0.642714
YDR399W	HPT1	2.68839	2.43445	1.85046	1.34096	1.25706	1.54969	1.13425
YNL004W	HRB1	1.99042	1.61925	1.47951	1.24566	1.96911	1.56986	1.34707
YOL013C	HRD1	0.47049	-1.01986	-0.472059	-0.917421	0.516999	-0.0268749	-0.0570161
YLR207W	HRD3	0.795562	0.217344	-0.0239628	-0.2552	0.584273	-0.123099	-0.298579
YLR301W	HRI1	2.49936	2.28104	1.26095	0.898046	2.01054	1.76551	1.28897
YOR267C	HRK1	1.14553	0.828249	0.556618	0.831148	1.33006	1.64614	1.27652
YOL123W	HRP1	2.93603	2.19666	2.73103	2.28567	1.12918	1.55813	1.18597
YDR291W	HRQ1	0.244516	-0.685742	-0.521274	-1.16827	-0.866744	-0.822044	-1.23747
YPL204W	HRR25	2.35738	1.54866	0.912861	1.21473	1.59026	1.78773	1.30191
YOL133W	HRT1	1.29608	1.17729	-0.12291	-0.153234	1.92273	1.09988	0.0290991
YLR097C	HRT3	-0.762267	-1.05098	-1.76622	-1.47461	0.38634	-0.905994	-0.936135
YMR186W	HSC82	6.04446	5.33901	4.78258	4.41805	4.70047	4.13172	3.11718
YHL002W	HSE1	0.412063	0.597283	1.09617	0.185144	0.753316	0.460981	0.112664
YGL073W	HSF1	1.09102	0.369347	0.502106	0.0161019	0.43227	0.0992935	0.769592
YMR288W	HSH155	0.110966	-0.654184	-1.89298	-2.53099	-0.26238	-0.862837	-1.67059
YKL138C-A	HSK3		-1.00631	0.863415		-0.791383	-1.08372	-1.3065
YKL101W	HSL1	-0.372421	-1.07617	-0.336842	0.293744	0.428262	0.706243	0.610214
YBR133C	HSL7	0.739082	0.549906	0.0977027	-0.458691	-0.0831645	-0.627038	-0.598285
YBR272C	HSM3	-0.847658	-1.55141	-1.85161	-0.837538	-0.462012	-0.628816	-1.43656
YOR020C	HSP10	4.9779	5.42943	4.66427	4.06916	4.11711	3.98524	4.03809
YLL026W	HSP104	3.94074	3.88938	4.0541	4.10441	4.22839	4.23777	3.91972
YFL014W	HSP12	6.55863	4.84066	4.78914	5.88604	6.21756	4.92522	5.08193
YJL159W	HSP150	7.03286	6.81398	6.977	6.61189	6.89787	6.93899	7.13881
YCR021C	HSP30	-0.97153	-0.774815	-0.975479	-0.283338	-1.78228	-0.33765	1.24692
YDR533C	HSP31	2.26681	-0.0662915	1.4664	2.41696	2.50619	2.94376	3.23343
YDR171W	HSP42	1.9148	2.27817	2.40118	2.91866	2.82374	3.12215	3.62008
YLR259C	HSP60	5.86149	5.73066	5.353	4.50816	4.51456	4.51962	3.766
YDR258C	HSP78	2.06201	1.95716	2.94142	2.68775	3.34612	3.09685	2.54149
YPL240C	HSP82	5.60152	5.13821	4.66506	4.69984	4.80132	4.60623	4.07217
YOL068C	HST1	1.33047	0.186151	-0.11405	-0.907335	0.178684	0.239987	-0.418899
YPL015C	HST2	-0.23338	0.951839	0.592745	0.539701	0.610372	0.137465	1.36534
YOR025W	HST3	-0.741221	-1.02993	-1.42324	-1.8686	-0.815007	-1.29999	-1.52277
YDR191W	HST4	-1.45728	-1.42407	-1.87627	-1.90659	-1.94611	-1.8234	-1.04619
YGR223C	HSV2	-0.57464	-0.448314	-1.16355	-0.493437	0.0885405	-0.788757	-0.526116
YDR225W	HTA1	2.2398	1.95109	1.95575	2.22659	3.28801	2.59358	2.77289
YBL003C	HTA2	-0.847658	-0.551407	-0.851608	-1.29697	-1.92144	-0.213778	-0.851602
YDR224C	HTB1	2.62426	2.39968	2.74585	1.41596	2.41298	2.65669	2.62032
YHR067W	HTD2	0.42536	-0.000854922	-0.0380208	-0.676028	-0.300502	-0.400191	-0.163546
YPR033C	HTS1	2.54544	2.57865	2.48009	1.93743	2.22654	1.7441	1.27846
YOL012C	HTZ1	0.12768	0.423931	-1.87627	0.485723	1.37582	-0.653478	0.346128
YGR268C	HUA1	-0.175544	1.02117	0.668504	1.37514	1.88817	1.38434	1.61406
YOR284W	HUA2	-1.23126	-2.10494	-2.82018	-2.26554	-1.89001	-3.18235	-1.40513
YNR032C-A	HUB1	0.762395		1.17348	0.728121	0.68861	0.811313	1.39588
YGL141W	HUL5	-1.79381	-0.38208	-0.627833	0.114432	0.454335	0.00999671	-0.173261
YPL244C	HUT1	1.48229	0.708149	-0.159092	-1.45245	0.0605787	0.00925209	-0.744049
YER039C	HVG1	-0.853863	-1.14258	-0.535885	-1.71821	-1.92765	-1.21998	-2.44277
YFR053C	HXK1	2.22434	3.14279	3.06367	1.46893	0.763533	1.87928	1.10256
YGL253W	HXK2	3.51751	4.32891	3.82334	3.0682	3.29843	3.54247	3.04475
YHR094C	HXT1	3.1254	2.60787	1.67399	0.732671	1.46665	1.43735	0.517128
YOL156W	HXT11	0.427976	-2.3843	-2.09954	-1.73754	-0.709939	-1.29178	-1.87714
YEL069C	HXT13	-1.28035		-1.5067	-2.21509	-1.83957	-1.2839	-3.09165
YDL245C	HXT15	0.659302	-0.799335	-0.514573	-0.374972	-0.709939	0.823696	0.870097
YMR011W	HXT2	3.544	1.79396	1.14012	2.53606	-0.399196	0.608029	0.0290991
YDR345C	HXT3	2.77478	3.07513	3.44736	2.06981	2.38522	3.43916	2.83121
YHR092C	HXT4	-0.41852	-0.159744	0.462053	-1.24634	-1.87082	-1.31516	-1.90051
YHR096C	HXT5	-1.35225	-2.86335	-1.16355	-0.286986	0.467052	0.0592402	1.20569
YDR342C	HXT7	2.37231	1.83669	2.46249	3.03973		1.68021	2.6023
YJL214W	HXT8	-1.77888	-3.38952	-1.10476	-3.55012	-1.1746	-1.29701	-1.88236
YJL219W	HXT9		-1.57694	-1.09954				-1.22506
YKL189W	HYM1	-1.57088	-1.53766	-2.57483	-1.21283	-1.64466	-1.61507	-2.15978
YIR037W	HYR1	2.66863	2.42883	2.71359	3.0052	3.49175	3.30251	2.5793
YOR126C	IAH1	0.0232619	-0.26545	0.381882	-0.648442	0.842561	0.171715	0.533891
YJR122W	IBA57	0.10043	-0.188282	-0.318557	-2.02695	-0.166001	-1.45834	-1.02904
YNL164C	IBD2	0.529196	-0.344478	-1.38164	-2.24204	-1.86652	-0.57389	-1.64467
YIL090W	ICE2	1.61039	0.637182	0.815029	0.128659	0.292681	0.275981	-1.14844
YER065C	ICL1	-0.162271	-1.77291	-0.488149	-0.818034	1.02698	0.265158	0.429395
YPR006C	ICL2	-1.79445	-0.704654	-0.6609	-0.565693	-1.19017	-0.782062	-0.38336
YER078C	ICP55	-0.355999	0.0182539	-0.244472	-1.39027	-0.429785	-0.499727	-1.35994
YBR157C	ICS2	1.56889	-0.857328	-0.572565	-0.532501	0.942561	1.2669	0.842478
YJL077C	ICS3	-0.835167	-0.123879	0.482811	-2.28448	0.0910474	-2.20129	0.383281
YLR099C	ICT1	0.971642	0.682931	0.614056	0.168694	0.0747347	0.329888	1.31861
YPL250C	ICY2	0.42536	-1.18528	1.79992	1.74158	2.837	2.4922	2.37251
YNL037C	IDH1	3.53825	3.31771	3.49897	3.33442	2.7582	3.25136	3.15502
YOR136W	IDH2	4.02253	3.78947	3.91789	3.28731	3.6023	3.74292	3.06642
YPL117C	IDI1	2.90014	2.24886	2.37834	1.99711	2.34093	1.60113	1.69151
YDL066W	IDP1	3.36822	3.37496	3.94923	3.26683	5.45705	4.80633	4.09247
YLR174W	IDP2	-0.0340713	-0.322783	-1.03802	0.253583	-0.522894	0.407164	0.599415
YNL009W	IDP3	-3.64789	-3.9366	-3.65184	-1.77527	-0.399746	-1.01401	-0.536355
YJL146W	IDS2	-0.491116	-1.51679	-0.009639	-0.802924	-0.716905	-0.478725	-0.401951
YFL013C	IES1	0.2533	-0.286951	0.190456	-0.254906	-0.142414	-0.949322	0.378089
YNL215W	IES2	0.93232	0.380574	0.458886	0.836646	1.08093	0.20363	1.26095
YLR052W	IES3	1.30988	0.551686	0.136009	0.150078	0.651135	0.474278	-1.12702
YOR189W	IES4	1.17382	1.07775	0.684445	0.502117	1.10004	1.32227	0.584915
YER092W	IES5	1.24214	1.12335	0.238189	0.114755	1.33828	-0.539019	0.460587
YEL044W	IES6	1.10343	1.19323	1.58491	-0.667808	0.707719	1.11582	-4.72475e-05
YBR159W	IFA38	1.63964	1.52085	0.723149	0.649755	1.7753	0.732947	0.0507291
YLR223C	IFH1	1.59213	0.725654	0.616753	0.746893	0.961954	0.415047	0.290108
YOL023W	IFM1	-0.0340713	-1.18528	-0.774986	-0.89842	-1.62243	-0.722119	-1.77498
YFR017C	IGD1	-0.88853	-0.177242	0.522558	0.24712	0.0376842	1.74535	1.18553
YNL157W	IGO1	1.56975	1.17412	0.758446	1.12044	1.01054	1.20363	1.26095
YHR132W-A	IGO2	0.486761	-0.538916	0.482811	-0.699516	-0.32399	-0.201287	-0.839111
YHR187W	IKI1	0.815566	-0.0137141	-0.381029	-0.311818	-0.450864	-0.550554	-0.188378
YLR384C	IKI3	1.87779	1.4807	1.28412	0.484331	0.199933	0.787304	0.23078
YJL057C	IKS1	-1.33619	-1.16547	-0.532785	-0.141646	0.23388	0.297689	-0.0671162
YBL076C	ILS1	3.46178	3.22796	3.1168	1.93447	2.4313	1.83821	1.52677
YER086W	ILV1	3.20297	2.792	2.88832	2.31437	2.88407	2.45743	2.00638
YMR108W	ILV2	4.11201	4.14201	4.39099	3.47005	3.7943	4.0774	3.59349
YJR016C	ILV3	3.30925	3.72414	4.34594	3.16361	3.19364	2.76804	2.21165
YLR355C	ILV5	5.33605	5.20813	5.24445	4.16988	4.0984	4.17091	4.19966
YCL009C	ILV6	3.57045	3.96148	4.22947	3.49554	4.47649	4.6442	4.04684
YGR287C	IMA1	-4.15207	-2.44078	-0.571056	-2.01642	-1.4185	-1.93323	-1.57105
YHR216W	IMD2	1.15376	0.735769	0.827886	1.61956	0.705583	1.05068	0.861839
YLR432W	IMD3	3.15376	2.747	2.55969	1.8971	1.37696	1.68073	1.21693
YML056C	IMD4	3.26957	3.32538	2.60265	2.31379	0.34017	0.903446	1.01769
YJR094C	IME1	-2.41594		-2.41989	-0.865254	-1.90476	-3.78206	-1.68292
YGL192W	IME4	-0.479062	-0.767774	-0.0959884	-1.62881	-1.25329	-1.08619	-1.30898
YCR046C	IMG1	1.65983	2.63415	1.33395	0.110978	0.849075	1.55674	1.68759
YCR071C	IMG2	1.30988	0.869168	0.79136	-0.139429	1.3736	0.943763	0.984011
YLR309C	IMH1	0.333862	-0.0397387	0.10752	-0.15727	0.622647	0.196011	-0.526346
YJR138W	IML1	-0.960531	-1.08574	-1.43841	-2.35326	-0.633778	-1.57819	-2.02337
YJL082W	IML2	0.850451	1.36909	2.26604	3.02173	2.39725	2.9633	2.84651
YBR107C	IML3	-0.828881	-0.53263	0.16717	-2.27819	-0.580738	-0.387646	-0.247862
YGR031W	IMO32	0.83152	0.0733227	-1.02043	-1.46579	-0.604836	-0.5346	-0.46788
YMR150C	IMP1	0.567379	0.738099	0.370785	0.118068	0.663519	0.371184	0.563436
YMR035W	IMP2	-1.32059	-1.02434	-0.324544	-0.769906	-0.394379	-1.10175	-1.9095
YIL154C	IMP2'	0.451356	0.0557286	-0.359949	0.442616	0.892143	1.08524	1.60968
YHR148W	IMP3	1.62662	0.507832	-2.37733	-2.82269	-0.125239	-0.417573
YNL075W	IMP4	1.71965	0.793504	-0.506696	-1.53702	-0.35414	-0.868867	-0.676616
YLR413W	INA1	2.18535	3.20297	1.92764	0.103767	1.5266	1.77192	0.342684
YPL099C	INA17	-0.364717	-1.06847	-1.36867	-0.4921	-0.438502	-0.730837	-0.631695
YIR024C	INA22	-0.311605	-0.337283	-2.63748	-1.08285	0.292681	-1.41469	-2.22244
YDL181W	INH1	2.07172	2.51998	1.21978	1.77441	2.14994	2.62314	3.12025
YHR046C	INM1	0.793092	0.845417	0.969715	0.606815	0.512856	1.22052	-0.117742
YDR287W	INM2	-0.0982016	-0.0649853	-1.51719	0.259842	0.149941	0.442569	0.482817
YNL152W	INN1	-0.286135	-0.896774	-0.442087	-1.73545	-0.681848	-1.16683	-3.19697
YDR123C	INO2	0.840398	0.458577	0.421411	-0.801559	-0.648425	0.381168	-0.289077
YOL108C	INO4	-2.06649	-1.3552	-0.48548	-0.193876	-2.14028	-0.84765	-0.333471
YGL150C	INO80	0.993576	0.766925	0.412569	0.245923	0.697398	0.627456	0.144802
YMR163C	INP2	-1.24811	-3.12179	-2.10006	-2.86735	-2.49182	-2.19919	-2.42198
YIL002C	INP51	-0.0434092	-0.185279	-0.269751	-0.840644	0.284904	-1.12942	-0.581689
YNL106C	INP52	-0.477826	-0.608997	-1.09475	-0.342175	-0.728489	-0.686405	-1.06673
YOR109W	INP53	1.14771	0.878103	0.615378	0.0241646	0.304534	0.385657	0.0304209
YOL065C	INP54	-0.928277	-0.994596	-1.19526	-1.64062	-0.587025	-1.2944	-1.29479
YLR095C	IOC2	0.865551	0.214269	-0.929812	-0.905688	0.206803	0.399896	0.211057
YFR013W	IOC3	-0.492801	-0.168536	-0.584214	-0.781648	0.593878	-0.858921	-1.26228
YMR044W	IOC4	0.92286	-0.4203	-2.25101	-2.69638	-1.32085	-0.613185	-1.42093
YHR085W	IPI1	0.504795	-0.421347	-0.984582	-3.75187	-1.05442	-0.861325	-2.89147
YNL182C	IPI3	0.395613	0.291326	-0.160878	-1.51313	-1.33025	-1.42994	-2.65272
YDR315C	IPK1	-1.03953	-2.32824	-1.04348	-1.90387	0.974152	-0.820683	-0.169
YBR011C	IPP1	5.11305	5.50674	5.53893	4.98269	5.34624	4.73698	4.22191
YDR072C	IPT1	0.657	0.631322	-0.290366	-0.266243	-1.06064	-0.893545	-0.768408
YPL242C	IQG1	-1.19816	-2.00144	-1.2021	-1.16204	-0.201551	-1.49389	-1.25101
YBR140C	IRA1	-0.347698	-0.455838	-0.188149	-0.325389	0.117882	-0.31328	-0.995498
YOL081W	IRA2	1.07345	0.664443	0.502459	-0.112828	0.64121	0.421025	0.116811
YOR013W	IRC11	-0.11896	0.177291	-2.12291	-2.56827	-0.607783	-0.163152	-1.1229
YPL017C	IRC15	1.04864	0.12766	-0.909506	-0.267405	0.927549	0.635214	0.99739
YJL037W	IRC18	-2.69012	-1.97883		-1.13943	-2.7639	-1.47127	-1.69406
YLR247C	IRC20	0.122048	-0.912907	-0.72436	-0.89842	-0.160324	-0.359549	-0.466858
YMR073C	IRC21	-0.199131	-0.487842	-1.52501	-1.38541	-0.594844	-0.887179	-0.525002
YEL001C	IRC22	2.72923	2.62896	2.62094	1.43861	2.31664	1.7442	1.62095
YOR044W	IRC23			-0.548216		0.604341	-0.910386
YIR036C	IRC24	0.521387	0.473684	0.865361	-1.38736	1.38049	0.396275	1.05801
YLR021W	IRC25	-0.753443	0.694811	-0.757392	-2.78772	1.04724	-0.382597	-0.119957
YDR332W	IRC3	-0.799177	-0.672852	-1.80313	-1.83345	-1.45793	-1.58033	-2.38808
YDR540C	IRC4	-1.33841	-1.04215	0.242608	-0.787717	0.587809	-2.70453	-0.927312
YFR038W	IRC5	-0.450833	-1.40251	-1.24328	-2.14807	-0.772546	-1.06488	-1.58723
YFR043C	IRC6	-0.192617	-3.06629	-1.19657	-2.22689	-1.2664	-1.55874	-1.78152
YFR055W	IRC7	2.50336	1.73931	1.31038	0.921601	4.11239	3.27014	2.36697
YJL051W	IRC8	-2.64431	-2.34806	-3.0633	-3.50866	-1.39617	-1.20308	-2.23322
YJL142C	IRC9	0.499361	-0.111279	0.758446	1.42856	1.27357	-1.18869	-0.826511
YHR079C	IRE1	0.462936	-0.0584365	0.113851	-0.840525	0.192114	0.00165868	-0.156997
YIL026C	IRR1	-1.81495	-1.03328	-1.23394	-1.41627	-0.123205	-1.11068	-0.818898
YKR019C	IRS4	-1.63113	-0.697446	-0.412684	-0.858046	-0.967947	-0.675319	-0.635071
YLL027W	ISA1	1.78381	0.758137	0.457937	0.498001	1.15364	1.58119	1.55105
YPR067W	ISA2	1.30988	0.905694	-0.394506	-0.839868	0.120621	-0.756677	-0.657535
YER019W	ISC1	0.554017	-0.426572	0.064641	-0.480257	0.257839	-0.50398	0.660256
YER180C	ISC10	0.0387793	-1.24993	-1.38021	-1.0886	-0.713078	-1.74238	-1.55013
YER048W-A	ISD11	2.63181	0.758137	1.72097	2.27561	1.82106	0.358801	0.136014
YMR081C	ISF1	-1.73563	-1.60931	-3.32454	-1.18494	-1.39438	-1.10175	-1.10215
YPL040C	ISM1	-0.847658	-0.831515	-0.479639	-0.740576	-1.10202	-0.657385	-2.93906
YOR155C	ISN1	0.5707	-0.3395	0.151713	-0.113077	1.53254	0.637539	0.981793
YPR106W	ISR1	-0.405841	-1.43152	-2.14676	-1.85515	-1.47963	-0.771961	-0.994748
YNL265C	IST1	-2.12923	-1.09601	-1.54822	-1.25661	-0.395659	-0.495349	0.281865
YBR086C	IST2	1.74915	1.48988	0.900174	0.507279	1.45049	0.89164	0.647792
YPL135W	ISU1	2.43501	2.25733	2.87467	3.04228	3.84665	4.21945	4.06023
YOR226C	ISU2	1.78793	1.39968	0.87709	1.01669	1.61461	0.974351	1.99257
YBR245C	ISW1	0.381938	0.0608048	-0.358977	-0.915371	-0.0544174	-0.154107	-1.23939
YOR304W	ISW2	0.25935	0.313526	-0.0146883	-1.22559	-0.4171	-0.419928	-0.93222
YJR050W	ISY1	0.405461	-0.245821	-1.18345		0.621182	-0.130584	-0.546016
YGL133W	ITC1	0.631811	-0.0402292	0.475859	0.320003	0.717224	0.680729	0.285761
YDR497C	ITR1	2.65499	2.41735	2.84531	2.75111	3.49415	3.16688	3.15431
YOL103W	ITR2	0.885897	0.795125	0.549373	-0.563414	-0.187888	0.432314	-0.33104
YML068W	ITT1	-0.797032	-2.08574	-0.993627	-1.66138	-0.548889	-0.841224	-1.80098
YDR229W	IVY1	-0.301735	-0.142988	-0.0646764	-0.88855	0.252511	-0.0398239	-0.0281449
YDL115C	IWR1	0.520609	-0.215562	-0.805269	-2.25063	0.124895	-0.430474	-1.39023
YKL032C	IXR1	0.220246	0.709142	0.283411	0.022473	0.397999	0.269163	0.730875
YDR492W	IZH1	-0.0485709	0.492792	1.16987	-0.082845	1.46261	0.663312	0.440525
YOL002C	IZH2	-1.63833	-0.927046	-2.22725	-0.502683	1.22648	0.317474	-0.00484823
YLR023C	IZH3	1.05613	1.17181	0.424146	-0.0883306	1.44947	0.811997	-0.53278
YGL018C	JAC1	-0.381995	1.13665	0.614056	-0.0239513	1.00365	0.573813	0.614062
YJL073W	JEM1	1.6203	0.59462	-0.590103	0.308489	-0.190454	0.704839	0.73921
YKL217W	JEN1	-1.63353	-1.33728	-1.63748	-0.860453	-0.591842	0.0592402	-4.72475e-05
YER051W	JHD1	-1.56257	-1.58824	-1.08109	-1.52645	-0.498849	-0.550175	-2.88844
YJR119C	JHD2	0.119552	-1.75412	-1.46936	-2.59279	-0.731841	-1.5096	-1.59489
YPR061C	JID1	-2.1445	-3.43321	-1.56348	-2.59381	-0.896353	-0.925653	-1.7334
YDR475C	JIP4	-0.73787	-0.704654	0.013068	-1.37983	0.711907	0.8029	0.580114
YPR169W	JIP5	1.97349	1.28622	0.696518	0.189755	0.289647	0.334347	-0.0810838
YNL227C	JJJ1	0.430378	-1.12137	-0.699102	-1.01893	0.019558	-0.713349	-0.74349
YJL162C	JJJ2	-0.814954	-1.61824	-1.8189	-3.00123	-1.88874	-0.91804	-1.40386
YLL057C	JLP1	-2.61903	-1.32278	-3.62298	-0.89842	-0.370891	-1.98515	-1.88601
YMR132C	JLP2	-0.57464	-0.541423	-2.57859	-3.02395	-0.326497	-2.94076	-2.16355
YMR294W	JNM1	-0.469457	-0.758169	-1.15148	-1.11141	-0.373318	-0.835578	-2.05836
YJR091C	JSN1	0.494791	0.780773	1.79423	1.64064	2.01616	1.56277	1.48058
YKR038C	KAE1	1.5664	1.43816	1.11885	0.93652	0.312047	0.970802	0.590475
YBR017C	KAP104	1.8227	1.24448	1.23378	0.650918	0.734264	-0.26589	-0.0380151
YGL241W	KAP114	-1.13069	-1.13929	-1.24155	-2.21743	-1.6899	-1.7192	-2.52695
YPL125W	KAP120	0.0660323	0.0904784	0.572277	0.430307	-0.592716	-0.88505	-0.522874
YGL016W	KAP122	0.201613	-0.0496244	0.235138	-0.972065	-1.41966	-1.82747	-2.31329
YER110C	KAP123	3.2597	2.85108	2.44618	1.96151	1.64454	1.6946	0.829863
YLR347C	KAP95	2.33191	2.11774	1.97007	1.46756	1.09637	1.09132	1.00239
YNL188W	KAR1	-0.523656	-1.98229	-1.69753	-1.55793	-2.76737	-0.474738	-1.47513
YJL034W	KAR2	6.19509	5.05132	4.3135	4.15891	3.57953	4.47914	4.49325
YCL055W	KAR4	-0.30709	-1.01084	-0.503684	-3.7564	-1.38088	-1.35128	-1.08864
YCL024W	KCC4	-1.98544	-0.881839	-0.288954	-1.11283	0.847661	-0.544209	-0.529957
YJR054W	KCH1	-0.440139	-2.60332	-2.31856	-2.76392	-1.38839	-1.68073	-2.48848
YDR017C	KCS1	0.878945	0.40803	0.121636	-0.809153	-0.077483	-0.846256	-0.837716
YKL161C	KDX1	-0.371653	-0.982292	-0.69753	-0.0554296	0.554562	0.110224	-0.282487
YFR042W	KEG1	-0.191311	-0.480023	-2.51719	-0.962551	-2.58702	-1.87936	-1.10215
YDR367W	KEI1	-0.347229	-0.372906	-1.67311	-1.53351	-0.15798	-1.45031	-2.25806
YHR158C	KEL1	0.237733	-0.398902	-0.573571	-1.43397	0.47207	0.0940056	-0.573565
YGR238C	KEL2	-1.42597	-0.788685	-1.29242	-1.38986	-1.65176	-0.590459	-1.63637
YPL263C	KEL3	1.12597	1.26898	1.18761	0.420323	-0.914644	-0.96597	-0.0312153
YPL145C	KES1	2.43225	1.99153	2.40754	1.94111	2.35846	1.7442	1.20591
YGL203C	KEX1	1.53256	1.22113	0.616078	-0.216307	0.918211	1.16644	0.826301
YNL238W	KEX2	1.34736	0.696076	0.320325	0.242694	0.819854	0.558547	0.509092
YIL125W	KGD1	1.69128	1.736	2.02076	1.79779	2.48144	2.61204	2.37141
YDR148C	KGD2	1.29365	1.34374	1.81695	0.966334	1.55867	2.06889	1.61729
YJL094C	KHA1	-1.14787	-0.851615	-1.03634	-0.227944	-0.283052	-0.929024	-0.736772
YHR102W	KIC1	1.18386	0.499219	0.651531	0.635012	0.881255	1.01519	1.19902
YDR122W	KIN1	0.298828	0.618925	1.03904	1.00332	0.857311	0.91456	1.11591
YLR096W	KIN2	1.24198	0.665691	0.590911	-0.938516	0.115082	0.0554084	-0.0495414
YDL108W	KIN28	0.415376	-1.13637	-1.17354	-0.811543	0.21606	-0.213778	-0.951138
YAR018C	KIN3	-2.11552		-2.70443	-1.34244	-1.77427	-2.48164	-2.28939
YOR233W	KIN4	0.855045	-0.249243	-0.360409	-0.661381	0.276024	0.455758	0.128635
YCR091W	KIN82	-1.64175	-0.930466	-1.28313	-0.99153	0.231993	0.0427521	-0.950552
YPL155C	KIP2	-2.42013	-1.12388	-1.42408	-1.169	-1.68656	-1.08581	-0.839111
YGL216W	KIP3	0.0302975	-0.0442894	0.240473	-0.419014	0.312656	0.377873	0.552423
YKL168C	KKQ8	-1.45728	-1.57607	-1.29131	-1.32163	-0.20914	-0.299841	-0.958726
YDL049C	KNH1	-1.96696	-3.25567	-0.970907	-3.41627	-0.45578	0.251885	-0.555863
YLL019C	KNS1	1.66621	1.03511	1.7793	1.17568	1.93454	1.86459	1.65548
YHR186C	KOG1	0.374868	-0.510488	-0.495815	-0.121749	0.324166	-0.0385578	-0.310254
YNL322C	KRE1	3.46843	3.1072	2.79205	2.27743	2.97015	3.04459	3.36697
YDR483W	KRE2	3.09579	2.72837	2.61151	2.47016	3.19051	2.96478	2.27167
YDR532C	KRE28	-1.51715	-1.48394	-1.93614	-1.96647	-2.00598	-1.88327	-1.78413
YER038C	KRE29	-0.627107	-1.76382	0.00637332	-1.66138	0.0360731	-0.256262	-0.685499
YNL132W	KRE33	2.30084	1.17498	0.961285	0.293531	-1.6264	-0.793203	-0.74297
YOR336W	KRE5	0.612648	-0.216632	-0.437105	-1.08178	0.123825	-0.666009	-0.806333
YPR159W	KRE6	2.52817	1.51011	2.1319	2.32075	2.21857	2.62771	2.24739
[truncated: 3,559 more rows]
