# Supplementary material for: Excessive Cell Growth Causes Cytoplasm Dilution And Contributes to Senescence
Source: Cell. 2019 Feb 21;176(5):1083–1097.e18. doi: 10.1016/j.cell.2019.01.018 (PMC6386581; doi:10.1016/j.cell.2019.01.018)
Supplement: Table S3. Quantitative Proteomics Data, Related to Figure 4 [file mmc3.xlsx]

## Sheet: Sheet1
NAME	Description	1h rep1	1h rep2	1h rep3	3h rep1	3h rep 2	3h rep3	5h rep1	5h rep 2	5h rep3	7h rep1	7h rep2		Average 1h	log2	Average 3h	log2	Average 5h	log2	Average 7h	log2		log2(3h/1h)	p(3h/1h)	log2(5h/3h)	p(5h/3h)
HAP2	YGL237C	7.82461	10.1804	12.0613	37.3453	35.6452	34.2346	29.2529	28.9201	36.8058	25.5553	19.5966		10.0221	3.32511	35.7417	5.15954	31.6596	4.98457	22.5759	4.49671		1.83442	0.00675619	-0.174965	0.347247
YOR059C	YOR059C	11.1564	11.6804	7.33575	66.3119	76.7757	70.0148	106.624	105.031	113.799	159.884	138.998		10.0575	3.3302	71.0341	6.15044	108.485	6.76135	149.441	7.22343		2.82024	0.00240056	0.610907	0.0154232
PGA2	YNL149C	10.6518	6.71551	13.0304	68.1282	104.429	84.2528	166.266	129.679	212.474	163.364	240.572		10.1326	3.34093	85.6033	6.4196	169.473	7.40491	201.968	7.65798		3.07867	0.0236157	0.985317	0.111138
PML1	YLR016C	9.828	12.1612	8.5217	34.0042	36.3215	34.5194	37.0438	49.1412	42.8758	35.0038	36.7716		10.1703	3.34629	34.9484	5.12715	43.0203	5.42694	35.8877	5.16542		1.78086	0.000605193	0.299791	0.103884
YDL183C	YDL183C	8.56294	10.561	11.4417	52.1135	58.0446	50.9751	76.4852	74.5885	83.0305	92.7623	112.368		10.1885	3.34888	53.7111	5.74715	78.0347	6.28604	102.565	6.6804		2.39827	0.00276921	0.538897	0.0322597
BET1	YIL004C	8.5084	10.6296	11.4373	70.5905	57.6663	66.8492	97.0745	107.255	96.1538	106.559	105.194		10.1918	3.34933	65.0353	6.02315	100.161	6.64618	105.876	6.72624		2.67382	0.00623951	0.623027	0.0403418
ALG5	YPL227C	12.0522	8.4887	10.3905	93.6805	99.1408	94.222	133.126	123.821	154.79	123.36	139.743		10.3105	3.36604	95.6811	6.58016	137.246	7.10062	131.552	7.03948		3.21412	0.00101079	0.520455	0.0574211
BLI1	YKL061W	9.78239	12.7608	8.67987	16.8873	11.8095	14.604	13.1035	15.2196	16.6624	9.16022	7.46556		10.4077	3.37958	14.4336	3.85136	14.9952	3.90643	8.31289	3.05535		0.471782	0.250163	0.0550664	0.822956
ILM1	YJR118C	11.9487	8.70357	10.656	62.5925	65.8029	57.2738	85.4552	81.1024	95.5734	76.5526	82.8492		10.4361	3.38351	61.8897	5.95163	87.377	6.44918	79.7009	6.31652		2.56812	0.00350154	0.497553	0.063836
DIB1	YPR082C	10.5551	11.4988	9.33914	47.7369	42.7385	50.0764	86.3336	90.8157	79.62	94.7235	86.4042		10.4643	3.38741	46.8506	5.55	85.5898	6.41937	90.5639	6.50086		2.16259	0.00574722	0.869371	0.0185481
AVT3	YKL146W	10.4911	10.8518	10.1878	50.1382	58.4028	48.6609	78.4452	69.1405	76.1014	75.5111	73.9867		10.5102	3.39372	52.4006	5.71151	74.5624	6.22038	74.7489	6.22398		2.31779	0.00459849	0.508863	0.0605739
PRP24	YMR268C	9.68876	7.31233	14.5622	32.6671	37.6092	37.8196	54.9077	51.6094	64.133	57.3516	73.8813		10.5211	3.39521	36.032	5.17121	56.8834	5.82993	65.6165	6.03599		1.77599	0.00869429	0.658729	0.0288692
SNO4	YMR322C	9.81398	11.2488	10.5268	39.3431	38.1375	35.3792	189.802	191.922	195.708	394.985	411.807		10.5299	3.39641	37.6199	5.23343	192.477	7.58854	403.396	8.65605		1.83701	0.00248809	2.35512	0.000350333
GPI8	YDR331W	12.1209	6.48902	12.9902	136.912	135.448	115.359	179.184	197.377	177.397	213.447	204.923		10.5334	3.3969	129.24	7.01391	184.653	7.52867	209.185	7.70864		3.61701	0.00480337	0.514765	0.0137702
RED1	YLR263W	12.4796	9.02705	10.1427	43.2336	46.4951	44.5948	102.697	84.8407	102.383	111.91	124.356		10.5498	3.39914	44.7745	5.48461	96.6402	6.59455	118.133	6.88427		2.08546	0.00320265	1.10995	0.0166496
IDP3	YNL009W	15.7601	7.44871	8.44419	57.1809	75.9176	72.2726	172.598	177.619	179.3	353.69	375.63		10.551	3.39931	68.457	6.09713	176.506	7.46357	364.66	8.51041		2.69782	0.0201701	1.36644	0.00136236
YOR228C	YOR228C	11.6159	12.0585	8.23669	75.7387	82.932	85.4434	135.929	135.968	152.971	165.49	167.779		10.637	3.41102	81.3714	6.34645	141.623	7.14591	166.635	7.38054		2.93543	0.00284006	0.799459	0.00478646
LYS5	YGL154C	11.0515	9.37703	12.3624	71.5159	81.8673	72.0078	152.805	144.341	145.022	134.374	134.129		10.9303	3.45026	75.1303	6.23132	147.389	7.20349	134.251	7.06879		2.78106	0.00415624	0.972165	0.00562958
SRX1	YKL086W	13.0817	11.0006	8.71381	55.705	56.3049	51.6333	281.73	263.847	267.756	751.538	719.956		10.932	3.45049	54.5477	5.76945	271.111	8.08274	735.747	9.52307		2.31896	0.000378351	2.31329	0.000607482
ATS1	YAL020C	11.7767	12.6263	8.64881	38.7475	34.361	41.7286	51.0284	55.2925	52.4158	53.8677	49.1628		11.0173	3.46169	38.279	5.25848	52.9122	5.72553	51.5152	5.68693		1.79679	0.0141542	0.467047	0.0441902
SCC4	YER147C	8.27832	11.3152	13.7391	97.4708	95.3174	112.571	136.343	169.877	159.096	192.176	162.467		11.1109	3.4739	101.786	6.6694	155.105	7.2771	177.322	7.47022		3.1955	0.00228796	0.607703	0.0389868
FYV6	YNL133C	11.712	13.2734	8.46511	106.35	105.621	113.438	154.596	192.123	163.489	190.589	176.913		11.1502	3.47899	108.47	6.76115	170.069	7.40998	183.751	7.52161		3.28215	0.0015885	0.648831	0.0385755
ATG33	YLR356W	13.1322	10.362	9.96125	60.4894	79.2539	65.771	144.915	149.565	148.381	214.069	192.754		11.1518	3.47921	68.5048	6.09813	147.62	7.20575	203.411	7.66826		2.61893	0.0117203	1.10762	0.00312533
ESA1	YOR244W	11.5017	11.8002	10.1853	67.1868	63.2905	59.8022	87.2685	88.5737	102.939	110.044	102.58		11.1624	3.48058	63.4265	5.98701	92.9271	6.53803	106.312	6.73216		2.50644	0.00117612	0.551013	0.0517013
NCE102	YPR149W	11.8265	10.96	10.8557	25.6737	21.9935	28.1853	25.6075	35.3009	31.4618	42.0831	32.582		11.2141	3.48724	25.2842	4.66016	30.7901	4.94439	37.3325	5.22236		1.17292	0.0163399	0.284231	0.304159
TIM12	YBR091C	8.48404	13.7121	11.495	36.0001	33.0105	34.4276	45.2493	47.4413	40.771	41.9663	35.1635		11.2304	3.48933	34.4794	5.10766	44.4872	5.47532	38.5649	5.26922		1.61833	0.0102964	0.367656	0.0515736
PRP18	YGR006W	10.9447	13.2351	9.61761	37.2217	40.1712	43.1682	53.2159	64.4088	56.4795	58.8568	50.6296		11.2658	3.49388	40.187	5.32866	58.0347	5.85884	54.7432	5.77461		1.83478	0.006387	0.530187	0.0322938
CDC40	YDR364C	10.4643	12.8677	10.5374	66.2353	90.0972	67.7914	122.238	124.267	146.03	149.842	142.68		11.2898	3.49695	74.708	6.22319	130.845	7.03171	146.261	7.1924		2.72624	0.0116944	0.808525	0.0477109
YML037C	YML037C	12.7836	12.1142	9.34105	27.8762	29.4584	28.4527	41.4967	42.0782	47.206	43.7432	42.2296		11.413	3.5126	28.5958	4.83773	43.5936	5.44605	42.9864	5.42581		1.32513	0.00454989	0.608316	0.0156696
KAR1	YNL188W	10.4882	11.4525	12.5121	47.468	38.7633	38.7438	61.2149	64.642	59.5354	64.1448	71.4227		11.4843	3.52159	41.6584	5.38053	61.7974	5.94948	67.7837	6.08287		1.85895	0.012583	0.568941	0.0291748
MRPL23	YOR150W	10.029	9.67421	14.7622	35.1455	34.1236	42.2108	50.0822	62.3059	47.9034	60.267	56.3252		11.4885	3.52211	37.16	5.21568	53.4305	5.73959	58.2961	5.86533		1.69356	0.00125194	0.523914	0.130201
DFM1	YDR411C	10.6904	10.3309	13.5405	141.667	154.35	148	303.316	300.721	352.297	355.023	360.09		11.5206	3.52614	148.006	7.20951	318.778	8.31641	357.557	8.48203		3.68336	0.00081504	1.1069	0.0101451
AGE1	YDR524C	12.91	8.99044	12.7213	47.3808	37.617	52.3846	55.5462	55.781	64.3759	38.1833	43.1003		11.5406	3.52864	45.7941	5.51709	58.5677	5.87203	40.6418	5.34489		1.98845	0.00855058	0.354942	0.0482634
EXO1	YOR033C	8.19962	8.23734	18.2001	93.7036	119.754	114.768	148.323	161.564	172.573	126.139	123.227		11.5457	3.52928	109.409	6.77358	160.82	7.3293	124.683	6.96212		3.2443	0.00587932	0.555722	0.00891877
YGR283C	YGR283C	12.813	9.95743	11.9197	46.8292	48.7609	52.8059	45.5493	47.2302	57.3977	42.2383	45.823		11.5634	3.53149	49.4653	5.62835	50.0591	5.64556	44.0307	5.46044		2.09686	0.00286691	0.0172136	0.794595
PEX12	YMR026C	13.0957	13.0716	8.7685	80.9926	84.4471	77.4118	93.8479	94.6716	98.3773	94.2481	94.0137		11.6453	3.54167	80.9505	6.33897	95.6323	6.57943	94.1309	6.5566		2.7973	0.000232664	0.240457	0.0452091
ZRC1	YMR243C	13.0473	12.3668	9.52223	158.296	166.54	168.108	259.675	306.267	295.224	330.99	300.326		11.6454	3.54169	164.315	7.36032	287.055	8.16519	315.658	8.30222		3.81862	0.000659578	0.804868	0.00834644
ISY1	YJR050W	14.4684	9.68603	10.8111	48.7556	67.0209	55.364	80.2579	79.9324	88.2389	70.8934	73.2001		11.6552	3.5429	57.0468	5.83407	82.8097	6.37173	72.0468	6.17086		2.29118	0.0208959	0.537654	0.0571451
FAR3	YMR052W	11.8177	7.83766	15.386	32.3005	41.0698	32.5986	34.6177	40.3355	47.4619	36.5264	37.2749		11.6805	3.54602	35.323	5.14253	40.805	5.35068	36.9006	5.20557		1.59651	0.0401675	0.208141	0.369539
MIP1	YOR330C	11.2021	10.2274	13.6442	61.8254	56.1165	57.697	65.297	74.251	74.7381	50.0494	46.0615		11.6912	3.54736	58.5463	5.87151	71.4287	6.15843	48.0555	5.58663		2.32415	0.00174041	0.286926	0.111954
YSF3	YNL138W-A	11.7977	14.2341	9.16776	41.2248	26.9714	34.1619	48.3472	60.4797	45.7812	51.9807	44.8793		11.7332	3.55252	34.1194	5.09252	51.536	5.68751	48.43	5.59783		1.54	0.0462878	0.594991	0.166066
VHS2	YIL135C	10.2285	12.4145	12.582	34.9416	31.4855	32.2183	52.3362	54.7812	54.7446	52.2529	48.9914		11.7417	3.55357	32.8818	5.03922	53.954	5.75366	50.6221	5.6617		1.48565	0.00712411	0.714441	0.00763734
DSF1	YEL070W	15.2312	6.56655	13.5322	148.439	163.489	165.619	548.575	567.398	588.365	1853.28	1820.45		11.7766	3.55786	159.182	7.31454	568.113	9.15003	1836.87	10.843		3.75668	0.00240032	1.8355	0.000292321
MTQ1	YNL063W	14.4274	9.33723	11.6145	85.136	83.6372	72.1445	102.4	95.6908	114.703	88.0549	101.231		11.793	3.55986	80.3059	6.32743	104.265	6.70411	94.6429	6.56442		2.76757	0.00360341	0.376672	0.126037
COX9	YDL067C	15.4347	10.0551	9.89635	31.1814	55.1394	40.1727	74.6898	58.2638	80.5014	61.8721	84.8069		11.7954	3.56015	42.1645	5.39796	71.1517	6.15283	73.3395	6.19652		1.83781	0.0697339	0.754869	0.154854
YHL037C	YHL037C	12.2547	12.2334	10.9665	25.1823	25.0363	28.7708	41.3457	40.8429	38.0462	30.9801	31.5127		11.8182	3.56294	26.3298	4.71862	40.0783	5.32475	31.2464	4.96562		1.15569	0.0126337	0.606124	0.025509
VBA3	YCL069W	14.1431	8.87954	12.5272	29.4126	33.8549	34.6308	33.9283	34.1576	43.3369	36.6701	37.4006		11.8499	3.56681	32.6328	5.02825	37.1409	5.21494	37.0353	5.21083		1.46144	0.0186498	0.186689	0.204218
SNX41	YDR425W	8.63965	12.6699	14.4756	89.2439	97.0338	104.951	156.395	184.729	174.436	253.122	232.447		11.9284	3.57633	97.0762	6.60105	171.853	7.42503	242.785	7.92353		3.02472	0.00113921	0.823988	0.00745796
CSR2	YPR030W	15.0453	7.59521	13.2352	21.7149	28.3268	27.1112	50.9818	49.5506	61.6173	83.5649	82.468		11.9586	3.57997	25.7176	4.68469	54.0499	5.75622	83.0164	6.37533		1.10471	0.0771241	1.07153	0.0180842
STP3	YLR375W	11.7266	13.7548	10.4597	59.4519	46.0969	67.6487	53.6149	71.0475	60.4131	64.7367	48.5445		11.9804	3.5826	57.7325	5.85131	61.6918	5.94701	56.6406	5.82376		2.26871	0.0241396	0.0956958	0.742443
SFK1	YKL051W	12.5864	10.8411	12.5525	33.0777	37.3522	35.79	62.3168	58.8954	46.072	118.502	99.4333		11.9933	3.58416	35.4066	5.14595	55.7614	5.80119	108.968	6.76776		1.56179	0.00547757	0.655247	0.0659786
COS1	YNL336W	6.25315	17.4567	12.2773	120.273	123.56	117.057	284.001	272.365	297.35	581.821	566.998		11.9957	3.58445	120.297	6.91045	284.572	8.15265	574.409	9.16594		3.32601	0.000708801	1.2422	0.00305047
MAL32	YBR299W	10.1726	13.9679	12.2197	168.366	188.769	205.61	707.63	802.167	734.537	1757.94	1587.68		12.1201	3.59933	187.582	7.55138	748.111	9.54711	1672.81	10.7081		3.95205	0.00333997	1.99573	0.00224476
RAD51	YER095W	13.3277	13.057	9.99705	56.253	67.9404	65.5583	92.7045	95.3159	101.38	95.8872	104.15		12.1273	3.60018	63.2506	5.98301	96.4668	6.59196	100.019	6.64412		2.38283	0.00638168	0.608954	0.00767069
YKL107W	YKL107W	9.80206	12.1747	14.4099	26.3883	44.8355	39.3294	65.1091	68.6837	90.0642	415.022	559.15		12.1289	3.60038	36.8511	5.20363	74.619	6.22147	487.086	8.92803		1.60326	0.0334864	1.01784	0.0398731
SPO7	YAL009W	13.6016	9.28068	13.5107	80.8763	90.2442	70.5645	118.112	111.521	139.343	127.53	155.302		12.131	3.60063	80.5617	6.33202	122.992	6.94242	141.416	7.1438		2.7314	0.0100899	0.610399	0.0932973
FMP23	YBR047W	11.9419	14.5504	10.0441	41.7666	27.5068	47.99	63.1969	76.0097	62.8581	58.9137	51.3138		12.1788	3.6063	39.0878	5.28865	67.3549	6.07371	55.1137	5.78434		1.68235	0.067336	0.785065	0.11097
SED5	YLR026C	13.4078	11.2747	12.0783	49.0237	55.2212	57.8218	78.6058	82.1719	80.2017	88.0845	95.5395		12.2536	3.61513	54.0222	5.75548	80.3265	6.3278	91.812	6.52061		2.14035	0.00553269	0.572322	0.00633762
ICE2	YIL090W	16.9191	8.01192	11.8393	141.53	159.665	148.533	320.334	267	321.678	295.849	341.262		12.2568	3.61551	149.909	7.22795	303.004	8.24319	318.555	8.3154		3.61244	0.00321271	1.01525	0.0217201
YJR084W	YJR084W	14.905	12.4402	9.47622	79.3665	93.3264	78.8229	131.001	131.459	133.327	137.038	156.035		12.2738	3.61751	83.8386	6.38954	131.929	7.04362	146.536	7.19512		2.77203	0.00459776	0.654075	0.0108369
YMR114C	YMR114C	7.4654	16.045	13.327	88.8465	80.6275	95.3281	139.71	168.075	175.307	192.459	197.216		12.2791	3.61814	88.2674	6.46381	161.031	7.33119	194.838	7.60613		2.84567	0.00559071	0.867383	0.0227253
IRS4	YKR019C	5.96589	22.5293	8.51598	78.9316	105.033	115.412	170.569	212.884	128.773	122.226	81.0233		12.3371	3.62493	99.7922	6.64086	170.742	7.41567	101.625	6.66711		3.01593	0.0130837	0.774819	0.135525
LAS21	YJL062W	18.7759	9.13461	9.25892	108.054	113.577	112.845	159.108	154.342	152.919	145.676	150.912		12.3898	3.63108	111.492	6.8008	155.456	7.28037	148.294	7.21232		3.16971	0.00245389	0.479569	0.00645863
RDS1	YCR106W	11.5565	10.7623	14.9716	46.1434	57.2402	54.3274	74.4946	62.714	70.6677	68.1142	67.1641		12.4301	3.63577	52.5703	5.71618	69.2921	6.11462	67.6392	6.07979		2.08041	0.00732716	0.398442	0.127035
GIP4	YAL031C	11.8929	12.6739	12.9697	47.0234	47.6533	42.8712	60.4416	64.0557	66.35	65.3912	71.1139		12.5122	3.64526	45.8493	5.51883	63.6158	5.99131	68.2525	6.09281		1.87357	0.00264637	0.472485	0.0270564
YNR063W	YNR063W	14.7563	12.7421	10.2977	75.6758	80.7676	82.4523	118.555	133.724	131.176	121.362	124.971		12.5987	3.6552	79.6319	6.31527	127.818	6.99795	123.166	6.94447		2.66007	0.00238716	0.682676	0.00365553
SWI4	YER111C	14.9168	13.794	9.51447	55.8375	61.3529	58.7331	74.3478	81.314	85.2913	73.3812	64.0553		12.7418	3.67149	58.6412	5.87384	80.3177	6.32765	68.7183	6.10262		2.20235	0.00303651	0.453804	0.0128025
PTP2	YOR208W	14.1359	12.0202	12.1654	72.1056	60.9724	73.5518	168.183	186.621	189.302	322.847	316.969		12.7738	3.67512	68.8766	6.10594	181.369	7.50278	319.908	8.32151		2.43082	0.00434181	1.39684	0.00591536
ATG14	YBR128C	15.7616	13.4791	9.09861	53.0432	54.5809	59.9163	98.1504	83.948	90.902	113.741	117.868		12.7798	3.67579	55.8468	5.8034	91.0001	6.5078	115.804	6.85555		2.12761	0.00863949	0.704394	0.0196276
SPP1	YPL138C	12.4243	11.296	14.6597	47.2127	58.3498	52.9853	70.5247	65.5688	62.4662	52.8436	59.7354		12.7933	3.67732	52.8493	5.72381	66.1866	6.04847	56.2895	5.81479		2.04649	0.00817863	0.324655	0.117651
ORC6	YHR118C	13.9002	8.4721	16.0599	50.6608	59.4081	53.5082	81.4674	81.0988	88.7081	84.0118	80.5505		12.8107	3.67928	54.5257	5.76886	83.7581	6.38816	82.2811	6.36249		2.08958	0.0120181	0.619292	0.0180229
VPH2	YKL119C	13.7719	11.0511	13.7138	88.9417	109.237	79.585	163.342	150.446	166.099	155.514	175.571		12.8456	3.6832	92.5879	6.53275	159.962	7.32159	165.543	7.37106		2.84955	0.0141987	0.788837	0.0381053
DOA4	YDR069C	9.69389	12.3798	16.5527	86.1952	79.488	78.2819	121.698	130.338	137.045	160.959	150.392		12.8755	3.68655	81.3217	6.34557	129.694	7.01896	155.675	7.2824		2.65902	0.00395351	0.673396	0.0193488
RKM5	YLR137W	14.1701	12.3779	12.1476	41.0432	43.2455	50.4747	54.1057	67.6993	45.4812	54.2257	49.7929		12.8985	3.68914	44.9211	5.48932	55.7621	5.80121	52.0093	5.7007		1.80019	0.010809	0.31189	0.33344
YDL057W	YDL057W	14.3827	11.852	12.4733	58.4112	57.4848	48.016	75.1769	78.8611	89.3113	99.5291	119.539		12.9027	3.6896	54.6373	5.77182	81.1164	6.34192	109.534	6.77524		2.08222	0.00557915	0.570107	0.0721619
DIF1	YLR437C	13.7662	14.5652	10.3827	28.3309	30.2327	28.0044	34.0416	36.4534	41.5547	34.8767	34.645		12.9047	3.68982	28.856	4.8508	37.3499	5.22303	34.7609	5.11939		1.16097	0.0031251	0.372233	0.0785623
SSN2	YDR443C	11.2277	10.6623	16.8483	75.6392	83.8768	76.5156	125.496	124.165	137.435	106.864	100.256		12.9128	3.69073	78.6772	6.29787	129.032	7.01159	103.56	6.69432		2.60715	0.00362222	0.713711	0.0137256
SIP3	YNL257C	14.1889	12.5025	12.1669	112.568	136.615	110.77	194.535	179.792	223.566	217.96	223.582		12.9528	3.69519	119.984	6.9067	199.298	7.63878	220.771	7.78641		3.21151	0.00630725	0.732079	0.0588516
LCB3	YJL134W	15.6125	11.011	12.5306	83.6175	83.8947	81.2082	124.493	127.135	137.365	190.161	200.159		13.0514	3.70613	82.9068	6.37342	129.664	7.01864	195.16	7.60851		2.66729	0.0004772	0.645219	0.0101586
IES6	YEL044W	11.9734	14.8653	12.3242	54.7045	59.9238	53.3809	74.328	74.7521	72.8874	51.929	56.7418		13.0543	3.70645	56.0031	5.80743	73.9892	6.20924	54.3354	5.76382		2.10098	0.000729106	0.401808	0.00762161
IKS1	YJL057C	7.79535	12.2647	19.2135	187.79	180.188	189.918	390.965	395.184	408.256	485.779	507.184		13.0912	3.71052	185.965	7.53889	398.135	8.63711	496.481	8.9556		3.82837	0.000445403	1.09822	0.000469652
MCM1	YMR043W	12.0125	11.3547	15.9143	57.4124	56.2055	49.9915	51.1172	66.8129	62.9468	46.276	50.8945		13.0938	3.71082	54.5365	5.76915	60.2923	5.9139	48.5853	5.60245		2.05833	0.0078186	0.144753	0.442682
YPS7	YDR349C	13.132	12.6829	13.4683	61.3469	64.8458	63.8174	117.123	111.297	116.641	124.593	129.265		13.0944	3.71088	63.3367	5.98497	115.02	6.84575	126.929	6.98788		2.27409	0.000515289	0.860775	0.00282233
CRD1	YDL142C	9.07297	14.5656	15.6917	68.0801	85.6794	74.3327	131.624	104.259	125.527	109.519	119.254		13.1101	3.71261	76.0307	6.24851	120.47	6.91253	114.387	6.83777		2.53591	0.00421495	0.664019	0.080275
FMP32	YFL046W	11.7916	12.5173	15.0452	80.1603	85.8172	85.065	115.641	141.401	141.778	123.194	128.941		13.118	3.71348	83.6808	6.38683	132.94	7.05463	126.067	6.97805		2.67335	0.000421517	0.667806	0.0190455
UGO1	YDR470C	11.3163	13.0875	14.9742	124.869	122.117	131.902	181.483	215.162	190.165	221.286	191.833		13.126	3.71436	126.296	6.98067	195.603	7.61179	206.56	7.69041		3.26631	0.000408512	0.631122	0.0281396
TPP1	YMR156C	12.9046	13.657	13.0354	32.5517	32.8215	30.9743	44.7339	41.3945	50.6914	56.0182	52.903		13.199	3.72236	32.1158	5.00521	45.6066	5.51117	54.4606	5.76714		1.28286	0.000721586	0.505958	0.0544266
MPT5	YGL178W	14.7148	11.5959	13.4994	176.766	169.189	187.977	279.446	316.154	286.8	363.524	297.756		13.27	3.7301	177.977	7.47555	294.133	8.20033	330.64	8.36912		3.74545	0.000939416	0.724777	0.0172242
YJL218W	YJL218W	13.5896	14.1414	12.1926	42.0532	43.5541	44.4684	78.4914	87.0445	84.8745	117.317	114.356		13.3079	3.73421	43.3586	5.43825	83.4701	6.38319	115.837	6.85595		1.70404	0.00145062	0.944943	0.00257936
AIM32	YML050W	16.2637	11.5465	12.4107	60.2785	58.8328	49.7307	85.074	86.5472	99.8168	102.363	97.9295		13.407	3.74491	56.2807	5.81457	90.4793	6.49952	100.146	6.64596		2.06966	0.00464752	0.684949	0.050467
YKL018C-A	YKL018C-A	14.9009	13.2162	12.1947	80.5075	94.2156	87.2952	123.917	131.453	139.974	173.922	163.472		13.4373	3.74817	87.3394	6.44856	131.781	7.042	168.697	7.39829		2.70039	0.00366079	0.593441	0.0100418
GPI11	YDR302W	13.8791	10.6937	15.8299	103.64	97.2178	101.766	169.555	193.287	182.22	208.383	203.377		13.4676	3.75142	100.875	6.65642	181.687	7.50531	205.88	7.68566		2.905	0.000185025	0.848895	0.0114092
VTC1	YER072W	12.9612	14.2014	13.4572	98.5542	111.493	101.241	159.218	153.859	174.2	144.294	181.649		13.5399	3.75915	103.763	6.69714	162.426	7.34364	162.971	7.34848		2.938	0.00158	0.646491	0.0221935
GCR2	YNL199C	15.2364	12.1639	13.2374	62.8173	58.7691	52.4912	66.009	64.9368	76.2945	55.9096	58.229		13.5459	3.75978	58.0259	5.85862	69.0801	6.1102	57.0693	5.83464		2.09884	0.00347318	0.251574	0.227829
YPL272C	YPL272C	15.4494	9.21346	15.9778	47.3768	50.0288	46.7555	81.0124	89.6053	86.2565	78.1449	80.4723		13.5469	3.75989	48.0537	5.58658	85.6247	6.41996	79.3086	6.30941		1.82669	0.0083427	0.83338	0.00273206
ATG29	YPL166W	16.9267	10.6008	13.3456	26.5248	24.9556	31.3618	34.1008	44.4178	46.4011	39.2049	37.3667		13.6244	3.76812	27.6141	4.78733	41.6399	5.37989	38.2858	5.25874		1.01921	0.0290293	0.592563	0.05606
SPO73	YER046W	17.6793	13.3433	10.0042	47.9621	42.5027	44.6145	72.9424	74.6331	78.2502	86.8201	86.3413		13.6756	3.77353	45.0264	5.4927	75.2752	6.2341	86.5807	6.43597		1.71917	0.00279753	0.741403	0.00770049
TSC3	YBR058C-A	16.177	13.3985	11.6483	86.7512	90.7481	102.453	132.107	150.304	118.725	161.253	121.421		13.7413	3.78044	93.3174	6.54407	133.712	7.06299	141.337	7.143		2.76363	0.00553542	0.51891	0.086712
TVP23	YDR084C	11.5845	14.1234	15.5991	94.7143	104.972	111.526	159.767	148.861	143.449	155.666	156.713		13.769	3.78335	103.737	6.69679	150.692	7.23546	156.19	7.28715		2.91344	0.00170557	0.538669	0.0400143
EOS1	YNL080C	15.2884	15.5631	10.4643	126.229	137.464	132.505	191.764	198.159	214.901	195.319	199.166		13.7719	3.78366	132.066	7.04512	201.608	7.65541	197.243	7.62383		3.26146	0.000964766	0.610294	0.00882667
MKK2	YPL140C	16.5537	14.1055	10.7067	89.616	86.8886	82.3627	100.923	109.128	120.987	95.3868	91.7175		13.7886	3.78541	86.2891	6.43111	110.346	6.78589	93.5521	6.5477		2.6457	3.51515e-05	0.354784	0.0938096
SLM2	YNL047C	10.2839	15.5299	15.6085	33.4226	33.905	36.7497	48.4666	45.1198	52.898	47.0546	48.8416		13.8074	3.78737	34.6924	5.11655	48.8281	5.60964	47.9481	5.5834		1.32918	0.00434446	0.493092	0.0109987
YLR455W	YLR455W	15.4319	10.7329	15.3679	37.2585	41.5715	43.1038	57.2941	53.2112	61.5988	56.0707	53.4692		13.8442	3.79121	40.6446	5.34499	57.368	5.84218	54.77	5.77531		1.55378	0.00958775	0.497183	0.0229915
PSH1	YOL054W	11.9782	14.6527	14.9449	52.9608	60.8008	58.7554	83.9716	81.8183	86.0187	81.2556	98.5283		13.8586	3.79271	57.5057	5.84563	83.9362	6.39122	89.892	6.49012		2.05292	0.00116862	0.545589	0.0119438
YOS1	YER074W-A	14.0545	13.8623	14.0463	87.8007	120.287	75.9045	166.584	110.714	191.158	115.71	185.098		13.9877	3.80609	94.6641	6.56474	156.152	7.28681	150.404	7.2327		2.75866	0.0262071	0.722062	0.238931
SYG1	YIL047C	13.8209	14.2748	13.9307	127.396	125.173	130.957	161.033	163.597	153.394	167.15	154.324		14.0088	3.80826	127.842	6.99822	159.341	7.31598	160.737	7.32856		3.18996	0.000242705	0.317759	0.0218778
CIK1	YMR198W	15.252	12.2345	14.6554	27.0413	30.434	32.1879	34.7698	37.1887	38.0527	29.5403	39.0023		14.0473	3.81222	29.8877	4.90148	36.6704	5.19654	34.2713	5.09893		1.08926	0.0161019	0.295063	0.00623713
DGA1	YOR245C	11.5343	12.9525	17.7184	112.84	130.498	108.828	220.083	212.478	219.369	258.018	248.39		14.0684	3.81439	117.389	6.87515	217.31	7.76361	253.204	7.98416		3.06076	0.00550477	0.888461	0.00805243
ASI1	YMR119W	15.9513	8.85746	17.4571	206.295	227.702	214.632	389.423	377.452	431.423	387.631	395.385		14.0886	3.81646	216.21	7.75629	399.433	8.64181	391.508	8.6129		3.93983	0.00180178	0.885521	0.0109736
EAF7	YNL136W	11.6764	14.9804	15.743	52.5035	48.8116	43.3769	48.1946	50.0814	55.8804	58.2962	54.8468		14.1333	3.82102	48.2307	5.59188	51.3855	5.68329	56.5715	5.822		1.77086	0.012262	0.0914096	0.588718
MNL1	YHR204W	11.7991	14.3426	16.2727	83.2851	83.0513	78.8401	125.539	118.273	133.646	124.707	125.024		14.1381	3.82152	81.7255	6.35271	125.819	6.97521	124.865	6.96423		2.53119	0.0015164	0.622495	0.0164588
STP2	YHR006W	15.1393	13.5973	13.7858	80.3226	82.0793	75.6714	103.144	97.343	118.426	93.4495	109.939		14.1741	3.82519	79.3578	6.3103	106.304	6.73206	101.694	6.66809		2.48511	0.000852315	0.421757	0.0814416
PER1	YCR044C	15.7438	10.7216	16.144	101.528	122.368	110.721	182.259	143.849	203.341	168.002	194.351		14.2031	3.82814	111.539	6.8014	176.483	7.46339	181.177	7.50125		2.97327	0.00602895	0.661981	0.0981563
SCS3	YGL126W	14.9496	9.76303	17.9672	156.095	213.148	183.883	327.899	279.305	366.066	325.386	370.465		14.2266	3.83052	184.375	7.5265	324.423	8.34173	347.925	8.44263		3.69598	0.0111171	0.815232	0.0634563
PBP2	YBR233W	15.0352	15.1411	12.565	40.4477	49.927	42.5567	65.4099	61.3454	66.962	65.2401	67.9167		14.2471	3.8326	44.3105	5.46958	64.5724	6.01285	66.5784	6.05698		1.63698	0.00800524	0.543271	0.0445267
NIS1	YNL078W	16.7147	10.784	15.3798	27.6343	25.3445	25.2531	69.652	97.4208	89.3281	178.954	166.849		14.2928	3.83722	26.0773	4.70472	85.467	6.4173	172.901	7.43381		0.867503	0.0142207	1.71257	0.0221449
FYV10	YIL097W	13.099	11.712	18.1458	60.7313	92.3491	62.7283	154.002	108.174	162.493	147.633	204.592		14.3189	3.83985	71.9362	6.16865	141.556	7.14523	176.113	7.46035		2.32879	0.0378737	0.976586	0.122935
ARO80	YDR421W	13.9605	12.6757	16.6931	151.221	152.632	156.612	216.621	233.604	243.012	293.887	282.424		14.4431	3.85231	153.488	7.26199	231.079	7.85224	288.155	8.1707		3.40968	4.11918e-05	0.590257	0.0065149
CTH1	YDR151C	17.0831	12.8244	13.5459	45.8986	58.2449	51.1542	74.4809	66.7579	76.9257	62.5042	61.2227		14.4845	3.85643	51.7659	5.69393	72.7215	6.18431	61.8635	5.95102		1.8375	0.0161508	0.49038	0.0791421
HUA2	YOR284W	17.8	14.0184	11.7739	77.154	75.1911	79.2733	96.1057	99.45	114.006	116.632	117.489		14.5308	3.86104	77.2061	6.27064	103.187	6.68912	117.061	6.87111		2.4096	0.00154761	0.418477	0.0303988
ZRT1	YGL255W	12.317	16.2558	15.1283	38.1999	39.1729	37.8049	74.4539	65.1447	72.63	84.6635	112.888		14.567	3.86464	38.3926	5.26276	70.7429	6.14451	98.7758	6.62608		1.39812	0.00186739	0.881758	0.00973746
MAL13	YGR288W	18.7398	10.3549	14.7353	98.1845	117.187	96.6402	177.013	190.691	199.475	215.862	205.345		14.61	3.86888	104.004	6.70049	189.06	7.5627	210.603	7.71839		2.83161	0.00944094	0.862204	0.0110634
RIT1	YMR283C	18.0765	14.0657	11.838	66.5797	53.1067	62.0591	68.6584	74.6433	79.6628	64.7115	62.1236		14.6601	3.87382	60.5818	5.92081	74.3215	6.21571	63.4176	5.98681		2.04699	0.00568061	0.294894	0.146827
IML3	YBR107C	13.9964	14.8011	15.3362	52.0418	56.5025	53.2126	87.0225	96.7946	104.395	95.8126	103.376		14.7112	3.87885	53.919	5.75272	96.0707	6.58602	99.5943	6.63799		1.87387	0.0010113	0.833304	0.0125575
CIT3	YPR001W	14.4092	12.5731	17.2158	86.5766	119.595	105.59	250.828	243.023	276.179	577.596	603.205		14.7327	3.88095	103.921	6.69934	256.677	8.00381	590.4	9.20555		2.81839	0.0125091	1.30447	0.00922942
IMP2	YMR035W	16.9378	11.9325	15.3671	55.3783	56.3732	59.1368	105.979	110.961	102.921	114.209	126.624		14.7458	3.88223	56.9628	5.83195	106.62	6.73634	120.416	6.91189		1.94972	0.00201544	0.904391	0.00401036
YOR343W-B	YOR343W-B	14.9223	17.0802	12.3086	255.628	267.534	239.393	307.344	291.98	332.102	244.854	263.703		14.7704	3.88463	254.185	7.98974	310.475	8.27833	254.279	7.99027		4.1051	0.000800294	0.2886	0.105002
CDC23	YHR166C	17.5615	12.6961	14.0704	143.173	137.638	164.054	233.883	246.174	239.456	297.132	272.208		14.776	3.88518	148.288	7.21226	239.838	7.90591	284.67	8.15315		3.32708	0.00378546	0.693653	0.0107606
RIF2	YLR453C	14.2281	15.5708	14.5489	76.599	78.3772	78.435	112.342	114.858	122.904	130.569	126.563		14.7826	3.88583	77.8037	6.28177	116.701	6.86668	128.566	7.00637		2.39594	5.10696e-05	0.58491	0.00511929
YER038W-A	YER038W-A	15.8574	16.4219	12.0713	53.9948	59.5557	62.825	134.985	151.518	136.477	190.902	163.776		14.7835	3.88592	58.7918	5.87754	140.993	7.13948	177.339	7.47037		1.99162	0.00687593	1.26194	0.0041629
YNL320W	YNL320W	14.7121	12.444	17.2458	93.5006	103.349	107.235	147.497	162.771	164.724	159.595	164.449		14.8006	3.88759	101.362	6.66337	158.331	7.3068	162.022	7.34005		2.77578	0.00201881	0.64343	0.000775764
SNC2	YOR327C	7.3111	20.7509	16.3557	136.148	114.485	142.37	165.639	213.793	175.111	212.162	173.263		14.8059	3.8881	131.001	7.03343	184.848	7.53019	192.713	7.59031		3.14533	0.00926056	0.496759	0.141562
SMD3	YLR147C	15.6246	16.3784	12.4207	50.5652	35.5355	48.9328	47.833	64.9654	38.4595	56.1708	38.7001		14.8079	3.8883	45.0112	5.49221	50.4193	5.6559	47.4355	5.56789		1.60392	0.0320549	0.163693	0.701276
LSB6	YJL100W	14.8214	16.7766	12.9774	64.9352	78.3928	82.8236	131.125	132.933	127.34	141.106	143.274		14.8585	3.89321	75.3839	6.23618	130.466	7.02753	142.19	7.15168		2.34297	0.00882045	0.791346	0.0126807
FUN26	YAL022C	14.3889	13.4903	16.8171	96.4819	93.0645	92.7926	116.319	123.191	144.275	130.715	129.794		14.8988	3.89712	94.113	6.55632	127.928	6.99919	130.255	7.02519		2.6592	0.000501789	0.44287	0.0682694
HOS4	YIL112W	15.1195	14.1964	15.3851	60.7965	62.3735	71.2202	97.7047	104.646	111.921	127.996	112.866		14.9003	3.89727	64.7967	6.01785	104.757	6.71091	120.431	6.91206		2.12058	0.00372972	0.693057	0.00158373
SHR3	YDL212W	17.7064	11.069	16.0024	54.9126	52.7902	51.6694	80.2107	78.4122	82.615	89.5056	94.7548		14.9259	3.89975	53.1241	5.73129	80.4126	6.32935	92.1302	6.5256		1.83154	0.00225432	0.598057	0.00447147
SFT2	YBL102W	13.4059	20.798	10.5987	155.874	159.729	153.425	232.468	237.974	243.808	244.909	239.126		14.9342	3.90055	156.343	7.28857	238.083	7.89532	242.017	7.91897		3.38802	7.72628e-05	0.606755	0.00281669
YDR119W-A	YDR119W-A	14.4318	14.658	15.7179	29.2312	37.2536	34.5909	54.9602	58.4652	60.2629	61.6692	65.5518		14.9359	3.90071	33.6919	5.07433	57.8961	5.85539	63.6105	5.99119		1.17362	0.0141037	0.781064	0.00380038
NTO1	YPR031W	17.9906	13.5346	13.3123	73.2011	67.4598	70.4402	58.3577	70.841	68.2115	60.1664	53.0575		14.9458	3.90167	70.367	6.13683	65.8034	6.04009	56.612	5.82303		2.23516	0.000281785	-0.0967376	0.486254
HER2	YMR293C	16.4554	14.4455	13.9392	58.0212	65.4187	58.6497	95.3385	94.8235	103.438	94.8836	104.644		14.9467	3.90176	60.6965	5.92354	97.8667	6.61275	99.7638	6.64044		2.02179	0.00363267	0.689203	0.0139791
THG1	YGR024C	15.3746	16.5951	13.0625	65.9439	64.4464	69.1918	105.66	108.755	103.019	121.184	126.553		15.0107	3.90792	66.5274	6.05588	105.811	6.72535	123.868	6.95267		2.14795	0.00222873	0.669474	0.0059098
MEF2	YJL102W	15.3232	10.0632	19.8624	66.651	63.6576	54.8769	107.744	107.472	102.225	116.788	117.387		15.0829	3.91485	61.7285	5.94786	105.814	6.72538	117.088	6.87144		2.03302	0.0153784	0.777517	0.00168283
YGL041W-A	YGL041W-A	17.3156	15.3315	12.7519	80.3848	73.0374	67.9207	81.799	92.3321	91.5655	93.2132	91.0592		15.133	3.91963	73.781	6.20518	88.5655	6.46867	92.1362	6.5257		2.28555	0.00157299	0.263497	0.161807
YPL191C	YPL191C	16.3571	11.3191	17.7439	143.268	149.359	143.331	251.843	259.338	267.486	326.603	304.274		15.14	3.9203	145.319	7.18308	259.556	8.0199	315.438	8.30121		3.26279	0.000918872	0.836817	0.00189189
FUN14	YAL008W	16.0202	12.3858	17.5461	115.948	129.157	118.95	208.357	198.476	223.76	231.027	230.312		15.3174	3.9371	121.352	6.92305	210.198	7.7156	230.669	7.84968		2.98595	0.00256954	0.792553	0.0134246
DBR1	YKL149C	18.4214	15.6525	12.0159	117.017	104.039	124.07	135.39	166.895	137.834	162.797	137.676		15.3633	3.94141	115.042	6.84602	146.706	7.19679	150.236	7.23109		2.9046	0.00469435	0.35077	0.180415
SGF11	YPL047W	15.1411	14.9881	16.0592	71.2159	80.7197	84.7776	135.791	157.625	172.481	162.796	183.553		15.3961	3.9445	78.9044	6.30203	155.299	7.2789	173.174	7.43608		2.35754	0.00358991	0.976871	0.00756253
SMF1	YOL122C	17.7504	11.2792	17.2881	63.3396	75.0801	73.7603	149.709	151.831	164.24	236.681	245.643		15.4392	3.94853	70.7267	6.14418	155.26	7.27854	241.162	7.91386		2.19565	0.00903297	1.13436	0.00230793
RSC58	YLR033W	17.3127	14.932	14.1055	56.1634	61.899	63.4726	60.8413	64.826	66.8444	56.9705	64.3956		15.4501	3.94954	60.5117	5.91914	64.1706	6.00384	60.6831	5.92322		1.9696	0.0049488	0.0846984	0.0200052
BIT61	YJL058C	16.409	13.0053	16.9797	39.083	49.5524	45.1886	67.9869	51.2846	72.0065	55.9658	64.9399		15.4647	3.9509	44.608	5.47923	63.7593	5.99456	60.4528	5.91774		1.52833	0.0186081	0.515334	0.159521
GIC2	YDR309C	16.9503	14.0445	15.4023	99.3607	100.126	88.3657	105.214	107.416	111.988	93.1346	100.435		15.4657	3.951	95.9508	6.58422	108.206	6.75764	96.7848	6.59671		2.63322	0.00234851	0.173414	0.164473
SRB6	YBR253W	15.6303	16.4587	14.3195	32.8756	38.7228	31.6466	30.4145	39.5597	36.6872	18.0507	14.4401		15.4695	3.95135	34.415	5.10497	35.5538	5.15193	16.2454	4.02196		1.15361	0.00758512	0.0469663	0.652211
LPP1	YDR503C	13.7474	14.4033	18.3586	150.044	150.223	172.041	244.623	244.401	233.421	301.645	281.29		15.5031	3.95448	157.436	7.29862	240.815	7.91178	291.467	8.18719		3.34414	0.00170976	0.61316	0.0169636
VHR1	YIL056W	15.946	16.0918	14.7059	52.6013	56.1792	55.2711	65.7064	73.2174	78.5016	66.733	69.389		15.5812	3.96174	54.6839	5.77304	72.4751	6.17941	68.061	6.08876		1.81131	0.000990266	0.406371	0.0263595
YOL153C	YOL153C	14.075	13.8245	18.9647	54.135	47.7442	58.7598	86.101	85.4477	99.8905	104.734	124.589		15.6214	3.96545	53.5463	5.74272	90.4797	6.49952	114.661	6.84124		1.77726	0.00278077	0.756807	0.00519904
APM2	YHL019C	18.3374	15.977	12.6249	57.1759	62.779	67.6897	97.3797	91.4187	104.062	132.722	136.912		15.6464	3.96776	62.5482	5.9669	97.6201	6.60911	134.817	7.07486		1.99913	0.00982854	0.64221	0.00927297
RIM21	YNL294C	16.7955	16.0142	14.1359	61.2065	72.9419	70.7435	102.729	110.189	123.515	141.281	151.18		15.6485	3.96796	68.2973	6.09376	112.144	6.80921	146.231	7.1921		2.1258	0.00606784	0.715456	0.010966
YAL044W-A	YAL044W-A	14.8987	14.0905	17.9846	85.5658	96.657	93.2258	118.494	113.23	136.906	113.641	104.634		15.6579	3.96882	91.8162	6.52068	122.877	6.94107	109.138	6.77		2.55185	0.00206423	0.42039	0.058758
IRE1	YHR079C	19.3213	11.9006	16.0176	227.148	245.272	249.892	411.88	388.023	472.045	425.284	451.988		15.7465	3.97696	240.771	7.91152	423.983	8.72786	438.636	8.77688		3.93456	0.00145742	0.816346	0.0153104
YPL236C	YPL236C	16.2569	15.1011	15.8825	75.3278	92.6765	84.1353	137.194	141.305	159.982	180.147	180.364		15.7468	3.97699	84.0465	6.39312	146.16	7.19141	180.255	7.4939		2.41613	0.00606152	0.798292	0.0156312
HST1	YOL068C	15.8008	15.0557	16.6222	68.3234	70.2455	71.3526	82.6776	88.6063	99.6198	75.0866	88.2932		15.8262	3.98425	69.9738	6.12874	90.3012	6.49667	81.6899	6.35209		2.1445	0.000231077	0.36793	0.0389757
PCL6	YER059W	14.9004	14.9989	17.8331	46.1056	59.4531	57.9688	70.2323	68.2795	73.4354	51.0961	50.7706		15.9108	3.99193	54.5092	5.76843	70.6491	6.1426	50.9334	5.67054		1.77649	0.0100612	0.374172	0.0677577
YFH1	YDL120W	13.9107	17.7132	16.1216	37.9812	27.0855	53.2568	44.4878	80.2071	42.1072	68.4551	39.552		15.9152	3.99233	39.4412	5.30163	55.6007	5.79703	54.0036	5.75498		1.3093	0.0991984	0.495401	0.488013
YKR075C	YKR075C	18.621	13.6625	15.756	73.1375	75.698	70.0086	158.852	158.036	180.721	204.288	219.039		16.0132	4.00119	72.948	6.1888	165.87	7.37391	211.663	7.72563		2.18761	0.00200223	1.18511	0.0091472
CIN1	YOR349W	14.2316	17.3594	16.5051	124.968	135.383	132.412	186.765	192.337	214.751	229.004	218.442		16.032	4.00289	130.921	7.03255	197.951	7.629	223.723	7.80557		3.02967	0.000354698	0.596447	0.0132091
PTR3	YFR029W	14.0256	14.5062	19.5969	56.2829	55.1234	55.4702	95.2095	104.772	105.995	107.875	128.459		16.0429	4.00386	55.6255	5.79767	101.992	6.67231	118.167	6.88468		1.79381	0.00233031	0.87464	0.00640468
YER079W	YER079W	16.1855	13.518	18.5011	48.1776	59.3407	48.413	83.9102	94.4538	103.699	89.396	100.367		16.0682	4.00614	51.9771	5.6998	94.021	6.55491	94.8815	6.56805		1.69367	0.0187917	0.855107	0.0239306
RAD26	YJR035W	20.3541	16.3235	11.6275	72.4729	80.7531	74.4285	102.715	112.944	107.422	111.19	110.535		16.1017	4.00914	75.8848	6.24574	107.694	6.75079	110.862	6.79263		2.2366	0.00414489	0.50505	0.000658908
BIG1	YHR101C	14.5233	14.2894	19.5257	131.694	142.007	122.68	218.19	225.536	231.134	240.913	242.501		16.1128	4.01014	132.127	7.04578	224.953	7.81348	241.707	7.91712		3.03565	0.00373944	0.7677	0.00709466
YBR235W	YBR235W	16.7277	15.7957	15.9774	141.84	124.041	149.32	203.252	283.739	210.133	304.762	237.699		16.1669	4.01497	138.4	7.1127	232.375	7.86031	271.231	8.08338		3.09773	0.00363192	0.747605	0.103625
STU1	YBL034C	20.8962	15.5813	12.0413	86.27	101.186	86.0905	131.761	122.255	142.535	157.654	158.511		16.1729	4.01551	91.1822	6.51068	132.184	7.0464	158.082	7.30453		2.49517	0.0060477	0.53572	0.0593046
FPS1	YLL043W	17.6129	15.7801	15.1463	32.1416	39.516	26.657	55.721	41.0005	52.1911	60.3082	61.4409		16.1798	4.01612	32.7715	5.03437	49.6375	5.63336	60.8745	5.92777		1.01825	0.045763	0.598988	0.160255
TOF1	YNL273W	18.7589	13.4868	16.3211	97.0098	82.6353	79.1814	127.76	135.318	138.542	135.21	140.811		16.1889	4.01694	86.2755	6.43088	133.873	7.06472	138.011	7.10863		2.41394	0.00403865	0.633846	0.0314168
YLR050C	YLR050C	17.7407	12.9407	17.9175	220.599	268.574	238.308	539.669	468.008	610.056	640.015	734.284		16.1996	4.01789	242.494	7.9218	539.244	9.0748	687.149	9.42448		3.90391	0.00466964	1.15299	0.0282669
BXI1	YNL305C	15.9221	15.8575	17.0644	79.4169	95.5251	83.9199	149.98	125.439	165.372	152.68	172.011		16.2813	4.02515	86.2873	6.43108	146.93	7.19899	162.346	7.34292		2.40593	0.00491734	0.767912	0.0608391
POS5	YPL188W	15.0814	17.5051	16.3497	59.9885	75.5777	58.4195	105.119	109.543	140.953	145.142	153.844		16.3121	4.02787	64.6619	6.01484	118.538	6.88921	149.493	7.22393		1.98698	0.0102371	0.874366	0.0669346
MTC2	YKL098W	15.2399	17.5055	16.3834	83.7554	82.0366	72.5088	101.886	113.622	114.541	102.826	98.1924		16.3763	4.03353	79.4336	6.31168	110.016	6.78157	100.509	6.65118		2.27814	0.00333712	0.469896	0.0475491
AUR1	YKL004W	11.3611	19.7876	18.0388	126.485	116.679	132.563	215.085	245.003	270.287	345.152	295.08		16.3958	4.03526	125.242	6.96858	243.458	7.92753	320.116	8.32245		2.93332	0.00300484	0.958953	0.0158334
BTT1	YDR252W	39.8977	0	9.32555	10.161	55.8327	93.3916	74.9652	42.4749	58.9176	70.1675	13.9209		16.4078	4.03631	53.1284	5.73141	58.7859	5.8774	42.0442	5.39383		1.69511	0.395462	0.145986	0.868661
SLX5	YDL013W	17.2777	14.4074	17.6097	61.5787	69.162	65.0199	88.9082	94.3336	99.7483	99.1386	107.771		16.4316	4.0384	65.2535	6.02798	94.33	6.55965	103.455	6.69286		1.98958	0.00400534	0.531661	0.00976014
NTG1	YAL015C	15.0733	16.1812	18.1115	51.7069	58.3059	53.8316	64.4246	72.1189	74.2668	56.2592	66.1844		16.4553	4.04048	54.6148	5.77122	70.2701	6.13484	61.2218	5.93597		1.73074	0.00273592	0.363619	0.0229017
SEN34	YAR008W	15.3766	17.5496	16.4765	58.6749	54.5529	57.686	85.7269	82.9934	77.3564	90.4981	97.1597		16.4676	4.04156	56.9713	5.83216	82.0256	6.358	93.8289	6.55196		1.79061	0.00208228	0.525839	0.0115954
SKG1	YKR100C	17.9777	18.0023	13.4448	50.5235	61.1559	61.3731	69.5039	91.1799	83.5732	94.3258	90.1835		16.4749	4.0422	57.6842	5.8501	81.419	6.34729	92.2546	6.52755		1.8079	0.0119502	0.49719	0.018557
QCR9	YGR183C	16.2094	15.976	17.3207	51.4981	59.0468	60.071	104.118	113.377	127.874	123.273	123.134		16.502	4.04457	56.872	5.82965	115.123	6.84703	123.203	6.9449		1.78507	0.00394243	1.01739	0.00672568
RTR2	YDR066C	17.2886	14.3803	17.8531	67.7624	65.7184	72.9651	99.8177	91.0373	105.097	80.5895	85.3483		16.5073	4.04504	68.8153	6.10466	98.6507	6.62426	82.9689	6.3745		2.05962	0.000740336	0.519599	0.00568072
CWC23	YGL128C	18.937	16.3804	14.4002	64.6562	66.7229	73.1968	86.5139	90.0299	100.287	98.3467	87.4772		16.5725	4.05072	68.192	6.09153	92.2769	6.5279	92.9119	6.53779		2.04081	0.00545654	0.436368	0.00416783
STE6	YKL209C	16.3266	14.4737	18.9701	143.528	158.135	146.883	178.723	174.823	183.074	149.099	162.386		16.5901	4.05225	149.515	7.22415	178.873	7.48279	155.743	7.28302		3.1719	0.00162926	0.258645	0.0436281
RRT14	YIL127C	17.6109	12.5195	19.698	52.2678	63.9548	46.6227	97.86	95.4867	93.7981	99.6641	102.721		16.6095	4.05393	54.2818	5.7624	95.7149	6.58067	101.193	6.66096		1.70846	0.0349558	0.818276	0.0140946
MEC1	YBR136W	17.7789	10.1713	21.9125	143.861	161.935	153.924	207.103	197.193	243.341	194.899	226.877		16.6209	4.05493	153.24	7.25965	215.879	7.75408	210.888	7.72033		3.20472	0.0032135	0.49443	0.0570406
SEC20	YDR498C	17.735	15.4484	16.7419	184.409	173.324	180.186	238.232	271.298	238.593	273.244	256.39		16.6418	4.05674	179.306	7.48628	249.374	7.96217	264.817	8.04885		3.42955	0.000249452	0.475887	0.0377598
RNH70	YGR276C	19.0951	15.183	15.661	89.897	95.256	96.5433	120.988	123.684	122.357	112.863	124.155		16.6464	4.05714	93.8988	6.55303	122.343	6.93479	118.509	6.88885		2.4959	0.00174758	0.381753	0.00285629
MPS2	YGL075C	17.4678	15.9009	16.7151	71.3821	74.2754	81.1588	98.3933	94.3977	104.068	108.209	100.288		16.6946	4.06131	75.6054	6.24042	98.953	6.62867	104.249	6.70388		2.17911	0.00267214	0.388254	0.00726319
YGR071C	YGR071C	19.0901	17.0969	14.0248	82.0854	88.8075	88.0924	120.636	107.911	132.378	111.017	121.363		16.7373	4.06499	86.3284	6.43176	120.308	6.91059	116.19	6.86034		2.36677	0.00233323	0.478829	0.0467895
CDC27	YBL084C	15.8775	16.6695	17.7334	95.4118	94.8388	103.694	129.964	143.979	140.561	157.08	150.973		16.7601	4.06696	97.9815	6.61444	138.168	7.11028	154.026	7.26703		2.54748	0.000873547	0.495842	0.0124505
YNL217W	YNL217W	19.1421	13.4922	17.705	44.5059	43.0919	46.7969	69.4144	72.2162	65.8889	92.9246	84.1717		16.7798	4.06865	44.7982	5.48537	69.1732	6.11214	88.5481	6.46839		1.41672	0.00226391	0.626771	0.0139395
YEH1	YLL012W	19.0627	13.2257	18.0524	75.9721	94.0302	74.262	122.508	106.302	135.596	177.703	203.271		16.7803	4.06869	81.4214	6.34734	121.469	6.92444	190.487	7.57355		2.27864	0.015283	0.577104	0.110285
RDS3	YPR094W	17.6608	15.8654	16.8263	49.9037	60.8194	52.8976	74.1772	73.1677	66.2987	65.5407	72.74		16.7842	4.06903	54.5402	5.76925	71.2145	6.1541	69.1403	6.11146		1.70022	0.00979712	0.384851	0.0484883
HEM4	YOR278W	18.8543	16.1327	15.4653	62.1628	51.3159	63.6045	108.612	103.542	121.075	148.012	133.253		16.8174	4.07189	59.0277	5.88332	111.076	6.79541	140.632	7.13579		1.81144	0.00792499	0.912087	0.00371857
YBL095W	YBL095W	19.8198	16.638	14.0662	68.0409	68.0749	61.2246	107.458	118.919	120.866	112.224	129.697		16.8413	4.07393	65.7801	6.03958	115.748	6.85484	120.96	6.91839		1.96565	0.000689988	0.815259	0.0134523
MSN2	YMR037C	16.8041	17.2743	16.5699	41.7908	49.1141	49.1502	64.1987	70.9782	67.0472	67.6781	58.4296		16.8828	4.07748	46.685	5.54489	67.408	6.07485	63.0538	5.97851		1.46741	0.00651457	0.52996	0.00467362
MEK1	YOR351C	14.3559	23.1691	13.1507	111.476	79.17	107.259	113.103	132.143	91.8176	112.954	92.9085		16.8919	4.07826	99.3017	6.63375	112.355	6.81191	102.931	6.68554		2.55549	0.0248284	0.178168	0.590443
SNU56	YDR240C	14.3408	17.9925	18.5062	110.095	127.968	108.343	171.429	155.375	163.302	150.328	167.917		16.9465	4.08292	115.469	6.85136	163.369	7.35199	159.123	7.31399		2.76844	0.00365903	0.50063	0.0441321
YMR166C	YMR166C	17.7154	20.4324	12.9694	31.2967	43.5775	37.1115	51.2821	53.4097	45.7501	55.1514	61.4134		17.0391	4.09077	37.3286	5.22221	50.1473	5.6481	58.2824	5.86499		1.13143	0.0264423	0.425892	0.0706131
YJL147C	YJL147C	19.6057	15.6679	15.9884	53.0431	42.2669	50.5302	72.5522	72.7727	76.2475	75.6295	69.5811		17.0873	4.09486	48.6134	5.60328	73.8575	6.20667	72.6053	6.182		1.50843	0.00615133	0.60339	0.0155317
OST6	YML019W	21.2683	13.0972	17.0705	136.77	147.907	136.738	212.377	204.758	240.264	187.979	202.812		17.1453	4.09974	140.472	7.13414	219.133	7.77566	195.396	7.61025		3.03439	0.00225501	0.641528	0.0284549
TIM22	YDL217C	16.6018	15.0545	19.8024	54.356	57.6584	48.1284	93.5552	88.8932	107.009	112.465	124.641		17.1529	4.10038	53.3809	5.73825	96.4858	6.59224	118.553	6.88939		1.63787	0.0131244	0.853992	0.034464
YJL107C	YJL107C	14.6999	19.8162	16.9656	71.5565	53.4802	76.2891	85.65	124.741	88.5786	107.705	68.0134		17.1606	4.10103	67.1086	6.06843	99.6565	6.63889	87.8592	6.45712		1.9674	0.0257459	0.570467	0.234802
VPS66	YPR139C	17.8536	16.5687	17.0632	229.835	209.033	247.567	384.67	437.074	411.372	449.865	429.97		17.1618	4.10113	228.812	7.83802	411.039	8.68313	439.918	8.78109		3.73689	0.00268165	0.845114	0.0156297
TGS1	YPL157W	16.2307	17.6696	17.9674	55.9466	56.8457	62.1699	74.8467	90.5198	90.0712	121.952	111.542		17.2892	4.1118	58.3207	5.86594	85.1459	6.41187	116.747	6.86724		1.75413	0.00150415	0.545928	0.024731
YMR010W	YMR010W	17.1544	15.3273	19.4081	94.0252	101.347	96.0606	131.126	127.503	131.022	141.239	146.659		17.2966	4.11242	97.1443	6.60206	129.884	7.02108	143.949	7.16941		2.48964	0.00149101	0.419019	0.0103032
MIP6	YHR015W	19.3464	13.493	19.111	131.396	146.469	126.706	210.636	220.569	263.844	281.797	325.638		17.3168	4.1141	134.857	7.07529	231.683	7.85601	303.717	8.24659		2.96119	0.00440193	0.780722	0.0409133
SLP1	YOR154W	16.1312	16.3092	19.5918	76.697	79.4367	80.1089	100.234	110.496	118.02	108.545	106.246		17.3441	4.11637	78.7475	6.29916	109.583	6.77588	107.395	6.74679		2.18279	0.000197076	0.476722	0.017643
CDC13	YDL220C	17.5492	11.8401	22.6847	92.153	103.873	90.4136	114.944	119.602	121.786	116.055	132.776		17.358	4.11753	95.4799	6.57712	118.777	6.89212	124.416	6.95902		2.4596	0.00846377	0.314991	0.0356849
TVP38	YKR088C	16.7158	18.6365	16.7914	147.461	143.827	141.871	196.95	218.21	223.109	218.69	222.73		17.3812	4.11946	144.386	7.17379	212.756	7.73306	220.71	7.78601		3.05433	0.000216795	0.559268	0.0193285
YMR1	YJR110W	18.535	14.6264	19.513	112.547	120.34	119.91	185.157	187.481	192.83	219.354	224.571		17.5581	4.13407	117.599	6.87773	188.489	7.55834	221.963	7.79417		2.74366	0.00114134	0.680607	0.000700174
YDR026C	YDR026C	19.3382	14.1695	19.2408	45.5299	52.0581	46.4905	66.1262	76.5	70.7644	87.63	86.0202		17.5828	4.1361	48.0262	5.58575	71.1302	6.15239	86.8251	6.44004		1.44965	0.0147216	0.566642	0.0029367
MAK16	YAL025C	16.7578	16.5358	19.5418	90.6257	100.106	100.1	126.094	121.248	126.465	111.467	121.792		17.6118	4.13847	96.9439	6.59908	124.602	6.96119	116.63	6.86579		2.46061	0.0013036	0.362109	0.0221466
ARR1	YPR199C	17.0653	14.7646	21.0536	43.8125	41.7957	46.1529	46.4954	32.963	46.6988	32.7656	40.3634		17.6278	4.13978	43.9204	5.45682	42.0524	5.39412	36.5645	5.19237		1.31703	0.000524207	-0.062702	0.650123
ARE1	YCR048W	12.3085	17.3918	23.236	299.287	332.018	288.293	462.11	468.014	554.413	391.598	463.669		17.6454	4.14122	306.533	8.2599	494.846	8.95083	427.634	8.74023		4.11867	0.00245534	0.690938	0.04162
YNR065C	YNR065C	17.3216	18.598	17.1834	153.601	164.09	171.4	979.211	1032.46	964.198	3322.59	3110.5		17.701	4.14576	163.03	7.349	991.956	9.95413	3216.55	11.6513		3.20324	0.00126737	2.60514	0.000695916
AIM20	YIL158W	16.8497	19.8535	16.4434	85.5728	93.9809	87.0638	135.927	146.636	142.448	169.523	162.245		17.7155	4.14694	88.8725	6.47367	141.67	7.14639	165.884	7.37403		2.32672	0.000494536	0.672729	0.000757315
PRP39	YML046W	20.1358	12.7263	20.3355	108.536	111.592	108.903	160.518	147.849	163.532	161.466	154		17.7325	4.14833	109.677	6.77712	157.3	7.29737	157.733	7.30134		2.62879	0.0014139	0.520255	0.0141894
MTC4	YBR255W	15.1021	20.1316	17.9782	130.766	124.59	133.191	221.632	202.894	219.378	259.178	249.82		17.7373	4.14871	129.516	7.01698	214.635	7.74574	254.499	7.99152		2.86827	0.00107175	0.728756	0.00184924
SEC11	YIR022W	19.4038	12.5296	21.3414	96.5102	109.512	118.312	146.769	161.273	151.596	146.597	135.998		17.7583	4.15042	108.111	6.75637	153.213	7.25939	141.298	7.14259		2.60596	0.00533074	0.503017	0.0168214
DNA2	YHR164C	18.6617	13.6903	20.9305	97.2204	103.235	102.623	164.846	131.615	173.419	183.669	196.773		17.7608	4.15063	101.026	6.65858	156.627	7.29119	190.221	7.57153		2.50796	0.00153633	0.632601	0.0552503
PRP42	YDR235W	16.4844	22.3052	14.5386	134.152	130.817	143.088	160.448	172.374	173.07	181.142	172.576		17.7761	4.15186	136.019	7.08766	168.631	7.39772	176.859	7.46646		2.9358	0.00239041	0.310059	0.019301
SUV3	YPL029W	22.9606	13.3009	17.1538	53.2721	60.6846	58.7468	71.9702	61.7109	57.8648	55.5394	53.85		17.8051	4.15422	57.5678	5.84719	63.8486	5.99658	54.6947	5.77333		1.69297	0.0155225	0.149393	0.419712
YLR283W	YLR283W	19.0838	18.8908	15.4593	81.2725	97.3351	91.949	121.809	118.206	145.352	131.304	148.283		17.8113	4.15472	90.1855	6.49482	128.456	7.00513	139.793	7.12715		2.3401	0.00497494	0.510303	0.0560107
MRS1	YIR021W	19.2489	14.7152	19.7544	76.0106	81.2116	78.7341	144.995	143.654	149.028	167.85	163.817		17.9062	4.16238	78.6521	6.29741	145.892	7.18876	165.834	7.37359		2.13503	0.00234317	0.891347	0.00130189
YHL012W	YHL012W	16.2244	16.5277	21.0084	102.044	106.117	107.462	164.718	181.13	176.5	194.128	199.138		17.9202	4.16351	105.208	6.7171	174.116	7.4439	196.633	7.61936		2.55358	0.000178197	0.726809	0.00266221
EAF1	YDR359C	20.7203	14.6203	18.48	41.2462	60.5231	43.8048	67.8596	53.123	69.3729	54.1925	75.121		17.9402	4.16512	48.5247	5.60065	63.4518	5.98759	64.6568	6.01473		1.43552	0.0590832	0.386943	0.313108
AIM14	YGL160W	22.1848	17.1509	14.4929	112.841	119.708	118.842	192.885	199.772	244.034	206.884	222.229		17.9429	4.16534	117.13	6.87197	212.23	7.72949	214.556	7.74521		2.70663	0.00187143	0.857516	0.0241289
USE1	YGL098W	20.7789	9.34386	23.8053	139.147	130.073	160.982	212.573	244.27	209.454	249.001	221.567		17.976	4.168	143.401	7.16391	222.099	7.79506	235.284	7.87826		2.99591	0.00221697	0.631151	0.0544513
THI7	YLR237W	16.8837	14.5317	22.7379	188.893	247.321	175.61	584.014	427.495	654.651	481.351	579.42		18.0511	4.17401	203.941	7.67201	555.387	9.11735	530.385	9.0509		3.498	0.0163847	1.44534	0.05855
UFE1	YOR075W	20.5918	15.7682	17.8615	114.586	128.52	117.348	165.249	185.234	189.914	178.844	172.777		18.0738	4.17583	120.151	6.90871	180.132	7.49291	175.81	7.45788		2.73288	0.00296179	0.584205	0.0116471
YJR015W	YJR015W	18.788	15.2563	20.1929	144.013	171.976	153.476	144.01	145.577	157.898	120.691	127.484		18.0791	4.17625	156.488	7.28991	149.162	7.22073	124.088	6.95521		3.11366	0.00462546	-0.0691783	0.525899
LUC7	YDL087C	21.8156	13.2754	19.1492	52.9297	57.3389	54.6018	72.4001	69.0111	73.4736	65.3097	64.5076		18.0801	4.17633	54.9568	5.78023	71.6283	6.16246	64.9086	6.02034		1.6039	0.0104815	0.382231	0.0218503
DSS1	YMR287C	14.0475	24.1493	16.1114	135.335	117.436	150.094	181.983	237.933	187.647	235.5	205.899		18.1027	4.17814	134.288	7.06919	202.521	7.66193	220.7	7.78594		2.89105	0.010537	0.592738	0.121697
NTG2	YOL043C	19.1452	19.6436	15.5559	67.1678	66.649	62.9595	94.3402	110.725	108.525	135.352	130.117		18.1149	4.1791	65.5921	6.03545	104.53	6.70777	132.734	7.0524		1.85635	3.88512e-05	0.672324	0.0221866
RMD1	YDL001W	20.9934	12.6895	21.1323	110.332	115.558	107.098	149.945	150.701	167.278	158.507	162.586		18.2717	4.19154	110.996	6.79436	155.975	7.28517	160.547	7.32685		2.60282	0.00308811	0.490804	0.0281442
GDT1	YBR187W	18.4154	15.5899	20.8322	90.452	90.0881	82.8512	101.431	113.524	109.623	104.614	109.649		18.2792	4.19213	87.7971	6.4561	108.193	6.75746	107.132	6.74324		2.26397	0.00299994	0.301358	0.0512866
CIN8	YEL061C	16.9735	15.3527	22.5457	86.3713	89.2485	102.15	153.033	162.85	160.125	186.336	181.133		18.2906	4.19303	92.5899	6.53278	158.669	7.30988	183.735	7.52148		2.33975	0.00157618	0.777096	0.00464708
RIF1	YBR275C	17.6577	14.1736	23.0612	154.986	179.907	158.902	263.518	257.46	277.413	268.807	293.807		18.2975	4.19357	164.598	7.36281	266.13	8.05599	281.307	8.136		3.16923	0.00439023	0.693183	0.0144308
YOR246C	YOR246C	17.4059	15.4091	22.4067	85.1335	100.685	82.5004	97.0424	88.2096	102.031	84.5491	90.1156		18.4072	4.2022	89.4396	6.48284	95.761	6.58137	87.3323	6.44844		2.28064	0.010836	0.0985239	0.579788
YNL234W	YNL234W	17.9547	16.7685	20.6536	62.1369	69.0747	68.638	90.1709	81.2424	92.8764	111.266	110.182		18.4589	4.20625	66.6165	6.05781	88.0966	6.46101	110.724	6.79082		1.85156	0.00236634	0.403206	0.0461819
TRR2	YHR106W	20.0976	14.0915	21.3041	75.9253	84.1395	71.1093	131.075	131.776	162.793	153.893	191.176		18.4977	4.20928	77.058	6.26787	141.881	7.14854	172.534	7.43074		2.0586	0.0103393	0.880668	0.0413323
CPR4	YCR069W	17.5513	17.6891	20.3222	55.6116	70.1342	65.1016	75.934	80.1706	76.9062	63.1487	55.2457		18.5209	4.21108	63.6158	5.99131	77.6703	6.27929	59.1972	5.88746		1.78023	0.0083851	0.287977	0.0474396
OPI3	YJR073C	17.6912	18.0164	19.8781	118.923	121.019	122.377	215.164	210.898	243.118	261.838	266.79		18.5286	4.21168	120.773	6.91615	223.06	7.80129	264.314	8.04611		2.70447	2.65439e-05	0.885134	0.00835382
MVB12	YGR206W	20.8738	16.2627	18.6976	67.1768	70.9803	62.3318	94.5191	94.6611	105.048	81.9575	80.9873		18.6114	4.21811	66.8296	6.06242	98.0761	6.61583	81.4724	6.34824		1.8443	0.00476311	0.553413	0.0331101
NAR1	YNL240C	22.6405	16.1105	17.4568	61.4068	68.3846	64.3534	94.4907	78.2797	98.8004	83.4852	97.6907		18.7359	4.22774	64.7149	6.01603	90.5236	6.50022	90.588	6.50125		1.78829	0.00721309	0.484195	0.0835176
OM14	YBR230C	19.7501	19.0771	17.414	89.9343	68.6561	109.172	179.65	256.385	163.173	337.44	240.625		18.7471	4.22859	89.2541	6.47985	199.736	7.64195	289.033	8.17509		2.25125	0.0285564	1.1621	0.109781
SUR7	YML052W	18.6037	17.6099	20.0931	19.0286	20.3045	18.6337	20.7009	15.4034	19.8089	18.3634	16.8744		18.7689	4.23027	19.3223	4.27219	18.6377	4.22015	17.6189	4.13905		0.0419202	0.690195	-0.0520379	0.776724
YNL194C	YNL194C	20.433	19.5767	16.3063	20.5364	24.7875	29.8928	25.621	23.5391	26.7733	26.5902	28.4261		18.772	4.23051	25.0722	4.64802	25.3111	4.6617	27.5082	4.78179		0.417508	0.250107	0.0136816	0.932105
YCR043C	YCR043C	17.3472	14.4552	24.6506	141.999	139.956	146.609	224.579	244.923	259.312	265.343	262.717		18.8177	4.23402	142.855	7.1584	242.938	7.92444	264.03	8.04456		2.92439	7.41028e-05	0.76604	0.00804614
UGA3	YDL170W	19.8346	14.2371	22.525	164.583	155.558	155.436	313.349	360.831	326.56	326.933	307.873		18.8656	4.23768	158.526	7.30857	333.58	8.38189	317.403	8.31017		3.07089	0.00063342	1.07332	0.00869446
MSB3	YNL293W	19.1401	19.2721	18.1889	107.79	102.195	125.041	196.775	215.418	210.175	239.306	258.357		18.867	4.2378	111.675	6.80317	207.456	7.69666	248.832	7.95903		2.56537	0.00598759	0.893495	0.00832045
CDC43	YGL155W	23.0342	16.1396	17.5534	101.818	100.418	97.5394	138.258	164.138	156.6	183.684	178.662		18.9091	4.24101	99.9251	6.64278	152.999	7.25738	181.173	7.50122		2.40177	0.000423453	0.6146	0.0242839
YSP1	YHR155W	22.1676	14.5467	20.4523	103.539	118.869	111.27	283.615	298.09	278.134	289.764	271.323		19.0555	4.25214	111.226	6.79735	286.613	8.16296	280.543	8.13208		2.54521	0.00518027	1.36561	0.000591833
HPC2	YBR215W	20.5863	18.9652	17.6263	72.0348	78.5993	71.8216	66.8243	65.9867	80.4342	39.9517	35.8719		19.0593	4.25242	74.1519	6.21241	71.0817	6.15141	37.9118	5.24458		1.95999	0.00190053	-0.0610048	0.670467
TCM62	YBR044C	20.1254	17.3865	19.6969	81.8838	93.4618	80.3339	133.66	146.183	134.955	156.295	151.704		19.0696	4.2532	85.2265	6.41323	138.266	7.1113	154	7.26678		2.16003	0.0055958	0.698072	0.000248658
ADY3	YDL239C	20.4558	15.66	21.1098	50.0099	64.7488	55.7429	91.9799	78.8381	101.101	80.9369	94.6332		19.0752	4.25363	56.8339	5.82868	90.6397	6.50207	87.785	6.4559		1.57505	0.0231858	0.673392	0.076191
OST2	YOR103C	15.9346	16.7055	24.8034	174.582	159.39	176.469	269.518	296.1	306.643	306.106	294.526		19.1478	4.25911	170.147	7.41064	290.754	8.18365	300.316	8.23034		3.15153	0.000934865	0.773016	0.0113736
YOL159C-A	YOL159C-A	20.5613	21.2669	15.8772	68.2041	62.7749	69.1772	154.245	169.495	173.561	321.235	284.405		19.2351	4.26567	66.7187	6.06002	165.767	7.37301	302.82	8.24232		1.79435	0.00510281	1.31299	0.00432955
MUB1	YMR100W	20.684	18.0968	19.1652	60.4965	70.8152	63.0086	78.7331	80.3361	84.5509	94.8668	106.025		19.3153	4.27167	64.7734	6.01733	81.2067	6.34353	100.446	6.65027		1.74566	0.00695907	0.326197	0.0444547
YLR108C	YLR108C	20.1896	20.4048	17.3793	54.8356	55.3342	63.3164	53.5209	49.9914	55.899	49.0512	45.0018		19.3246	4.27236	57.8287	5.85371	53.1371	5.73165	47.0265	5.5554		1.58135	0.00919252	-0.122067	0.120104
DAL1	YIR027C	18.6388	20.4667	18.893	58.2575	52.1867	57.2875	72.118	71.0576	83.5326	79.1057	81.929		19.3328	4.27298	55.9106	5.80505	75.5694	6.23973	80.5173	6.33123		1.53207	0.0044725	0.434681	0.0318819
BST1	YFL025C	18.8065	18.9687	20.2316	158.011	186.566	160.182	323.208	271.453	332.607	338.428	362.769		19.3356	4.27319	168.253	7.39449	309.089	8.27188	350.599	8.45368		3.1213	0.00391268	0.877392	0.0374593
POP1	YNL221C	20.4765	19.0857	18.7013	123.355	133.668	136.643	163.457	158.559	170.582	167.15	163.007		19.4212	4.27956	131.222	7.03587	164.199	7.3593	165.079	7.36701		2.75631	0.00166332	0.323439	0.0174735
YDR042C	YDR042C	20.3033	15.8273	22.201	47.8134	51.988	52.1372	90.8963	90.0716	104.599	90.3221	91.6823		19.4439	4.28124	50.6462	5.66238	95.189	6.57272	91.0022	6.50783		1.38114	0.00674799	0.91034	0.00883318
YGR126W	YGR126W	23.7918	13.7229	20.8543	64.0807	81.0992	74.0527	117.713	104.19	135.991	109.856	117.769		19.4563	4.28217	73.0775	6.19136	119.298	6.89843	113.812	6.83052		1.90919	0.0206252	0.70707	0.0595257
YCR015C	YCR015C	20.8245	19.3796	18.5189	79.5312	83.4764	77.8672	120.465	136.25	136.673	156.778	136.791		19.5743	4.29089	80.2916	6.32718	131.129	7.03485	146.784	7.19756		2.03629	0.000782898	0.707669	0.0104939
GAL2	YLR081W	18.755	20.2999	19.7192	44.6143	44.243	46.3901	55.7976	61.4509	61.1226	58.314	48.9001		19.5914	4.29215	45.0825	5.49449	59.457	5.89378	53.6071	5.74435		1.20235	0.0010049	0.399281	0.0144728
OAF1	YAL051W	25.7111	10.7943	23.1126	170.91	184.787	182.446	266.712	297.313	303.58	346.51	351.684		19.8727	4.31271	179.381	7.48688	289.202	8.17593	349.097	8.44748		3.17417	0.00270479	0.689049	0.00455434
ATG23	YLR431C	21.6733	17.527	20.707	75.0545	86.7019	92.884	122.468	128.156	156.275	146.297	155.052		19.9691	4.3197	84.8801	6.40736	135.633	7.08356	150.674	7.23529		2.08766	0.00796963	0.676209	0.0162462
MSK1	YNL073W	20.2649	18.1892	21.5752	155.707	150.378	167.891	245.062	258.931	266.494	220.882	216.577		20.0098	4.32263	157.992	7.30371	256.829	8.00466	218.73	7.773		2.98108	0.000956868	0.700957	0.0031307
RAD4	YER162C	24.1145	19.7676	16.4368	54.3706	62.9919	67.8854	59.4964	76.5363	73.9931	52.5802	46.6745		20.1063	4.32958	61.7493	5.94835	70.0086	6.12946	49.6273	5.63306		1.61878	0.0212461	0.181109	0.0898138
INP51	YIL002C	18.8678	19.1084	22.4864	154.556	156.181	140.402	218.018	254.419	240.976	247.781	246.555		20.1542	4.33301	150.38	7.23247	237.804	7.89363	247.168	7.94935		2.89946	0.00223575	0.661165	0.0183252
NUF2	YOL069W	21.3465	18.654	20.6608	69.7656	74.2446	63.3147	78.6324	81.5633	94.6241	80.8054	68.7157		20.2204	4.33774	69.1083	6.11079	84.9399	6.40837	74.7605	6.22421		1.77305	0.00580731	0.297584	0.177864
FSH2	YMR222C	19.6144	21.4544	19.6443	55.8355	57.5113	55.6545	81.0941	80.7535	91.5208	75.5106	85.603		20.2377	4.33897	56.3338	5.81593	84.4561	6.40013	80.5568	6.33193		1.47695	3.13913e-06	0.584202	0.0188389
LDH1	YBR204C	21.3166	18.4442	20.9525	114.473	121.082	113.44	208.08	204.109	234.22	275.373	312.411		20.2378	4.33898	116.332	6.8621	215.47	7.75134	293.892	8.19914		2.52312	0.00116138	0.889241	0.01262
DPB3	YBR278W	21.0858	21.9209	17.8255	67.4554	71.611	66.9909	77.086	82.2974	94.3263	70.0598	67.6404		20.2774	4.3418	68.6858	6.10194	84.5699	6.40207	68.8501	6.10539		1.76014	0.000452922	0.300133	0.109342
BRF1	YGR246C	19.8489	18.0618	23.0563	91.6868	92.4044	87.7538	82.9699	85.7632	91.5292	68.2001	68.3876		20.3223	4.34499	90.615	6.50168	86.7541	6.43886	68.2939	6.09368		2.15668	0.0016855	-0.0628179	0.423047
BUD22	YMR014W	22.1689	18.9624	19.8983	110.28	98.3844	98.8631	148.672	167.157	144.815	211.452	161.241		20.3432	4.34647	102.509	6.67961	153.548	7.26255	186.346	7.54184		2.33313	0.00130882	0.582937	0.0305505
YGR251W	YGR251W	21.8695	17.9681	21.3448	84.0709	84.8959	88.9089	114.499	114.326	117.899	101.226	103.36		20.3941	4.35008	85.9586	6.42557	115.575	6.85268	102.293	6.67656		2.07549	0.000664942	0.427112	0.00020626
YBR126W-A	YBR126W-A	15.1792	21.1266	24.9576	202.062	220.296	217.602	362.743	371.618	399.77	379.671	379.994		20.4211	4.35199	213.32	7.73688	378.044	8.56241	379.832	8.56922		3.38488	0.000338346	0.825534	0.00305865
POM34	YLR018C	14.5773	15.7511	30.9538	273.615	290.011	284.424	419.875	468.803	466.268	469.82	445.566		20.4274	4.35243	282.683	8.14304	451.649	8.81906	457.693	8.83824		3.79061	0.000560853	0.676014	0.00451089
ATG34	YOL083W	19.181	19.2307	22.9105	56.2359	57.8974	67.739	84.4241	104.901	98.9199	93.403	99.6308		20.4407	4.35338	60.6241	5.92182	96.0817	6.58619	96.5169	6.59271		1.56844	0.00345682	0.66437	0.026048
CDC8	YJR057W	20.385	20.9393	20.2369	66.4375	75.4395	74.4586	123.967	128.882	148.058	148.903	162.163		20.5204	4.35899	72.1119	6.17216	133.636	7.06216	155.533	7.28108		1.81318	0.00287166	0.889997	0.00985123
MOT3	YMR070W	18.7801	20.3984	22.5126	58.608	52.1798	68.2958	59.5174	82.1874	65.2991	74.5501	63.8117		20.5637	4.36203	59.6945	5.89953	69.0013	6.10855	69.1809	6.1123		1.5375	0.0105787	0.209025	0.465711
YPR084W	YPR084W	24.2602	16.7072	20.7266	94.3211	105.685	89.1495	137.469	148.906	179.339	171.816	165.084		20.5647	4.3621	96.3852	6.59074	155.238	7.27834	168.45	7.39618		2.22864	0.00748238	0.687598	0.0641349
CBP4	YGR174C	19.5493	17.2855	24.9143	125.237	131.222	132.898	238.272	271.019	283.596	283.062	279.137		20.583	4.36338	129.786	7.01999	264.296	8.04601	281.1	8.13494		2.6566	0.000506246	1.02602	0.00684863
YDR170W-A	YDR170W-A	23.7479	18.8577	19.4181	276.965	260.449	284.745	549.847	628.281	619.333	538.388	516.286		20.6746	4.36979	274.053	8.09831	599.154	9.22678	527.337	9.04258		3.72853	0.000730574	1.12847	0.00724189
PHR1	YOR386W	25.8646	17.6156	18.8312	65.028	69.8494	63.2553	69.3549	77.7266	90.1705	70.513	78.8644		20.7705	4.37646	66.0442	6.04536	79.084	6.30531	74.6887	6.22282		1.6689	0.0069602	0.259953	0.204063
AFR1	YDR085C	20.6946	19.699	22.0021	57.5171	58.1792	61.6452	114.207	133.916	139.188	168.176	181.587		20.7986	4.37841	59.1138	5.88542	129.104	7.01239	174.881	7.45023		1.50701	0.000455925	1.12696	0.00896111
OSW5	YMR148W	18.8006	20.625	23.0842	138.625	153.707	148.633	233.771	252.124	235.545	287.102	283.11		20.8366	4.38105	146.988	7.19956	240.48	7.90977	285.106	8.15535		2.81851	0.000924796	0.710215	0.00133755
BRR1	YPR057W	20.0004	20.531	22.3654	51.5982	56.8064	58.1281	61.6334	71.1973	70.7792	58.6574	65.1043		20.9656	4.38995	55.5109	5.7947	67.87	6.0847	61.8808	5.95142		1.40475	0.00183329	0.290002	0.0103279
MRPL20	YKR085C	17.8874	18.0191	27.1715	114.653	143.825	118.772	185.104	181.97	212.346	158.958	190.092		21.026	4.3941	125.75	6.97441	193.14	7.5935	174.525	7.44729		2.58031	0.0101766	0.619089	0.0524564
NKP1	YDR383C	20.0878	19.9668	23.2945	42.1614	39.0865	43.2368	54.5563	53.9548	59.0327	43.8915	42.974		21.1164	4.40029	41.4949	5.37486	55.8479	5.80343	43.4327	5.44071		0.974572	0.00186027	0.42857	0.0049639
JIP4	YDR475C	21.2705	19.5927	22.4896	75.6728	86.0718	92.379	120.481	123.807	130.63	151.529	148.455		21.1176	4.40037	84.7079	6.40442	124.973	6.96547	149.992	7.22874		2.00405	0.0054145	0.561045	0.00318153
YGL108C	YGL108C	16.623	19.6233	27.3096	100.229	111.725	102.899	144.112	131.972	163.943	185.895	193.392		21.1853	4.40499	104.951	6.71357	146.676	7.19649	189.644	7.56715		2.30858	0.00322344	0.482914	0.0717937
SHE4	YOR035C	24.3053	18.5354	20.8346	115.316	134.382	133.665	173.091	186.64	208.379	190.743	199.018		21.2251	4.4077	127.788	6.9976	189.37	7.56506	194.88	7.60645		2.58991	0.00534826	0.567459	0.0118233
RPL15B	YMR121C	20.8856	18.386	24.4586	150.895	194.397	154.918	297.76	229.991	336.639	362.28	457.754		21.2434	4.40894	166.737	7.38143	288.13	8.17058	410.017	8.67954		2.97248	0.0108217	0.789148	0.110369
GEP4	YHR100C	21.4918	20.5167	21.7678	30.6483	42.7738	35.6678	55.3734	55.7213	56.7927	64.3314	70.8105		21.2588	4.40999	36.3633	5.18441	55.9625	5.80639	67.571	6.07833		0.774425	0.0586776	0.621976	0.0301837
INO1	YJL153C	19.2654	20.4973	24.2484	94.2741	82.2318	102.078	212.767	220.399	203.125	779.31	693.166		21.337	4.41529	92.8613	6.53701	212.097	7.72858	736.238	9.52403		2.12172	0.00477873	1.19157	0.00798949
IMP1	YMR150C	25.9804	20.3634	17.7381	72.7906	101.713	74.5447	135.408	132.076	143.882	152.757	161.441		21.3606	4.41688	83.0161	6.37532	137.122	7.09932	157.099	7.29553		1.95844	0.0265981	0.723997	0.0460402
FUI1	YBL042C	20.6916	24.2205	19.2807	122.232	120.442	128.895	94.2857	95.7585	94.525	60.9271	66.4148		21.3976	4.41938	123.856	6.95252	94.8564	6.56767	63.671	5.99256		2.53315	0.00144081	-0.384851	0.00949051
MDM10	YAL010C	22.9707	20.2629	20.9666	117.624	133.632	118.596	207.354	231.839	257.014	281.542	293.507		21.4001	4.41954	123.284	6.94584	232.069	7.85841	287.524	8.16754		2.5263	0.00323226	0.912568	0.0185284
MGS1	YNL218W	21.9213	23.2612	19.0241	106.39	103.426	106.161	140.574	133.261	135.755	128.768	132.524		21.4022	4.41969	105.326	6.71871	136.53	7.09307	130.646	7.02952		2.29903	0.000585185	0.374361	0.0022767
ATG17	YLR423C	22.3874	21.2588	20.5838	84.0741	92.082	91.1394	125.357	131.464	144.667	143.688	127.796		21.41	4.42021	89.0985	6.47733	133.829	7.06425	135.742	7.08472		2.05712	0.00196102	0.586921	0.00967699
HIR1	YBL008W	19.9676	23.2533	21.0449	106.314	111.299	105.851	127.072	136.152	158.237	140.09	158.22		21.4219	4.42102	107.821	6.7525	140.487	7.13429	149.155	7.22067		2.33148	0.000117234	0.381794	0.0813104
UBA3	YPR066W	22.5282	20.7068	21.1849	91.7459	92.3558	96.5704	114.415	128.531	142.168	114.18	120.851		21.4733	4.42447	93.5574	6.54778	128.371	7.00418	117.516	6.87671		2.12331	0.000618632	0.4564	0.0346415
TPO2	YGR138C	24.5804	14.7883	25.1736	71.6932	83.4179	72.5079	286.648	240.009	305.141	464.135	527.527		21.5141	4.42721	75.873	6.24551	277.266	8.11513	495.831	8.9537		1.8183	0.0167986	1.86961	0.0127656
TFC6	YDR362C	22.6262	22.0104	19.9155	106.71	108.28	115.735	139.876	152.112	155.835	136.667	119.513		21.5174	4.42743	110.242	6.78453	149.274	7.22182	128.09	7.00101		2.3571	0.00164527	0.437297	0.00634847
YER137C	YER137C	21.4703	19.9546	23.488	129.241	145.113	139.317	286.517	303.499	304.88	339.911	385.701		21.6376	4.43547	137.89	7.10738	298.299	8.22061	362.806	8.50305		2.67191	0.00186232	1.11324	0.000262046
NDC1	YML031W	22.7188	18.8916	23.6555	385.776	396.864	396.574	686.15	651.676	747.43	726.019	733.795		21.7553	4.4433	393.071	8.61865	695.085	9.44105	729.907	9.51157		4.17535	0.000139086	0.822399	0.00832975
TRS31	YDR472W	23.4039	20.4474	21.4536	97.5934	95.169	89.0527	131.029	110.98	128.178	130.2	146.734		21.7683	4.44416	93.9384	6.55364	123.396	6.94715	138.467	7.1134		2.10949	0.00100587	0.393505	0.052344
FEN1	YCR034W	19.9721	20.9999	24.3664	113.386	106.249	117.038	109.137	105.167	109.132	83.5184	84.1406		21.7795	4.4449	112.224	6.81024	107.812	6.75237	83.8295	6.38939		2.36534	0.000829613	-0.0578678	0.154645
VID24	YBR105C	19.0146	24.0968	22.2908	41.0714	45.5732	49.9433	48.6127	54.9436	69.5228	53.2482	54.5812		21.8007	4.4463	45.5293	5.50872	57.693	5.85033	53.9147	5.75261		1.06242	0.00681613	0.341602	0.0831523
STB1	YNL309W	22.918	21.4498	21.4691	52.8112	57.0144	62.6889	75.1538	69.9038	86.561	76.8727	79.8843		21.9456	4.45586	57.5048	5.84561	77.2062	6.27064	78.3785	6.29239		1.38975	0.00834927	0.425033	0.0290712
YPL109C	YPL109C	29.2241	13.5513	23.2023	147.022	151.077	155.192	248.199	280.476	278.531	313.226	270.948		21.9926	4.45894	151.097	7.23933	269.069	8.07183	292.087	8.19025		2.78039	0.00206423	0.832499	0.00524506
RCR2	YDR003W	26.2111	19.7825	20.0479	103.311	125.958	104.183	136.611	131.041	172.811	168.401	162.025		22.0138	4.46034	111.151	6.79637	146.821	7.19791	165.213	7.36818		2.33603	0.00951628	0.401542	0.191848
HRD1	YOL013C	24.2171	16.4322	25.5101	230.218	266.453	238.202	371.56	343.188	395.062	328.509	339.038		22.0531	4.46291	244.958	7.93639	369.937	8.53113	333.774	8.38273		3.47348	0.00375351	0.594746	0.0364434
MTM1	YGR257C	24.8651	19.1198	22.2209	122.817	139.934	117.175	146.428	134.828	179.762	94.1104	111.901		22.0686	4.46392	126.642	6.98461	153.673	7.26372	103.006	6.68658		2.52069	0.00604319	0.279105	0.302124
HSH49	YOR319W	19.6319	23.3477	23.4584	76.6423	77.8056	79.6225	106.973	108.17	104.342	107.974	113.652		22.146	4.46897	78.0235	6.28584	106.495	6.73464	110.813	6.79198		1.81686	0.00018042	0.448806	0.00431366
CDC42	YLR229C	21.0812	18.6165	26.7471	104.879	123.659	112.08	183.995	169.93	205.117	192.546	227.999		22.1483	4.46912	113.539	6.82705	186.347	7.54185	210.272	7.71612		2.35793	0.00555501	0.714802	0.0343979
WAR1	YML076C	22.9063	17.3325	26.2807	121.742	117.032	117.224	161.704	190.3	179.933	186.708	181.98		22.1732	4.47074	118.666	6.89076	177.312	7.47015	184.344	7.52626		2.42002	0.000832556	0.579386	0.0269471
FLC3	YGL139W	22.2284	22.6435	21.7653	101.186	121.53	103.556	149.995	123.275	159.612	126.379	147.193		22.2124	4.47329	108.757	6.76497	144.294	7.17287	136.786	7.09578		2.29168	0.00513341	0.407899	0.17212
CDC9	YDL164C	22.6519	21.0816	23.1596	73.9335	85.7252	81.5105	89.0975	108.291	106.357	113.705	111.545		22.2977	4.47882	80.3897	6.32894	101.248	6.66176	112.625	6.81538		1.85012	0.00438484	0.332817	0.0190709
IST3	YIR005W	22.178	22.3471	22.5034	58.7999	61.9937	59.2455	71.439	70.2858	75.6671	61.4599	57.2088		22.3428	4.48174	60.013	5.9072	72.464	6.17919	59.3344	5.8908		1.42546	0.000688304	0.271988	0.0337896
ALG2	YGL065C	21.151	24.0622	21.8781	340.047	330.994	334.894	553.406	540.967	578.837	575.072	560.291		22.3638	4.48309	335.312	8.38936	557.737	9.12344	567.682	9.14894		3.90627	0.000121788	0.734081	0.00235079
TBF1	YPL128C	23.7191	23.7057	19.6861	140.469	151.066	144.289	167.458	175.738	174.905	196	173.783		22.3703	4.48351	145.275	7.18264	172.7	7.43213	184.892	7.53054		2.69913	0.000668158	0.249488	0.00395417
GTT3	YEL017W	23.3084	16.7251	27.1283	141.3	168.266	142.963	228.073	195.26	283.467	206.019	251.569		22.3873	4.48461	150.843	7.2369	235.6	7.8802	228.794	7.83791		2.7523	0.00800064	0.643292	0.122675
OCA6	YDR067C	22.2589	23.3681	21.6687	115.486	119.686	119.432	192.769	214.551	217.154	258.204	265.989		22.4319	4.48748	118.201	6.8851	208.158	7.70154	262.096	8.03395		2.39762	0.000195103	0.816433	0.00500842
YHR080C	YHR080C	20.7224	21.3341	25.2506	154.879	156.267	175.209	211.72	249.937	225.884	235.288	220.448		22.4357	4.48772	162.118	7.3409	229.18	7.84034	227.868	7.83205		2.85318	0.00135278	0.499436	0.0378035
EMP46	YLR080W	27.2866	15.4574	24.8081	237.828	223.535	218.748	456.393	461.914	491.738	571.277	564.792		22.5174	4.49297	226.704	7.82466	470.015	8.87656	568.034	9.14983		3.3317	0.000641065	1.0519	0.00424512
YBR220C	YBR220C	24.3422	17.9503	25.3581	152.872	171.721	168.679	475.408	483.63	581.177	1099.54	1166.35		22.5502	4.49507	164.424	7.36128	513.405	9.00395	1132.94	10.1459		2.86621	0.00265311	1.64268	0.00825555
AAC3	YBR085W	22.5454	21.1236	24.0399	159.479	189.859	176.704	349.005	335.968	375.481	385.095	456.064		22.5696	4.49631	175.347	7.45407	353.485	8.4655	420.58	8.71623		2.95776	0.00359149	1.01143	0.00820429
ISA1	YLL027W	23.1233	21.6005	23.1136	83.0759	88.687	76.4419	158.375	136.23	159.748	148.271	179.357		22.6125	4.49905	82.7349	6.37042	151.451	7.24271	163.814	7.35591		1.87138	0.00433745	0.872283	0.0239759
KTR7	YIL085C	26.6515	8.59356	32.6319	193.841	188.729	174.424	276.702	283.24	274.007	300.329	275.921		22.6257	4.49989	185.665	7.53656	277.983	8.11885	288.125	8.17055		3.03667	0.00473723	0.582297	0.00286282
HTD2	YHR067W	20.0351	20.4151	27.8215	71.8674	85.3721	80.1856	111.681	107.975	123.563	147.858	131.692		22.7572	4.50825	79.1417	6.30637	114.406	6.83802	139.775	7.12696		1.79811	0.0057365	0.531657	0.0315242
YPL071C	YPL071C	19.9375	25.6273	22.7812	164.629	150.136	187.891	257.558	314.147	274.996	336.442	288.082		22.782	4.50982	167.552	7.38847	282.234	8.14075	312.262	8.28661		2.87864	0.00649079	0.752281	0.0434631
GUF1	YLR289W	21.8854	22.8169	23.7444	114.198	128.418	116.627	184.444	194.403	206.674	198.902	196.38		22.8156	4.51195	119.748	6.90385	195.174	7.60861	197.641	7.62674		2.39191	0.00199649	0.704761	0.00952222
YOR097C	YOR097C	22.7382	22.5552	23.2017	254.748	248.92	267.845	426.765	442.584	470.053	469.834	428.286		22.8317	4.51297	257.171	8.00658	446.467	8.80241	449.06	8.81076		3.49362	0.000531283	0.795827	0.00224528
AGC1	YPR021C	22.8653	22.5907	23.3534	123.993	136.29	135.474	211.32	189.892	222.766	213.422	225.805		22.9365	4.51957	131.919	7.04351	207.993	7.70039	219.613	7.77882		2.52394	0.00131357	0.65688	0.0211255
LEU3	YLR451W	25.2288	22.0594	21.649	135.719	150.169	146.74	222.864	202.443	213.251	218.482	222.535		22.9791	4.52225	144.209	7.17202	212.853	7.73371	220.508	7.78469		2.64977	0.00200775	0.561691	0.0210622
RAD33	YML011C	23.7034	19.7765	25.549	55.5674	81.0632	70.5857	87.1475	63.5104	94.7873	77.5964	95.0483		23.0096	4.52417	69.0721	6.11003	81.8151	6.35429	86.3224	6.43166		1.58587	0.0324718	0.244263	0.492459
ODC1	YPL134C	21.6871	24.4136	22.9468	131.749	140.918	138.627	216.06	236.74	243.562	268.914	265.813		23.0158	4.52455	137.098	7.09906	232.121	7.85873	267.363	8.06266		2.57451	0.000314667	0.759667	0.00392015
SOV1	YMR066W	23.1349	21.5487	24.395	100.804	114.805	115.403	157.267	154.714	164.349	170.273	183.101		23.0262	4.5252	110.337	6.78578	158.777	7.31086	176.687	7.46505		2.26057	0.00308974	0.525078	0.00961934
YDR132C	YDR132C	25.138	18.8964	25.2065	82.0506	93.2305	89.296	100.581	105.109	120.009	99.673	110.926		23.0803	4.52859	88.1924	6.46258	108.566	6.76243	105.299	6.71835		1.93399	0.00597348	0.299851	0.0660832
FIG4	YNL325C	25.275	20.6576	23.4673	80.8947	92.3759	91.0372	94.7461	97.9584	104.091	96.5175	101.301		23.1333	4.5319	88.1026	6.46111	98.9318	6.62836	98.9093	6.62803		1.92921	0.00547189	0.16725	0.0543594
UBR2	YLR024C	20.91	21.7922	26.7114	196.32	213.05	208.177	252.736	258.607	275.04	270.524	276.667		23.1379	4.53218	205.849	7.68544	262.128	8.03413	273.596	8.0959		3.15326	0.000637948	0.348683	0.0117352
MFB1	YDR219C	22.0972	23.4298	23.9286	156.187	182	177.483	228.71	230.19	233.6	238.984	239.051		23.1519	4.53306	171.89	7.42534	230.833	7.85071	239.017	7.90097		2.89229	0.00251006	0.425366	0.0144569
SLM3	YDL033C	24.9332	22.0974	22.7045	70.1642	84.0503	78.8185	128.747	136.315	162.666	165.315	169.88		23.245	4.53885	77.6777	6.27943	142.576	7.15559	167.597	7.38886		1.74058	0.00800586	0.876159	0.0213964
MRPL16	YBL038W	29.9908	14.4038	25.6368	79.2458	104.293	70.5276	154.358	123.43	188.665	153.902	188.664		23.3438	4.54497	84.6888	6.4041	155.484	7.28063	171.283	7.42024		1.85913	0.0504563	0.876526	0.132165
PGS1	YCL004W	20.528	16.6333	32.894	75.2211	86.078	77.4005	133.112	148.248	146.663	157.036	139.083		23.3518	4.54546	79.5665	6.31409	142.674	7.15658	148.06	7.21003		1.76863	0.0161819	0.842492	0.00274963
RME1	YGR044C	20.5592	21.411	28.1339	30.3597	42.643	35.4218	73.3026	72.7412	79.7828	101.403	107.456		23.368	4.54646	36.1415	5.17558	75.2755	6.23411	104.43	6.70639		0.62912	0.0967502	1.05852	0.0131726
RAD2	YGR258C	23.5336	27.0186	19.7801	130.115	164.27	169.248	255.984	262.507	197.054	123.569	126.221		23.4441	4.55115	154.544	7.27188	238.515	7.89794	124.895	6.96457		2.72072	0.00933569	0.626059	0.102601
COX15	YER141W	18.2741	21.2825	30.8673	206.911	234.274	276.577	429.67	454.748	465.602	513.151	539.596		23.4746	4.55303	239.254	7.9024	450.007	8.8138	526.373	9.03994		3.34937	0.00582037	0.911403	0.00265635
VPS3	YDR495C	21.1378	24.0572	25.5211	152.621	167.051	171.485	240.332	246.729	252.674	264.39	299.802		23.572	4.559	163.719	7.35508	246.578	7.9459	282.096	8.14004		2.79607	0.000991354	0.590824	0.000883654
SRB8	YCR081W	22.8587	24.8063	23.0892	200.019	224.922	201.154	259.766	274.588	305.815	284.965	296.868		23.5847	4.55978	208.698	7.70528	280.056	8.12957	290.916	8.18446		3.14549	0.00163993	0.424298	0.051795
BCK2	YER167W	23.4685	23.7399	23.6175	73.2186	85.7518	74.1328	96.6717	101.381	107.403	92.5135	92.0738		23.6086	4.56124	77.7011	6.27986	101.819	6.66986	92.2936	6.52816		1.71862	0.00533241	0.389994	0.0419768
POP8	YBL018C	27.4112	21.9446	21.6129	106.043	122.327	118.103	149.925	139.34	149.736	94.6617	103.856		23.6562	4.56415	115.491	6.85164	146.334	7.19312	99.2588	6.63312		2.28749	0.00527503	0.341481	0.0579509
CDC1	YDR182W	24.0661	19.1579	27.7685	228.765	259.851	267.308	381.557	406.524	420.243	425.669	418.681		23.6642	4.56463	251.975	7.97713	402.775	8.65383	422.175	8.7217		3.4125	0.0026653	0.676694	0.000187266
TUB4	YLR212C	21.276	24.0344	25.7568	51.8538	46.3361	51.6827	48.3448	58.0589	63.0858	51.5455	53.6578		23.6891	4.56615	49.9575	5.64263	56.4965	5.82009	52.6016	5.71704		1.07648	0.00821206	0.177459	0.322872
LRG1	YDL240W	24.0763	22.9077	24.3224	82.9026	84.3473	86.267	86.5602	96.9411	92.6121	91.042	89.4142		23.7688	4.571	84.5056	6.40098	92.0378	6.52415	90.2281	6.4955		1.82998	0.000253034	0.123179	0.104502
GTR2	YGR163W	25.2905	27.5373	18.4877	141.641	123.941	133.701	194.4	219.831	216.918	235.231	228.785		23.7718	4.57118	133.094	7.05631	210.383	7.71687	232.008	7.85803		2.48512	0.00348187	0.660569	0.0263438
LDB19	YOR322C	24.4906	22.1771	24.9913	107.949	106.92	115.808	169.095	185.142	188.953	227.983	218.001		23.8863	4.57811	110.226	6.78432	181.063	7.50035	222.992	7.80085		2.2062	0.000690037	0.716034	0.00506885
FMP33	YJL161W	23.7745	23.6401	24.3425	137.409	129.323	139.105	303.668	335.316	331.47	427.775	406.471		23.919	4.58009	135.279	7.07979	323.485	8.33755	417.123	8.70433		2.49971	0.000657626	1.25776	0.00381447
SPS19	YNL202W	23.2853	21.1919	27.3442	225.327	227.756	219.667	606.623	646.888	663.504	893.655	908.277		23.9405	4.58138	224.25	7.80896	639.005	9.31968	900.966	9.81533		3.22758	0.00043963	1.51072	0.00191712
PEX29	YDR479C	23.2465	23.319	25.2797	169.593	181.412	190.251	313.056	294.359	337.06	360.892	381.832		23.9484	4.58186	180.419	7.4952	314.825	8.29841	371.362	8.53668		2.91335	0.0012054	0.803201	0.00636323
YJR124C	YJR124C	27.2123	24.2315	20.5024	136.216	166.624	161.435	226.16	197.506	241.098	228.062	229.308		23.9821	4.58388	154.758	7.27387	221.588	7.79174	228.685	7.83722		2.68999	0.00686846	0.517863	0.0669321
TFC3	YAL001C	24.9159	24.4806	22.5878	117.277	110.716	112.299	133.034	141.607	153.567	146.465	144.176		23.9948	4.58465	113.431	6.82567	142.736	7.15721	145.32	7.18309		2.24102	0.000393074	0.331539	0.0583478
YAT2	YER024W	15.0844	28.6568	28.2714	63.7725	71.4278	60.6125	128.252	127.364	137.5	165.003	175.201		24.0042	4.58521	65.2709	6.02837	131.039	7.03385	170.102	7.41026		1.44315	0.013145	1.00548	0.00844471
FAR1	YJL157C	25.2073	19.6637	27.2138	96.2705	99.4827	102.933	72.6872	80.9395	90.377	60.9979	66.2543		24.0283	4.58666	99.5621	6.63752	81.3346	6.3458	63.6261	5.99155		2.05086	0.00111939	-0.291728	0.0292408
ELF1	YKL160W	29.8856	19.619	22.8077	140.384	149.946	135.374	234.883	221.786	260.94	265.577	261.551		24.1041	4.59121	141.901	7.14874	239.203	7.90209	263.564	8.04201		2.55754	0.00284202	0.753347	0.0246701
SPP382	YLR424W	26.4573	24.6495	21.4344	137.779	158.426	141.098	261.513	256.623	270.696	314.621	321.543		24.1804	4.59577	145.768	7.18753	262.944	8.03861	318.082	8.31325		2.59176	0.00289222	0.851085	0.00669954
PEX7	YDR142C	24.6647	24.9891	22.9339	95.0519	118.613	92.5672	156.387	138.358	156.095	144.006	171.014		24.1959	4.59669	102.077	6.67352	150.28	7.23151	157.51	7.2993		2.07683	0.0100682	0.55799	0.0773181
SEN15	YMR059W	26.5858	21.9206	24.2314	94.1745	103.937	114.595	152.531	160.871	163.497	159.034	178.521		24.2459	4.59967	104.236	6.7037	158.966	7.31258	168.777	7.39898		2.10403	0.0068452	0.608875	0.00287937
PHO4	YFR034C	24.6645	21.2811	26.9	56.6262	56.5715	60.4603	56.0862	64.2186	60.8822	56.4749	54.8477		24.2819	4.60181	57.886	5.85514	60.3957	5.91637	55.6613	5.7986		1.25334	0.000817101	0.0612306	0.433835
CNM67	YNL225C	25.5007	21.9258	25.6358	81.0777	91.4936	94.0792	95.3779	97.4099	113.311	71.5011	77.2856		24.3541	4.60609	88.8835	6.47384	102.033	6.67289	74.3933	6.2171		1.86775	0.00480224	0.199047	0.0773637
SYT1	YPR095C	24.37	21.544	27.1855	97.3309	103.315	101.199	113.532	109.422	134.439	144.813	151.825		24.3665	4.60683	100.615	6.6527	119.131	6.89641	148.319	7.21256		2.04587	0.0013247	0.243704	0.1443
TIM18	YOR297C	23.7082	26.6275	22.8958	139.723	119.345	123.987	185.927	233.198	193.951	256.856	233.512		24.4105	4.60943	127.685	6.99645	204.359	7.67496	245.184	7.93772		2.38702	0.00432428	0.678514	0.0607618
YHR137C-A	YHR137C-A	23.1351	26.5704	23.6598	90.4575	97.48	107.57	145.976	145.918	140.447	155.142	157.241		24.4551	4.61206	98.5025	6.62209	144.114	7.17106	156.192	7.28717		2.01002	0.00459893	0.548975	0.0208258
RAD7	YJR052W	22.597	22.9212	27.8569	107.255	116.328	118.144	148.932	152.15	170.813	159.981	165.374		24.4584	4.61226	113.909	6.83174	157.298	7.29736	162.678	7.34587		2.21948	0.000818022	0.465622	0.0127062
CDC45	YLR103C	23.8978	27.016	22.7143	104.838	105.938	105.409	115.898	114.815	122.173	116.141	125.397		24.5427	4.61722	105.395	6.71966	117.629	6.8781	120.769	6.91611		2.10244	0.000181688	0.158433	0.0350089
MOB2	YFL034C-B	23.3498	24.8083	25.603	123.711	134.644	122.343	191.672	174.838	180.665	213.255	211.555		24.587	4.61983	126.899	6.98754	182.392	7.5109	212.405	7.73067		2.36771	0.00145302	0.523355	0.0208443
TNA1	YGR260W	24.0495	25.8428	24.0326	180.517	160.507	184.953	172.272	159.333	179.938	169.91	178.528		24.6416	4.62303	175.326	7.45389	170.514	7.41375	174.219	7.44476		2.83087	0.0028859	-0.0401442	0.142783
POP6	YGR030C	24.2279	28.0179	21.6952	103.464	72.9515	89.9888	94.8133	134.397	100.612	111.441	88.1035		24.647	4.62334	88.8014	6.47251	109.941	6.78058	99.7722	6.64057		1.84917	0.0239742	0.308072	0.418397
YHR182W	YHR182W	21.97	24.9454	27.1521	156.999	158.64	151.019	202.627	219.836	220.151	217.908	203.866		24.6892	4.62581	155.553	7.28126	214.205	7.74285	210.887	7.72033		2.65545	0.000722504	0.461587	0.0135715
COA4	YLR218C	22.3929	26.5299	25.1734	46.4313	52.0677	39.3032	71.488	80.8324	77.4913	73.6833	82.5404		24.6987	4.62637	45.9341	5.52149	76.6039	6.25935	78.1119	6.28747		0.895127	0.0272505	0.737853	0.0158557
PRM9	YAR031W	17.3489	25.4564	31.4157	254.924	281.845	268.783	355.651	369.054	392.232	410.292	432.978		24.7403	4.62879	268.517	8.06887	372.312	8.54037	421.635	8.71985		3.44008	0.000668496	0.471498	0.0102184
PDR1	YGL013C	29.1374	22.9916	22.3807	175.224	185.648	187.441	243.301	271.951	257.403	320.156	286.796		24.8366	4.63439	182.771	7.51389	257.552	8.00872	303.476	8.24544		2.8795	0.00142317	0.494825	0.00593499
EBS1	YDR206W	27.9952	23.446	23.1106	148.494	169.948	162.076	206.712	214.03	217.516	203.946	204.508		24.8506	4.63521	160.173	7.32348	212.753	7.73303	204.227	7.67403		2.68828	0.00324243	0.409549	0.00669506
STE50	YCL032W	26.3316	20.8649	27.5729	84.1597	91.0696	97.4422	132.33	139.842	142.278	172.949	163.371		24.9231	4.63941	90.8905	6.50606	138.15	7.11009	168.16	7.39369		1.86664	0.0037864	0.604034	0.000670387
HCS1	YKL017C	26.0842	21.2967	27.4054	104.263	110.221	123.239	172.499	189.046	175.969	187.24	184.178		24.9288	4.63974	112.574	6.81473	179.171	7.4852	185.709	7.5369		2.17499	0.00341693	0.670462	0.0126999
YDR109C	YDR109C	24.5033	25.9096	24.4011	120.643	140.437	128.375	192.215	188.931	214.497	228.286	230.17		24.938	4.64027	129.818	7.02035	198.548	7.63334	229.228	7.84064		2.38008	0.00257018	0.612991	0.0244767
MST28	YAR033W	22.4223	18.2399	34.3254	195.294	212.136	197.934	295.314	251.674	325.371	271.43	306.076		24.9959	4.64362	201.788	7.6567	290.786	8.18382	288.753	8.17369		3.01308	0.00255887	0.527119	0.0755957
ATP6	Q0085	30.4579	22.059	22.5627	123.529	119.532	128.232	173.78	167.859	176.319	143.326	159.227		25.0265	4.64539	123.764	6.95145	172.653	7.43173	151.276	7.24104		2.30607	0.00139475	0.480277	0.000196177
SCO2	YBR024W	26.4746	23.3363	25.539	124.361	135.788	137.516	225.299	246.767	266.603	291.049	311.781		25.1166	4.65057	132.555	7.05045	246.223	7.94382	301.415	8.23561		2.39988	0.00197187	0.893374	0.00520947
ULP1	YPL020C	26.7231	22.3718	26.319	103.648	101.224	124.99	161.924	156.705	156.072	178.361	155.509		25.138	4.6518	109.954	6.78076	158.234	7.30591	166.935	7.38314		2.12896	0.00664722	0.525156	0.0305421
RNH1	YMR234W	23.2402	27.6511	24.7594	66.0136	60.7996	65.5189	55.4082	56.7752	65.4309	54.5966	52.2582		25.2169	4.65632	64.1107	6.00249	59.2048	5.88764	53.4274	5.73951		1.34617	0.00563064	-0.114852	0.250917
YCL074W	YCL074W	26.2986	26.5732	23.0035	65.1476	71.8127	62.5682	99.627	97.6593	98.291	96.4614	98.7971		25.2918	4.6606	66.5095	6.05549	98.5258	6.62243	97.6292	6.60924		1.39489	0.00239664	0.566941	0.00927865
MTG1	YMR097C	26.5903	26.8934	22.5037	132.8	145.363	142.638	186.118	182.934	207.292	160.211	157.64		25.3291	4.66273	140.267	7.13203	192.115	7.58582	158.925	7.31221		2.46931	0.00145594	0.453792	0.0221788
HPA3	YEL066W	23.7317	19.9474	32.3332	123.32	136.663	118.828	212.353	194.584	234.654	221.29	244.612		25.3374	4.6632	126.27	6.98037	213.864	7.74055	232.951	7.86388		2.31717	0.00743147	0.760176	0.0346023
STE12	YHR084W	24.2739	26.1086	25.6773	59.2741	57.5111	52.1046	48.1255	59.0721	66.1972	48.8462	46.1757		25.3533	4.6641	56.2966	5.81498	57.7983	5.85295	47.511	5.57019		1.15088	0.00638975	0.0379784	0.855798
MUK1	YPL070W	28.8974	21.8158	25.3545	184.783	198.299	194.697	333.426	331.839	358.776	477.742	448.416		25.3559	4.66425	192.593	7.58941	341.347	8.4151	463.079	8.85511		2.92516	0.00130119	0.825684	0.00349404
RSC1	YGR056W	24.8034	25.7395	25.5764	62.038	58.8016	64.507	70.3774	75.4743	79.39	69.0913	68.8086		25.3731	4.66523	61.7822	5.94912	75.0806	6.23037	68.95	6.10748		1.28389	0.00228563	0.281248	0.0344116
CCE1	YKL011C	26.5715	25.9062	23.7013	75.075	83.25	81.0729	114.166	115.55	120.688	107.356	117.081		25.393	4.66636	79.7993	6.3183	116.801	6.86791	112.219	6.81017		1.65195	0.00292987	0.549609	0.00402925
PZF1	YPR186C	27.3087	23.9624	25.053	93.8949	126.784	121.739	160.357	180.998	174.303	212.883	207.505		25.4414	4.6691	114.139	6.83465	171.886	7.42531	210.194	7.71558		2.16555	0.0155644	0.590656	0.00571326
CBP1	YJL209W	22.3664	32.807	21.2794	92.4025	75.0488	97.4452	89.3893	108.395	103.114	106.906	97.5925		25.4843	4.67153	88.2988	6.46432	100.299	6.64817	102.249	6.67595		1.79279	0.0265169	0.183847	0.387911
MRM2	YGL136C	22.0475	33.4494	20.992	103.833	84.7842	106.638	117.366	182.906	125.547	184.561	125.513		25.4963	4.67222	98.4184	6.62086	141.94	7.14913	155.037	7.27647		1.94864	0.021433	0.528278	0.252464
YBP2	YGL060W	21.6051	23.8184	31.1944	177.284	172.114	178.642	236.804	228.925	253.827	257.496	261.116		25.5393	4.67465	176.013	7.45954	239.852	7.906	259.306	8.01851		2.78489	0.000301624	0.44646	0.00795159
MZM1	YDR493W	19.8768	32.2599	24.4886	136.861	110.681	124.965	144.305	182.004	166.62	168.402	137.05		25.5418	4.67479	124.169	6.95616	164.31	7.36027	152.726	7.2548		2.28137	0.0125862	0.404112	0.161643
SLX8	YER116C	27.4891	22.2325	26.9627	88.8201	89.2299	91.572	127.384	124.25	116.48	104.402	112.242		25.5614	4.6759	89.874	6.48983	122.705	6.93905	108.322	6.75918		1.81394	0.000651591	0.449214	0.015177
RTC6	YPL183W-A	27.1909	21.9594	27.5418	322.108	326.645	305.131	387.001	374.95	383.293	410.752	416.976		25.564	4.67604	317.961	8.31271	381.748	8.57648	413.864	8.69301		3.63666	0.0007334	0.263769	0.0178439
YBR138C	YBR138C	27.3302	28.552	21.0916	90.0548	92.6687	86.8431	167.585	170.977	198.135	281.067	300.446		25.6579	4.68133	89.8555	6.48954	178.899	7.483	290.757	8.18367		1.8082	0.000185603	0.993466	0.0152575
OYE3	YPL171C	25.71	24.8398	26.4255	64.6774	75.7292	61.5179	115.548	114.783	111.483	121.425	135.357		25.6584	4.68136	67.3082	6.07271	113.938	6.83211	128.391	7.0044		1.39135	0.0127758	0.759396	0.00656547
USV1	YPL230W	27.6863	25.4196	23.8896	21.614	30.4802	27.16	49.3675	46.6608	53.7136	57.0084	45.6912		25.6652	4.68174	26.4181	4.72345	49.914	5.64137	51.3498	5.68229		0.0417133	0.847557	0.917919	0.0235893
YDL027C	YDL027C	26.779	25.1121	25.1116	152.223	164.538	137.786	294.679	292.489	307.78	320.552	378.017		25.6676	4.68187	151.516	7.24332	298.316	8.2207	349.284	8.44826		2.56145	0.0037469	0.977374	0.00698038
CUL3	YGR003W	24.2352	25.2365	27.5377	195.374	203.623	194.262	279.839	287.231	295.323	311.754	316.948		25.6698	4.682	197.753	7.62756	287.464	8.16724	314.351	8.29623		2.94556	0.00039004	0.539683	0.00398505
JLP2	YMR132C	24.9363	28.3046	23.7975	103.321	123.626	117.124	155.55	164.593	176.747	186.019	174.477		25.6795	4.68254	114.69	6.8416	165.63	7.37182	180.248	7.49384		2.15906	0.00358541	0.53022	0.0111484
TSC13	YDL015C	26.351	20.3865	30.5311	245.989	261.405	241.583	398.042	370.961	445.688	401.602	434.44		25.7562	4.68685	249.659	7.96382	404.897	8.66141	418.021	8.70743		3.27697	0.00157966	0.697596	0.0296455
YEH2	YLR020C	24.708	28.0199	24.6243	233.564	262.402	236.746	354.863	304.098	389.551	396.452	390.785		25.7841	4.68841	244.237	7.93214	349.504	8.44917	393.619	8.62065		3.24373	0.00134511	0.517025	0.086092
YNL058C	YNL058C	27.8385	23.1524	26.6851	53.1231	66.4877	62.5323	205.778	224.614	236.768	704.777	688.27		25.892	4.69443	60.7144	5.92397	222.387	7.79693	696.524	9.44403		1.22953	0.0218695	1.87296	0.00160126
SAC3	YDR159W	32.8212	22.7276	22.1403	107.672	117.35	111.474	177.776	202.18	196.196	213.671	205.835		25.8964	4.69468	112.165	6.80948	192.051	7.58534	209.753	7.71255		2.11481	0.0046599	0.77586	0.00372723
ERV41	YML067C	27.1476	26.6965	24.1751	236.663	256.693	239.99	366.169	367.879	399.514	364.016	405.396		26.0064	4.70079	244.449	7.93339	377.854	8.56169	384.706	8.58761		3.23259	0.000767856	0.628297	0.0109712
PDS1	YDR113C	31.4104	22.0572	24.5894	72.9072	80.5998	78.5479	174.373	162.359	185.564	203.097	221.337		26.019	4.70149	77.3516	6.27336	174.099	7.44376	212.217	7.7294		1.57187	0.00970016	1.1704	0.00621571
MSH1	YHR120W	29.8532	24.7325	23.5466	94.9545	108.82	99.9095	110.514	98.033	125.445	94.6742	102.166		26.0441	4.70288	101.228	6.66146	111.331	6.79871	98.4201	6.62088		1.95858	0.0053328	0.137243	0.449542
AIR1	YIL079C	27.5683	23.6226	26.9917	153.47	160.43	158.861	231.619	231.963	226.873	223.167	209.205		26.0609	4.70381	157.587	7.3	230.152	7.84644	216.186	7.75613		2.59619	0.000574137	0.546436	0.00167258
BUD21	YOR078W	27.1233	29.9793	21.1353	114.981	101.371	117.444	131.872	166.531	132.597	177.459	146.95		26.0793	4.70483	111.265	6.79786	143.667	7.16658	162.204	7.34167		2.09303	0.00729503	0.368721	0.186634
RTS2	YOR077W	28.2732	21.2818	28.9745	124.282	161.599	129.882	210.222	194.32	248.485	212.489	258.513		26.1765	4.7102	138.588	7.11466	217.676	7.76604	235.501	7.87959		2.40445	0.015211	0.651381	0.0872372
BSC6	YOL137W	22.1206	26.9055	29.6187	195.337	200.407	211.329	263.875	259.094	264.898	243.296	237.955		26.2149	4.71232	202.358	7.66076	262.622	8.03685	240.625	7.91065		2.94845	0.000249895	0.376082	0.00527074
SNF3	YDL194W	24.417	24.0296	30.2355	146.312	159.932	187.491	242.732	256.111	253.342	329.989	318.752		26.2274	4.713	164.578	7.36263	250.728	7.96998	324.37	8.3415		2.64963	0.00547665	0.607351	0.0135978
DUS4	YLR405W	25.23	29.9343	23.5396	78.0133	82.1728	89.3016	74.9137	74.9935	89.6665	77.4576	70.6386		26.2346	4.7134	83.1626	6.37786	79.8579	6.31936	74.0481	6.21039		1.66446	0.00597387	-0.0584992	0.26883
RPS9A	YPL081W	25.3517	33.283	20.2924	96.442	98.285	99.585	156.579	156.359	176.962	221.104	218.966		26.309	4.71749	98.104	6.61624	163.3	7.35138	220.035	7.78159		1.89875	0.00330924	0.735141	0.00869567
NCB2	YDR397C	28.7292	21.9069	28.3312	53.994	50.0973	49.6217	42.5299	41.3181	46.1539	35.1317	35.5432		26.3224	4.71822	51.2377	5.67913	43.334	5.43743	35.3375	5.14313		0.960912	0.00637874	-0.241706	0.0781472
GET1	YGL020C	23.4961	29.1825	26.6382	248.229	266.415	270.691	420.578	410.129	437.325	450.37	457.262		26.4389	4.72459	261.778	8.0322	422.677	8.72341	453.816	8.82596		3.30761	0.000577292	0.691211	0.00294397
CDH1	YGL003C	24.6525	25.7595	29.0202	76.7627	75.6431	78.8338	105.077	99.9997	105.705	86.1193	84.7445		26.4774	4.72669	77.0799	6.26828	103.594	6.6948	85.4319	6.4167		1.54159	0.000222031	0.426513	0.0018967
YAH1	YPL252C	29.32	26.4891	23.6665	66.9919	64.7223	71.7581	115.611	123.025	124.903	136.921	144.76		26.4919	4.72748	67.8241	6.08373	121.18	6.921	140.84	7.13792		1.35625	0.00663487	0.837278	0.00273756
KIN28	YDL108W	29.343	25.5265	24.6503	140.756	145.738	151.59	170.17	183.473	175.738	174.974	153.411		26.5066	4.72828	146.028	7.1901	176.46	7.4632	164.192	7.35924		2.46182	0.00141166	0.273099	0.0164747
IMP2'	YIL154C	27.2675	26.2658	26.2288	85.8648	89.2834	79.0692	106.441	108.232	105.847	104.674	99.326		26.5874	4.73267	84.7391	6.40496	106.84	6.73931	102	6.67243		1.67229	0.00255724	0.334352	0.0114478
TFC7	YOR110W	30.5061	24.0353	25.3763	52.5082	60.2712	54.4732	83.6239	80.8279	106.366	90.1953	104.571		26.6392	4.73548	55.7509	5.80092	90.2726	6.49622	97.3832	6.6056		1.06544	0.0193456	0.695294	0.0643139
GAP1	YKR039W	28.1501	25.7728	26.023	95.9187	100.958	100.083	210.715	195.532	231.947	121.786	147.946		26.6486	4.73599	98.9866	6.62916	212.731	7.73289	134.866	7.07538		1.89317	0.00101611	1.10373	0.00885879
GFD1	YMR255W	27.6156	23.5548	28.916	136.11	125.637	148.38	185.954	202.385	194.076	220.537	211.648		26.6955	4.73852	136.709	7.09496	194.138	7.60094	216.093	7.75551		2.35644	0.00212115	0.505977	0.0275431
CGR1	YGL029W	26.3129	26.6277	27.1859	104.569	109.046	107.521	166.878	168.771	172.839	154.212	146.248		26.7088	4.73925	107.045	6.74208	169.496	7.40511	150.23	7.23103		2.00283	0.000223611	0.663029	0.000669011
RPP1	YHR062C	25.9726	25.2472	28.9764	107.936	119.898	118.262	150.671	144.645	165.69	150.167	157.897		26.7321	4.7405	115.365	6.85007	153.669	7.26368	154.032	7.26709		2.10957	0.00171665	0.413613	0.0310568
BER1	YLR412W	24.8175	27.3275	28.1119	118.562	135.618	122.431	194.597	192.377	205.788	172.853	195.068		26.7523	4.74159	125.537	6.97197	197.587	7.62635	183.961	7.52325		2.23038	0.00230972	0.654378	0.0119051
PHS1	YJL097W	27.6203	25.7	27.1013	169.56	167.782	171.063	231.756	256.069	262.88	279.326	256.923		26.8072	4.74455	169.468	7.40487	250.235	7.96714	268.125	8.06676		2.66032	2.08598e-05	0.562268	0.0131136
YMD8	YML038C	22.088	30.2306	28.3904	100.413	112.762	105.953	173.141	195.974	196.317	300.677	281.119		26.903	4.7497	106.376	6.73303	188.477	7.55825	290.898	8.18437		1.98333	0.0003777	0.825218	0.00386839
PCD1	YLR151C	29.5113	24.9169	26.8422	105.76	114.4	112.435	212.243	219.742	219.097	312.599	337.402		27.0901	4.7597	110.865	6.79266	217.027	7.76173	325	8.3443		2.03296	0.0021902	0.969073	1.51638e-05
RPA12	YJR063W	25.6191	33.431	22.5217	53.9242	53.015	75.887	85.6463	105.199	101.241	125.804	96.8033		27.1906	4.76504	60.9421	5.92937	97.3621	6.60529	111.304	6.79836		1.16433	0.079418	0.675922	0.0460038
COX23	YHR116W	24.2318	23.7529	33.5897	82.3673	83.554	88.0956	156.144	171.479	165.007	174.714	180.331		27.1915	4.76508	84.6723	6.40382	164.21	7.3594	177.522	7.47186		1.63874	0.000738802	0.95558	0.00289676
RAD1	YPL022W	26.0888	24.2848	31.2439	135.361	174.152	157.657	234.689	222.983	237.151	209.952	212.021		27.2058	4.76584	155.723	7.28284	231.608	7.85554	210.986	7.72101		2.517	0.00827767	0.572698	0.035485
LCD1	YDR499W	27.5174	29.9627	24.2801	52.0601	64.1259	58.8562	63.2638	57.6014	65.3895	46.9074	60.5224		27.2534	4.76836	58.3474	5.8666	62.0849	5.95617	53.7149	5.74725		1.09823	0.0109307	0.0895741	0.554106
CUE1	YMR264W	26.0827	21.6248	34.1894	223.241	217.102	222.923	360.655	357.769	380.553	380.907	365.568		27.299	4.77077	221.089	7.78848	366.326	8.51698	373.237	8.54395		3.01771	0.000176405	0.728502	0.0018569
SVP26	YHR181W	31.576	27.1664	23.2449	194.229	181.163	190.163	315.24	324.173	314.257	347.913	343.164		27.3291	4.77237	188.518	7.55856	317.89	8.31238	345.538	8.4327		2.78619	0.000555669	0.753823	0.00281374
DEG1	YFL001W	31.0134	23.3643	27.6553	112.548	133.217	114.505	149.218	148.608	181.354	160.172	181.37		27.3443	4.77317	120.09	6.90797	159.727	7.31946	170.771	7.41592		2.1348	0.00866529	0.411489	0.117393
ORC5	YNL261W	31.0181	22.9319	28.1069	242.757	254.738	251.809	417.435	421.916	453.847	544.892	521.243		27.3523	4.77359	249.768	7.96444	431.066	8.75176	533.068	9.05817		3.19085	0.000686018	0.78732	0.00339691
LST7	YGR057C	29.8211	27.5417	24.7298	121.314	143.048	118.626	193.617	192.714	210.011	225.093	262.38		27.3642	4.77422	127.663	6.99619	198.781	7.63503	243.736	7.92918		2.22198	0.00574554	0.638841	0.027563
ECI1	YLR284C	27.105	22.4099	32.5942	155.659	184.538	158.283	327.711	329.725	370.446	505.601	569.693		27.3697	4.77451	166.16	7.37643	342.627	8.4205	537.647	9.07052		2.60192	0.00702943	1.04407	0.0119432
TFC4	YGR047C	28.5801	22.3366	31.492	231.906	256.983	236.753	378.287	363.379	384.732	425.165	449.852		27.4696	4.77976	241.881	7.91815	375.466	8.55254	437.509	8.77317		3.13839	0.00222605	0.634387	0.0102101
PET309	YLR067C	27.7047	28.1634	26.7581	138.716	155.236	145.425	221.993	216.075	241.437	253.701	278.986		27.5421	4.78356	146.459	7.19435	226.502	7.82338	266.344	8.05714		2.41079	0.00151781	0.629025	0.0161022
YDR056C	YDR056C	32.35	26.1691	24.1395	149.916	153.377	129.649	221.754	208.756	236.339	250.483	242.2		27.5529	4.78413	144.314	7.17307	222.283	7.79625	246.341	7.94452		2.38894	0.00287733	0.623186	0.0356369
YOR152C	YOR152C	23.7128	26.4061	32.6237	173.817	196.105	188.185	505.2	494.928	535.252	576.626	610.218		27.5809	4.7856	186.036	7.53944	511.793	8.99942	593.422	9.21291		2.75384	0.00135494	1.45998	0.00189689
CYT2	YKL087C	26.4577	28.2415	28.2533	78.5447	84.8454	92.0888	133.378	128.99	132.431	128.581	148.231		27.6508	4.78925	85.1596	6.4121	131.6	7.04001	138.406	7.11276		1.62285	0.0035211	0.627914	0.00861226
MED7	YOL135C	34.5818	20.5525	27.9617	98.4203	119.903	99.2619	141.12	128.927	160.373	124.454	153.354		27.6987	4.79174	105.862	6.72604	143.473	7.16464	138.904	7.11794		1.93429	0.0185968	0.438601	0.132496
ENT4	YLL038C	27.5177	29.225	26.3659	72.8344	72.519	76.1703	98.4045	95.9503	101.799	104.955	104.139		27.7029	4.79196	73.8412	6.20635	98.7179	6.62524	104.547	6.70801		1.41439	0.00173401	0.418886	0.000843371
MTC5	YDR128W	26.2673	29.6149	27.266	119.782	113.904	119.15	153.548	164.097	160.439	160.159	164.145		27.7161	4.79265	117.612	6.87789	159.361	7.31616	162.152	7.3412		2.08524	0.000998436	0.438266	0.0126862
CSM3	YMR048W	27.7097	28.9059	26.6935	75.3263	75.2176	68.5682	79.4589	88.1044	92.9264	75.0162	75.9041		27.7697	4.79544	73.0374	6.19056	86.8299	6.44012	75.4601	6.23764		1.39512	0.0014705	0.249557	0.142681
MMT2	YPL224C	27.5381	24.9317	31.0852	189.706	194.842	193.349	271.023	268.487	283.274	260.755	279.678		27.8517	4.79969	192.632	7.58971	274.261	8.09941	270.216	8.07797		2.79001	0.00024221	0.509701	0.00330188
YDC1	YPL087W	30.4319	18.9583	34.3871	159.186	184.784	187.88	294.295	309.378	324.172	335.438	350.443		27.9258	4.80352	177.283	7.46991	309.282	8.27278	342.94	8.42181		2.66639	0.00528338	0.802864	0.000792389
GCN5	YGR252W	29.9374	31.3503	22.6207	78.7163	68.3443	86.4034	85.1727	103.324	101.497	104.709	96.4957		27.9695	4.80578	77.8213	6.28209	96.6646	6.59492	100.602	6.65252		1.47631	0.0233363	0.312821	0.155355
ATG2	YNL242W	36.3786	19.0036	29.0027	138.306	165.103	133.602	239.871	239.732	252.329	310.976	282.548		28.1283	4.81395	145.67	7.18656	243.977	7.9306	296.762	8.21316		2.37261	0.0144791	0.74404	0.0166192
ERG28	YER044C	28.8405	25.7287	30.0555	239.348	267.93	249.736	513.202	541.112	585.503	615.507	605.384		28.2082	4.81804	252.338	7.97921	546.606	9.09436	610.446	9.25372		3.16117	0.00176022	1.11514	0.00493572
YML020W	YML020W	29.1975	26.7198	29.0028	165.386	185.916	181.613	271.451	287.92	287.957	299.245	312.892		28.3067	4.82307	177.638	7.4728	282.443	8.14181	306.068	8.25771		2.64973	0.00209208	0.669015	0.000179027
SUR1	YPL057C	27.3348	24.6782	32.9958	225.693	256.2	229.225	467.435	440.878	522.794	641.956	740.491		28.3363	4.82458	237.039	7.88898	477.036	8.89795	691.224	9.43301		3.0644	0.00298385	1.00897	0.0167385
YIP5	YGL161C	27.1933	34.4304	23.4193	193.27	191.113	200.709	266.552	299.204	294.964	302.415	285.738		28.3477	4.82516	195.031	7.60756	286.907	8.16444	294.077	8.20005		2.7824	0.00127457	0.55688	0.0119131
FMP30	YPL103C	28.7041	22.4912	34.2332	170.766	187.582	162.463	231.294	209.976	255.945	186.132	197.839		28.4762	4.83168	173.604	7.43965	232.405	7.8605	191.986	7.58485		2.60797	0.00544272	0.420844	0.103428
YHC3	YJL059W	31.0721	23.9176	30.7019	186.443	207.638	198.855	294.021	305.415	329.642	338.558	358.496		28.5639	4.83612	197.645	7.62677	309.693	8.27469	348.527	8.44513		2.79065	0.00234199	0.647923	0.00754432
RAX2	YLR084C	31.2317	31.118	23.4151	45.6693	38.9063	46.7265	61.1118	61.1818	62.8397	56.4294	52.8641		28.5883	4.83735	43.7674	5.45178	61.7111	5.94746	54.6467	5.77206		0.614432	0.0776649	0.495674	0.0143701
YBL010C	YBL010C	26.874	31.6385	27.2647	96.7342	91.2343	99.3112	132.372	135.63	137.974	145.213	136.402		28.5924	4.83756	95.7599	6.58135	135.325	7.08029	140.808	7.13758		1.74379	0.00324932	0.498938	0.00418675
MDL1	YLR188W	30.3315	28.7469	27.0985	149.369	151.924	152.138	215.647	210.328	220.989	200.528	233.175		28.7256	4.84427	151.144	7.23978	215.655	7.75258	216.851	7.76056		2.39551	0.000209864	0.512802	0.00236457
PIB2	YGL023C	31.8726	27.4289	27.2138	70.4754	71.315	74.3006	95.0352	101.103	103.376	95.3214	97.1647		28.8384	4.84992	72.0303	6.17053	99.8381	6.64152	96.243	6.58861		1.32061	0.00326379	0.470985	0.00344735
CAT8	YMR280C	29.4954	39.7047	17.3968	100.457	81.5105	121.72	131.562	196.317	130.751	254.438	153.079		28.8656	4.85128	101.229	6.66148	152.877	7.25622	203.758	7.67072		1.8102	0.057017	0.594743	0.250083
RBS1	YDL189W	25.4792	28.7595	32.8325	84.6565	83.4927	78.8365	127.52	125.337	127.495	122.597	148.865		29.0237	4.85916	82.3286	6.36332	126.784	6.98623	135.731	7.08461		1.50416	0.00522772	0.622908	0.00227076
MKS1	YNL076W	31.5095	27.4527	28.2341	112.87	124.041	122.521	162.294	192.141	166.361	185.858	191.171		29.0654	4.86123	119.811	6.90461	173.599	7.43961	188.514	7.55853		2.04338	0.00271634	0.535	0.0180947
PEX17	YNL214W	33.9294	27.2349	26.1403	111.03	122.634	106.273	154.837	159.491	173.615	138.305	142.801		29.1015	4.86302	113.312	6.82416	162.648	7.34561	140.553	7.13497		1.96114	0.00449059	0.521445	0.0332249
YEL010W	YEL010W	28.15	26.6441	32.66	87.7365	116.148	88.6272	194.124	171.583	224.548	183.384	212.459		29.1514	4.86549	97.5039	6.60739	196.752	7.62023	197.921	7.62878		1.7419	0.0233301	1.01284	0.0517797
TSC11	YER093C	32.3894	31.9609	23.1495	189.092	182.622	186.441	237.541	273.518	266.203	267.741	275.92		29.1666	4.86625	186.052	7.53956	259.087	8.01729	271.831	8.08656		2.67331	0.00054002	0.477735	0.0289597
SOR2	YDL246C	26.4881	31.2857	29.7281	118.176	118.787	118.198	132.382	168.427	140.106	163.378	138.542		29.1673	4.86628	118.387	6.88737	146.972	7.19939	150.96	7.23802		2.02109	0.000201089	0.312027	0.117283
YHR127W	YHR127W	32.8321	25.5879	30.0204	114.199	133.556	129.024	182.205	174.467	203.117	190.271	180.692		29.4801	4.88167	125.593	6.97261	186.596	7.54378	185.481	7.53513		2.09094	0.00654482	0.571165	0.0268302
RAD16	YBR114W	23.7074	32.2385	32.4963	131.587	142.871	135.03	211.169	207.911	219.705	258.938	285.004		29.4807	4.8817	136.496	7.09271	212.928	7.73422	271.971	8.08731		2.21101	0.000493218	0.641509	0.00587195
SIP1	YDR422C	32.244	25.2692	31.2022	100.549	117.44	107.065	168.04	181.475	173.294	174.418	154.233		29.5718	4.88615	108.351	6.75957	174.27	7.44518	164.326	7.36041		1.87342	0.00789611	0.685605	0.000234533
MMM1	YLL006W	28.0112	29.5596	31.2688	315.209	329.126	313.815	548.06	540.332	556.114	649.193	632.121		29.6132	4.88817	319.383	8.31915	548.169	9.09848	640.657	9.32341		3.43098	0.000307061	0.779331	0.00161421
SUR4	YLR372W	27.7837	26.0481	35.0472	238.324	239.916	267.558	329.485	385.775	350.504	358.855	349.419		29.6263	4.88881	248.599	7.95768	355.255	8.47271	354.137	8.46816		3.06887	0.000973375	0.515031	0.032605
URN1	YPR152C	27.2065	27.4126	34.3108	129.952	115.853	142.508	160.426	169.596	182.305	158.211	151.242		29.6433	4.88963	129.438	7.01611	170.776	7.41596	154.726	7.27358		2.12648	0.0034667	0.399845	0.025724
LST8	YNL006W	35.7982	22.1021	31.0525	74.7312	105.829	74.3886	125.302	90.2218	162.115	89.003	130.06		29.6509	4.89001	84.9829	6.4091	125.88	6.9759	109.531	6.7752		1.5191	0.0604129	0.566799	0.308618
STE7	YDL159W	31.5029	24.4993	33.2019	156.922	160.158	186.594	232.142	248.559	250.813	285.07	265.427		29.7347	4.89408	167.891	7.39138	243.838	7.92978	275.249	8.10459		2.49731	0.00347976	0.538395	0.00836535
ICL2	YPR006C	28.6495	27.4562	33.3026	159.879	170.736	160.16	269.322	321.015	318.197	362.951	356.618		29.8028	4.89737	163.592	7.35396	302.845	8.24243	359.784	8.49099		2.45658	0.00134438	0.888479	0.0115133
YIL096C	YIL096C	32.0177	27.6111	29.8874	153.443	151.46	163.306	218.699	255.399	225.475	276.144	225.656		29.8387	4.89911	156.07	7.28605	233.191	7.86537	250.9	7.97097		2.38693	0.000840217	0.579322	0.0290467
SAK1	YER129W	35.373	27.5875	26.9191	126.342	134.407	132.14	140.974	168.602	190.206	191.375	189.225		29.9599	4.90496	130.963	7.03302	166.594	7.38019	190.3	7.57213		2.12806	0.00247897	0.347177	0.105025
MAD2	YJL030W	25.4004	30.7601	33.8431	107.5	129.164	123.617	198.644	224.981	219.94	239.048	220.42		30.0012	4.90695	120.094	6.90802	214.522	7.74498	229.734	7.84382		2.00107	0.00272125	0.836963	0.000304628
FRT1	YOR324C	31.7794	28.2238	30.3039	140.999	158.027	162.738	284.904	279.626	307.788	291.664	310.915		30.1024	4.91181	153.921	7.26605	290.773	8.18375	301.289	8.23501		2.35424	0.00349485	0.917698	0.00309677
YNL193W	YNL193W	41.3311	21.5961	27.4467	242.158	253.199	239.843	367.421	365.259	395.361	411.862	442.674		30.1246	4.91287	245.067	7.93703	376.014	8.55464	427.268	8.739		3.02416	0.00173897	0.617611	0.00951198
FLC2	YAL053W	26.5058	36.3743	27.9014	123.203	119.336	128.436	156.393	174.97	177.675	228.91	223.725		30.2605	4.91936	123.658	6.95022	169.679	7.40667	226.317	7.8222		2.03085	0.00324617	0.456451	0.0204008
RRN3	YKL125W	30.7896	30.2093	29.7934	313.227	306.949	303.645	291.624	330.044	327.389	211.78	200.916		30.2641	4.91954	307.94	8.26651	316.352	8.30539	206.348	7.68894		3.34697	8.25051e-05	0.0388814	0.631563
HRQ1	YDR291W	33.0641	27.9823	29.8063	254.674	262.951	269.572	371.491	410.919	399.942	465.635	441.171		30.2842	4.92049	262.399	8.03562	394.117	8.62248	453.403	8.82465		3.11512	0.000547196	0.586863	0.0046544
COQ9	YLR201C	35.7952	27.3729	27.8292	107.461	127.889	112.153	185.693	201.868	212.819	223.575	212.774		30.3324	4.92279	115.834	6.85592	200.127	7.64477	218.174	7.76934		1.93313	0.00940106	0.78885	0.00950793
AIM5	YBR262C	33.3387	27.6706	30.2196	127.922	141.69	132.717	235.75	228.419	228.319	212.984	209.343		30.4096	4.92646	134.11	7.06727	230.829	7.85068	211.163	7.72222		2.14081	0.00294792	0.783413	0.00397519
SUR2	YDR297W	33.0798	30.7826	27.5155	248.305	251.829	241.871	465.162	451.41	462.922	508.06	511.794		30.4593	4.92881	247.335	7.95032	459.831	8.84496	509.927	8.99415		3.02151	9.37831e-05	0.894638	0.000954618
FET4	YMR319C	34.7482	21.8193	34.9279	213.125	233.289	248.962	360.194	303.384	348.874	345.019	361.399		30.4985	4.93066	231.792	7.85669	337.484	8.39868	353.209	8.46438		2.92602	0.00323803	0.541988	0.0421278
ATG9	YDL149W	25.2071	30.6161	35.8888	179.743	190.294	194.008	311.578	296.026	324.217	332.118	337.391		30.5707	4.93408	188.015	7.5547	310.607	8.27895	334.755	8.38696		2.62063	9.34652e-05	0.724243	0.00470976
LRE1	YCL051W	28.5688	31.01	32.2018	95.8652	110.207	110.576	172.369	175.402	183.19	166.957	184.332		30.5935	4.93515	105.549	6.72177	176.987	7.4675	175.644	7.45651		1.78662	0.0026103	0.745725	0.00214917
AIM34	YMR003W	32.6556	28.498	30.9507	98.4285	106.291	113.714	144.176	162.037	158.041	199.38	172.932		30.7014	4.94023	106.144	6.72989	154.751	7.27381	186.156	7.54037		1.78965	0.00443938	0.543922	0.00541991
SMY1	YKL079W	32.575	32.2076	27.4091	84.9056	80.7079	87.0452	98.7061	104.121	101.599	104.963	106.344		30.7306	4.9416	84.2196	6.39608	101.475	6.66499	105.653	6.7232		1.45448	0.0037084	0.268902	0.0305323
FRQ1	YDR373W	36.8778	27.565	27.7789	121.254	131.139	120.381	171.238	157.27	183.299	155.012	168.365		30.7406	4.94207	124.258	6.95719	170.602	7.41449	161.689	7.33707		2.01512	0.00351716	0.457299	0.0500274
ALG6	YOR002W	29.0029	33.2631	29.9677	258.974	292.276	276.261	375.528	340.989	366.816	304.052	326.622		30.7446	4.94226	275.837	8.10767	361.111	8.4963	315.337	8.30075		3.16541	0.00117399	0.388626	0.0497305
YNL284C-B	YNL284C-B	35.8717	29.2383	27.168	393.433	452.281	437.356	686.222	719.587	767.031	766.928	783.755		30.7593	4.94295	427.69	8.74042	724.28	9.5004	775.341	9.59869		3.79747	0.0025371	0.759982	0.00370541
YLR243W	YLR243W	26.8517	26.8958	38.5913	119.285	159.313	112.41	206.676	174.515	237.515	195.703	266.853		30.7796	4.9439	130.336	7.02609	206.235	7.68815	231.278	7.85348		2.08219	0.0288518	0.662056	0.142796
RLM1	YPL089C	31.5831	27.2528	33.648	71.5633	83.9327	73.9412	137.361	137.603	155.4	179.235	184.234		30.828	4.94617	76.4791	6.25699	143.455	7.16445	181.735	7.50569		1.31083	0.0142833	0.907458	0.0141181
SCM4	YGR049W	38.9626	22.8003	30.8933	238.306	223.942	236.351	547.45	654.662	620.224	931.135	880.676		30.8854	4.94885	232.866	7.86336	607.445	9.24661	905.906	9.82322		2.91451	8.06708e-05	1.38325	0.00881462
MRL1	YPR079W	33.8041	28.7244	30.6041	198.43	206.514	185.894	343.449	344.724	366.049	363.843	364.409		31.0442	4.95625	196.946	7.62166	351.407	8.457	364.126	8.50829		2.6654	0.00154395	0.835344	0.00700519
DMA2	YNL116W	30.3818	29.7955	33.0639	151.818	138.052	153.801	251.024	274.11	260.664	319.486	292.758		31.0804	4.95793	147.89	7.20838	261.933	8.03305	306.122	8.25796		2.25045	0.00134077	0.824668	0.00955389
STE11	YLR362W	29.1801	32.8904	31.4954	141.126	139.06	137.215	209.776	228.139	236.451	272.353	256.844		31.1886	4.96295	139.134	7.12033	224.789	7.81243	264.599	8.04766		2.15738	0.000344704	0.692098	0.0108462
CSG2	YBR036C	30.3423	31.6946	31.9546	220.726	214.927	206.096	269.156	249.316	266.441	208.021	215.394		31.3305	4.9695	213.916	7.7409	261.638	8.03143	211.707	7.72593		2.77141	0.000661924	0.290524	0.0238285
YJL132W	YJL132W	35.657	27.4209	30.9789	263.195	294.967	260.693	738.419	726.355	798.867	1137.21	1186.95		31.3523	4.9705	272.952	8.0925	754.547	9.55947	1162.08	10.1825		3.122	0.00287774	1.46697	0.00411537
MET31	YPL038W	26.0605	45.4051	22.6892	99.9219	90.0587	123.941	93.7268	127.119	93.3171	110.023	81.6167		31.3849	4.972	104.641	6.7093	104.721	6.71041	95.8199	6.58225		1.7373	0.0463304	0.00110852	0.997126
YBL086C	YBL086C	34.4105	30.9906	28.7769	74.5019	76.869	80.5746	88.4664	107.057	103.602	114.258	113.008		31.3927	4.97236	77.3152	6.27268	99.7085	6.63964	113.633	6.82824		1.30032	0.00537174	0.366965	0.0412407
YOP1	YPR028W	33.8721	32.2075	28.1457	227.07	241.353	248.597	467.471	477.767	528.933	513.895	507.727		31.4084	4.97308	239.007	7.90091	491.39	8.94073	510.811	8.99665		2.92783	0.00144693	1.03982	0.00307315
PUS5	YLR165C	39.7524	22.8919	31.8404	182.319	201.858	184.942	321.502	292.283	365.926	291.64	371.078		31.4949	4.97705	189.706	7.56762	326.57	8.35125	331.359	8.37225		2.59058	0.00463926	0.783626	0.0346662
VPS20	YMR077C	34.7233	28.9486	30.9149	90.0117	102.885	94.7708	147.526	158.213	162.445	154.795	140.929		31.5289	4.9786	95.8892	6.5833	156.061	7.28597	147.862	7.20811		1.60469	0.00693844	0.702673	0.00397225
NHP6B	YBR089C-A	32.7311	29.6575	32.5043	130.549	122.501	158.175	124.935	135.408	123.408	107.811	93.1986		31.631	4.98327	137.075	7.09882	127.917	6.99906	100.505	6.65112		2.11556	0.00925448	-0.0997575	0.577101
YLR001C	YLR001C	33.4219	28.857	32.7859	190.691	201.467	197.338	300.207	299.538	315.77	290.131	306.37		31.6883	4.98588	196.499	7.61838	305.172	8.25348	298.25	8.22038		2.6325	0.000721855	0.635101	0.00292746
RAD14	YMR201C	36.6398	25.4819	33.0173	135.718	139.353	133.79	208.762	199.013	244.788	204.472	214.214		31.713	4.987	136.287	7.0905	217.521	7.76501	209.343	7.70972		2.1035	0.00199192	0.674507	0.0340072
BET5	YML077W	34.2667	31.0022	29.9501	135.117	139.365	134.848	180.774	174.271	185.402	169.073	159.366		31.7397	4.98822	136.443	7.09216	180.149	7.49305	164.22	7.35948		2.10394	0.00042959	0.400889	0.0109965
YLR363W-A	YLR363W-A	35.9796	31.1409	28.1279	113.992	102.195	115.571	134.407	137.23	136.078	93.5188	96.8		31.7495	4.98866	110.586	6.78902	135.905	7.08645	95.1594	6.57227		1.80036	0.00360906	0.29743	0.0349
CAF120	YNL278W	28.7652	34.459	32.2263	52.6975	60.8565	57.0797	56.7716	58.0649	66.4316	75.3859	69.6573		31.8168	4.99172	56.8779	5.8298	60.4227	5.91702	72.5216	6.18034		0.838078	0.000822501	0.0872225	0.419455
PPS1	YBR276C	30.5979	32.3347	32.5572	166.179	163.351	169.905	267.895	271.166	291.39	357.907	371.768		31.8299	4.99231	166.478	7.37919	276.817	8.11279	364.837	8.51111		2.38688	0.000196197	0.733598	0.00279408
SNF8	YPL002C	31.1048	29.7873	34.8896	117.089	132.455	134.298	153.588	151.692	158.561	143.533	147.728		31.9272	4.99672	127.947	6.99941	154.614	7.27252	145.63	7.18617		2.00269	0.00281513	0.273118	0.0350211
ROM2	YLR371W	34.9968	31.6094	29.2345	154.507	175.58	157.564	238.308	231.573	278.924	277.609	283.85		31.9469	4.9976	162.55	7.34474	249.602	7.96348	280.73	8.13304		2.34714	0.00298542	0.618741	0.0442202
TSR3	YOR006C	34.4152	30.7903	31.1625	96.7257	134.307	121.127	163.927	139.887	179.127	142.137	166.454		32.1227	5.00552	117.387	6.87512	160.98	7.33074	154.296	7.26955		1.8696	0.0196295	0.455617	0.151083
PKP2	YGL059W	28.6144	31.9457	36.4135	174.974	194.795	165.666	345.334	345.027	389.152	386.231	381.428		32.3245	5.01456	178.478	7.47961	359.838	8.4912	383.829	8.58432		2.46505	0.00437508	1.0116	0.0142067
YOL107W	YOL107W	30.6426	35.0839	31.2588	267.637	261.488	275.621	431.386	495.594	466.874	524.61	514.141		32.3284	5.01473	268.249	8.06743	464.618	8.8599	519.375	9.02063		3.0527	0.000487672	0.792474	0.0106933
YHL008C	YHL008C	36.5783	30.4193	29.9995	214.086	205.954	203.704	297.546	296.14	301.329	293.958	289.06		32.3324	5.01491	207.915	7.69985	298.338	8.22081	291.509	8.1874		2.68494	3.91142e-05	0.520958	0.00204044
NCR1	YPL006W	35.1654	29.4455	32.4446	168.694	199.718	175.2	375.871	374.294	416.744	678.892	722.378		32.3518	5.01578	181.204	7.50147	388.97	8.60351	700.635	9.45252		2.4857	0.00545232	1.10204	0.00854888
TMA23	YMR269W	32.6315	30.139	34.5044	119.651	133.678	117.376	194.389	194.53	210.478	249.785	257.572		32.425	5.01903	123.568	6.94917	199.799	7.64241	253.678	7.98686		1.93013	0.00476246	0.69324	0.014681
SLN1	YIL147C	29.6817	34.1665	33.5201	163.895	157.621	160.904	218.388	254.828	248.508	267.122	229.603		32.4561	5.02042	160.807	7.32918	240.575	7.91034	248.363	7.9563		2.30877	0.000599174	0.581158	0.0253126
TRS65	YGR166W	31.2658	28.7999	37.3799	177.842	186.185	181.509	250.718	259.704	277.28	308.862	329.848		32.4819	5.02156	181.845	7.50657	262.567	8.03654	319.355	8.31902		2.48501	0.000742609	0.529976	0.00858255
YBR062C	YBR062C	36.252	32.0573	29.2752	98.2407	104.371	105.432	120.157	127.277	133.964	133.201	120.161		32.5282	5.02362	102.681	6.68203	127.133	6.99019	126.681	6.98506		1.65841	0.00361641	0.308162	0.00702443
ALF1	YNL148C	33.8468	32.284	31.5276	84.2546	88.3572	105.992	120.311	120.126	121.527	117.459	112.681		32.5528	5.02471	92.8679	6.53711	120.655	6.91474	115.07	6.84637		1.5124	0.0141856	0.377631	0.0470456
SSM4	YIL030C	29.099	30.548	38.3299	446.529	422.029	454.477	702.558	748.521	752.693	749.653	730.852		32.659	5.02941	441.012	8.78467	734.591	9.5208	740.253	9.53187		3.75527	0.000427312	0.736124	0.00482773
BUD17	YNR027W	34.27	29.4302	34.293	159.307	161.596	154.058	262.295	273.232	288.659	321.037	332.476		32.6644	5.02965	158.32	7.3067	274.729	8.10186	326.756	8.35207		2.27706	0.000816683	0.795161	0.00650206
PPH3	YDR075W	30.3302	31.7654	35.9046	96.651	111.318	102.337	143.497	132.266	160.221	147.243	151.775		32.6667	5.02975	103.435	6.69259	145.328	7.18317	149.509	7.22409		1.66283	0.00382971	0.490584	0.061994
RFX1	YLR176C	31.5264	31.1793	35.3815	192.226	225.54	183.651	258.549	247.578	273.677	249.844	267.942		32.6957	5.03103	200.472	7.64726	259.935	8.02201	258.893	8.01621		2.61623	0.0066667	0.374746	0.0963232
DML1	YMR211W	35.2754	39.8959	23.0759	116.572	108.932	126.481	141.362	181.498	137.617	173.677	145.291		32.7491	5.03338	117.328	6.87441	153.492	7.26202	159.484	7.31727		1.84103	0.0138439	0.387615	0.191643
TAD1	YGL243W	29.0521	39.1157	30.0985	141.978	152.479	146.057	178.361	173.011	180.572	169.607	161.798		32.7554	5.03366	146.838	7.19808	177.315	7.47017	165.702	7.37245		2.16442	6.88163e-05	0.272087	0.0258904
IRR1	YIL026C	33.0155	26.9502	38.3304	199.382	217.86	194.128	322.777	308.406	316.495	359.661	394.605		32.7654	5.0341	203.79	7.67094	315.893	8.30329	377.133	8.55893		2.63684	0.00367758	0.632351	0.00912482
ARK1	YNL020C	36.2495	31.6569	30.4683	121.818	124.106	135.683	209.155	200.076	216.281	275.421	273.244		32.7916	5.03525	127.202	6.99098	208.504	7.70393	274.332	8.09978		1.95573	0.00369589	0.71295	0.00164363
VHT1	YGR065C	30.6223	37.559	30.4188	277.622	284.373	275.905	376.422	352.285	423.558	377.541	393.056		32.8667	5.03855	279.3	8.12567	384.088	8.58529	385.298	8.58983		3.08712	3.7399e-06	0.459623	0.0457329
FAF1	YIL019W	39.7717	29.4372	29.4439	137.791	136.34	141.153	190.457	219.924	229.558	217.807	227.994		32.8843	5.03933	138.428	7.11299	213.313	7.73683	222.9	7.80026		2.07367	0.00144034	0.623836	0.0216316
HRT3	YLR097C	29.8951	37.6854	31.2666	188.774	192.293	179.522	256.996	263.331	299.371	295.328	287.982		32.949	5.04216	186.863	7.54584	273.233	8.09399	291.655	8.18812		2.50367	0.000401842	0.548149	0.0356512
UBX3	YDL091C	31.7875	33.8447	33.3477	200.217	189.549	207.03	344.473	371.179	371.719	478.098	455.899		32.9933	5.0441	198.932	7.63613	362.457	8.50167	466.999	8.86727		2.59203	0.00103288	0.865534	0.00433729
NPR3	YHL023C	27.9422	30.9952	40.2131	160.553	175.333	170.784	210.279	211.132	217.565	212.061	219.927		33.0502	5.04659	168.89	7.39994	212.992	7.73466	215.994	7.75485		2.35335	0.000995702	0.334715	0.00910689
GRR1	YJR090C	33.5047	32.7862	33.0684	207.972	226.559	220.162	323.566	316.666	354.23	407.661	424.382		33.1198	5.04962	218.231	7.76971	331.487	8.37281	416.022	8.70051		2.72009	0.000933752	0.603098	0.0124263
YDL119C	YDL119C	41.8104	21.9282	35.8503	150.723	204.511	145.955	479.368	393.783	560.347	738.959	963.98		33.1963	5.05295	167.063	7.38425	477.833	8.90036	851.469	9.73381		2.3313	0.031556	1.51611	0.0417834
LOT6	YLR011W	37.1257	29.9165	32.7243	113.389	142.057	135.313	229.015	238.687	248.995	273.835	273.796		33.2555	5.05552	130.253	7.02517	238.899	7.90026	273.815	8.09706		1.96965	0.0120115	0.875084	0.00307044
UBP5	YER144C	34.4037	33.991	31.594	241.869	247.672	244.577	467.408	483.248	499.335	553.792	559.239		33.3296	5.05873	244.706	7.93491	483.33	8.91687	556.515	9.12028		2.87618	8.64893e-05	0.98196	0.00128776
INP52	YNL106C	34.4748	31.8229	33.7091	191.472	195.984	195.894	298.045	299.986	317.515	357.33	348.53		33.3356	5.05899	194.45	7.60326	305.182	8.25353	352.93	8.46324		2.54426	0.000175749	0.650271	0.00245338
PRP3	YDR473C	36.7135	28.3842	35.1695	116.661	126.903	126.438	164.876	181.44	194.262	170.919	170.144		33.4224	5.06274	123.334	6.94643	180.193	7.4934	170.531	7.41389		1.88368	0.00359275	0.54697	0.0101709
BTS1	YPL069C	30.9974	35.078	34.3731	131.572	131.043	144.634	197.391	180.527	207.354	223.859	233.047		33.4828	5.06535	135.75	7.0848	195.091	7.608	228.453	7.83575		2.01946	0.00169259	0.523196	0.00704996
MMT1	YMR177W	31.7234	27.9537	40.8218	195.34	191.741	198.087	275.04	287.951	302.217	332.866	327.785		33.4996	5.06607	195.056	7.60774	288.403	8.17194	330.326	8.36774		2.54167	0.000176424	0.564196	0.00589056
TRE1	YPL176C	33.9214	37.1663	29.4727	225.587	232.559	244.229	330.521	288.479	317.328	277.803	278.941		33.5201	5.06696	234.125	7.87114	312.109	8.28591	278.372	8.12087		2.80418	0.00127045	0.414773	0.0322681
EDC1	YGL222C	29.1693	33.522	37.9226	109.213	115.548	106.799	162.957	166.899	164.664	215.48	232.784		33.538	5.06772	110.52	6.78816	164.84	7.36492	224.132	7.8082		1.72044	0.00281495	0.576759	0.00122424
YLR132C	YLR132C	39.083	30.3079	31.3329	190.706	200.062	212.601	303.729	337.767	341.439	370.456	336.883		33.5746	5.0693	201.123	7.65193	327.645	8.35599	353.669	8.46626		2.58264	0.00264164	0.704055	0.00323933
SWI1	YPL016W	38.1451	32.8698	30.1486	201.229	224.058	220.079	248.95	251.817	285.043	246.979	246.329		33.7212	5.07558	215.122	7.74901	261.937	8.03307	246.654	7.94634		2.67343	0.00254325	0.284063	0.0488921
SET3	YKR029C	32.2196	36.0158	33.0338	117.518	141.746	128.858	138.068	165.646	153.995	140.935	135.221		33.7564	5.07709	129.374	7.0154	152.57	7.25332	138.078	7.10934		1.93831	0.00378459	0.23792	0.00347118
SRB5	YGR104C	38.5325	27.7389	35.3116	115.733	106.01	105.288	150.404	154.116	172.406	137.926	152.023		33.861	5.08155	109.01	6.76832	158.975	7.31266	144.974	7.17966		1.68677	0.00119933	0.544338	0.0337049
YOR093C	YOR093C	31.4387	32.4811	37.8866	273.088	258.82	258.749	394.533	379.262	410.475	438.572	423.035		33.9355	5.08472	263.552	8.04195	394.757	8.62482	430.803	8.75089		2.95722	0.000733095	0.582874	0.00606526
LDB7	YBL006C	34.4349	31.7166	35.7334	79.8163	81.397	82.1191	89.224	78.7421	89.4674	64.0365	75.7771		33.9616	5.08583	81.1108	6.34182	85.8112	6.42309	69.9068	6.12736		1.25599	0.000757485	0.0812714	0.33427
YCR087C-A	YCR087C-A	32.5123	37.1159	32.3676	114.548	111.209	127.098	134.138	169.688	149.841	148.935	126.16		33.9986	5.0874	117.618	6.87797	151.222	7.24053	137.548	7.10379		1.79057	0.00512586	0.362558	0.114539
SSN3	YPL042C	36.6767	34.09	31.3343	141.895	169.262	148.266	200.169	223.132	245.702	219.54	260.972		34.0337	5.08889	153.141	7.25872	223.001	7.80091	240.256	7.90843		2.16983	0.00531119	0.54219	0.0371115
IFH1	YLR223C	35.6801	33.7238	32.7244	121.338	139.046	121.655	176.586	214.297	211.248	206.345	210.987		34.0428	5.08928	127.346	6.99261	200.71	7.64897	208.666	7.70505		1.90334	0.00422376	0.656357	0.0179344
UTP18	YJL069C	40.0453	23.9286	38.2181	83.2447	123.133	95.8506	137.663	121.506	168.871	136.567	181.631		34.064	5.09018	100.743	6.65453	142.68	7.15664	159.099	7.31378		1.56436	0.0579365	0.502107	0.202507
IBD2	YNL164C	28.6698	30.4841	43.0987	140.519	141.973	141.673	189.478	172.425	217.895	191.339	212.718		34.0842	5.09103	141.388	7.14352	193.266	7.59444	202.029	7.65842		2.05249	0.00165154	0.450925	0.0598262
UBP7	YIL156W	32.5876	27.3537	42.4367	186.396	193.021	193.111	253.85	271.333	292.294	291.334	310.145		34.126	5.0928	190.843	7.57624	272.492	8.09007	300.74	8.23237		2.48344	0.000847736	0.513832	0.0127537
THP2	YHR167W	33.7617	30.9965	37.6483	73.8945	88.5045	61.8995	109.195	92.626	137.375	98.4946	132.057		34.1355	5.0932	74.7662	6.22431	113.065	6.82101	115.276	6.84895		1.13111	0.0515834	0.596699	0.204838
CMC1	YKL137W	39.5632	35.8906	27.4575	72.541	78.1591	83.3734	82.8901	90.1134	77.6676	70.8654	58.6283		34.3038	5.1003	78.0245	6.28586	83.557	6.38469	64.7468	6.01674		1.18556	0.0224357	0.0988341	0.429934
NPP2	YEL016C	36.6359	29.445	36.843	106.275	112.823	101.407	151.489	116.213	140.412	100.601	110.37		34.308	5.10047	106.835	6.73924	136.038	7.08787	105.486	6.7209		1.63877	0.0059505	0.348625	0.154298
DDC1	YPL194W	37.287	27.2959	38.3664	185.096	201.415	184.609	268.766	299.346	318.513	297.334	328.939		34.3164	5.10083	190.373	7.57269	295.542	8.20722	313.137	8.29065		2.47186	0.00334058	0.63453	0.0196047
YNL067W-B	YNL067W-B	34.7906	28.2497	39.9455	136.247	148.848	144.569	215.855	215.314	223.67	246.462	274.566		34.3286	5.10134	143.221	7.1621	218.28	7.77003	260.514	8.02522		2.06076	0.00294628	0.607931	0.00326391
YDL180W	YDL180W	35.9123	36.4107	30.7338	395.07	416.555	376.9	662.246	628.675	697.959	648.964	707.604		34.3523	5.10233	396.175	8.62999	662.96	9.37278	678.284	9.40575		3.52766	0.000747619	0.742784	0.0136126
ALG13	YGL047W	37.8338	28.7095	36.5461	209.209	202.762	220.508	330.327	327.084	349.589	318.091	332.91		34.3631	5.10279	210.826	7.71991	335.667	8.39089	325.5	8.34652		2.61712	0.000470294	0.670974	0.000343182
COT1	YOR316C	37.3605	25.5976	40.2694	293.342	413.651	327.476	720.041	612.446	820.007	672.046	853.181		34.4092	5.10472	344.823	8.42971	717.498	9.48683	762.614	9.57481		3.32499	0.0160861	1.05712	0.0525671
YOL092W	YOL092W	32.7984	33.3579	37.2312	225.916	257.984	250.488	362.338	379.983	415.285	387.748	412.649		34.4625	5.10696	244.796	7.93544	385.869	8.59197	400.198	8.64457		2.82848	0.00191286	0.65653	0.00784806
ERR3	YMR323W	38.2659	29.6705	36.0274	96.145	96.5358	88.9664	154.692	150.22	152.519	455.487	425.14		34.6546	5.11497	93.8824	6.55278	152.477	7.25245	440.313	8.78239		1.43781	0.00470346	0.699665	0.00235554
YMR147W	YMR147W	35.62	31.9183	36.988	194.411	224.86	190.56	359.298	347.631	386.275	413.309	417.308		34.8421	5.12276	203.277	7.6673	364.401	8.50938	415.308	8.69804		2.54454	0.00532945	0.842081	0.0167837
BCH2	YKR027W	34.736	34.8804	35.1779	192.525	197.574	194.953	307.431	321.048	341.918	354.235	356.228		34.9314	5.12645	195.017	7.60746	323.466	8.33747	355.231	8.47262		2.481	7.91533e-05	0.73001	0.00552002
YBL012C	YBL012C	36.6813	37.9356	30.2848	127.508	137.688	133.926	166.327	172.208	177.26	141.636	141.123		34.9672	5.12793	133.041	7.05572	171.932	7.42569	141.38	7.14343		1.92779	0.00149264	0.369968	0.00425379
BUB2	YMR055C	41.6056	27.5295	35.767	186.188	235.29	215.528	323.264	323.949	429.126	315.151	339.424		34.9674	5.12794	212.335	7.7302	358.78	8.48695	327.288	8.35441		2.60226	0.0104524	0.756754	0.0565018
BAP2	YBR068C	34.0019	34.8852	36.1635	168.045	183.572	185.005	222.175	216.757	216.934	260.021	245.08		35.0169	5.12998	178.874	7.4828	218.622	7.77229	252.55	7.98043		2.35282	0.00116159	0.289495	0.0312818
PAD1	YDR538W	36.5164	34.1106	34.8345	98.8459	104.234	95.4759	137.051	137.592	151.812	129.18	125.437		35.1538	5.13561	99.5186	6.63689	142.152	7.15129	127.309	6.99218		1.50128	0.00205215	0.514393	0.0258653
MDM35	YKL053C-A	39.5309	29.2007	36.8157	80.5307	91.041	83.6098	133.363	172.122	180.532	144.056	172.72		35.1824	5.13678	85.0605	6.41042	162.006	7.3399	158.388	7.30732		1.27363	0.0151527	0.929483	0.0269532
PUN1	YLR414C	35.349	32.35	37.9397	128.495	134.415	122.056	245.898	213.833	244.48	493.548	462.484		35.2129	5.13803	128.322	7.00362	234.737	7.8749	478.016	8.90092		1.86559	0.00308244	0.871277	0.015889
MON1	YGL124C	34.1163	35.5409	36.1053	105.806	115.092	105.449	177.701	164.122	182.857	151.032	160.224		35.2542	5.13972	108.782	6.7653	174.893	7.45033	155.628	7.28196		1.62558	0.00175764	0.685031	0.0168333
YDL206W	YDL206W	37.3425	33.4595	34.9662	74.7936	88.3488	97.3599	116.252	127.833	123.694	110.063	125.67		35.2561	5.1398	86.8341	6.44019	122.593	6.93773	117.867	6.88101		1.30039	0.019908	0.497543	0.0171682
GAA1	YLR088W	33.4129	23.8478	48.6622	334.002	366.742	343.901	570.292	572.575	620.483	612.401	669.588		35.3076	5.14191	348.215	8.44383	587.783	9.19914	640.995	9.32417		3.30193	0.00231231	0.755306	0.00723529
RPC25	YKL144C	31.0351	40.858	34.1814	184.216	163.198	191.333	194.357	245.226	203.323	227.31	172.316		35.3582	5.14397	179.582	7.4885	214.302	7.7435	199.813	7.64251		2.34453	0.0057689	0.255	0.279958
PEX11	YOL147C	34.4487	34.4854	37.4253	228.577	229.982	242.035	572.193	658.795	670.646	978.673	918.183		35.4531	5.14784	233.531	7.86747	633.878	9.30806	948.428	9.88939		2.71963	0.000275689	1.44059	0.00498253
YBL107C	YBL107C	37.3305	31.6807	37.5163	126.858	131.311	125.066	230.05	252.454	250.756	395.565	411.989		35.5092	5.15012	127.745	6.99712	244.42	7.93322	403.777	8.65741		1.847	0.00164104	0.936096	0.0034472
RNP1	YLL046C	33.9298	35.5961	37.1171	118.211	117.565	145.924	246.076	268.301	263.662	433.429	403.008		35.5477	5.15168	127.233	6.99133	259.346	8.01874	418.218	8.70811		1.83965	0.00865708	1.0274	0.005413
DIA1	YMR316W	40.2368	28.0178	38.6358	104.48	130.267	122.396	296.162	304.222	296.65	751.121	724.889		35.6301	5.15503	119.048	6.8954	299.011	8.22406	738.005	9.52749		1.74037	0.0168662	1.32866	0.00105854
SPC2	YML055W	32.334	33.3214	41.6003	232.422	255.679	236.593	378.182	406.254	399.398	431.543	413.325		35.7519	5.15995	241.565	7.91627	394.611	8.62429	422.434	8.72258		2.75632	0.00166247	0.708023	0.00109703
OPY2	YPR075C	39.1739	31.8275	36.3094	169.156	161.364	172.291	250.095	264.51	270.383	312.502	290.897		35.7703	5.16069	167.604	7.38891	261.663	8.03156	301.7	8.23697		2.22822	0.000248378	0.642654	0.00506599
UBP16	YPL072W	35.3123	33.0855	39.0759	159.853	148.045	155.748	259.942	243.458	241.112	291.977	298.623		35.8246	5.16288	154.549	7.27192	248.171	7.95519	295.3	8.20604		2.10904	0.000616837	0.683271	0.00214602
GRH1	YDR517W	38.0763	33.4151	36.0258	121.105	142.77	117.89	197.036	212.623	224.359	208.248	210.306		35.8391	5.16346	127.255	6.99158	211.339	7.72342	209.277	7.70927		1.82812	0.00950332	0.731839	0.0176735
KRE27	YIL027C	37.5948	36.9294	33.071	229.319	205.145	229.207	362.514	387.167	357.831	436.834	397.066		35.8651	5.16451	221.224	7.78936	369.171	8.52814	416.95	8.70373		2.62485	0.00217847	0.738782	0.0130801
MRPL31	YKL138C	36.5267	38.9769	32.6141	182.877	191.754	174.367	270.13	269.032	295.697	277.66	282.816		36.0392	5.1715	182.999	7.51569	278.286	8.12043	280.238	8.13051		2.3442	0.000472905	0.604732	0.0190306
OPT1	YJL212C	34.3734	38.6162	35.1899	275.212	297.187	304.64	338.066	341.135	359.778	199.137	198.138		36.0598	5.17232	292.346	8.19153	346.326	8.43599	198.637	7.63399		3.01921	0.00105678	0.244454	0.0101799
VPS60	YDR486C	34.8156	34.135	39.2682	74.3873	72.7428	72.1161	132.313	146.504	151.747	134.57	136.369		36.0729	5.17284	73.0821	6.19145	143.521	7.16512	135.469	7.08182		1.0186	0.00320166	0.973676	0.0083625
YNL140C	YNL140C	35.867	36.1078	36.4076	140.666	158.696	152.892	244.238	247.448	221.314	242.444	243.769		36.1275	5.17502	150.751	7.23603	237.667	7.8928	243.106	7.92544		2.061	0.0020666	0.656769	0.0134641
TDP1	YBR223C	38.3008	33.3736	36.7732	242.679	278.257	302.545	489.114	579.797	604.236	630.299	577.005		36.1492	5.17589	274.494	8.10063	557.716	9.12339	603.652	9.23757		2.92474	0.0056687	1.02276	0.00419122
MAG2	YLR427W	33.9076	42.3648	32.7433	187.125	163.632	211.082	202.228	265.202	210.927	215.365	174.481		36.3386	5.18343	187.28	7.54905	226.119	7.82094	194.923	7.60676		2.36562	0.0117597	0.271888	0.344885
ERP2	YAL007C	42.3307	33.6153	33.5826	268.655	284.356	295.854	441.997	446.991	469.837	464.331	473.804		36.5095	5.1902	282.955	8.14443	452.942	8.82318	469.067	8.87365		2.95423	0.00184381	0.678753	0.000468464
DCW1	YKL046C	38.904	36.1526	34.5046	145.781	147.435	144.066	246.153	228.571	260.14	300.63	309.404		36.5204	5.19063	145.761	7.18746	244.955	7.93637	305.017	8.25275		1.99683	0.000137658	0.748913	0.0102148
ECM23	YPL021W	35.6417	35.1629	38.7652	93.6377	109.635	90.5661	153.95	150.754	181.64	156.054	183.617		36.5233	5.19074	97.9463	6.61392	162.115	7.34087	169.835	7.40799		1.42317	0.0119147	0.726952	0.0477552
YER186C	YER186C	39.3468	35.4689	34.9391	108.552	112.992	108.252	141.692	144.027	144.795	116.375	119		36.5849	5.19318	109.932	6.78047	143.505	7.16495	117.688	6.87882		1.58729	0.00107005	0.384486	0.00227675
YUR1	YJL139C	41.9415	29.3395	38.6878	336.012	325.518	348.603	486.867	472.287	511.869	507.336	510.631		36.6563	5.19599	336.711	8.39537	490.341	8.93764	508.983	8.99148		3.19938	0.000273982	0.542275	0.00104084
MPS1	YDL028C	77.484	2.75165	29.7446	22.8884	189.007	316.428	231.713	126.515	198.345	197.367	27.1273		36.6601	5.19614	176.108	7.46031	185.524	7.53546	112.247	6.81054		2.26418	0.302352	0.0751496	0.934209
YHR045W	YHR045W	47.1972	27.5427	35.4343	368.752	386.32	379.384	598.356	600.46	684.123	668.696	666.288		36.7247	5.19868	378.152	8.56282	627.646	9.29381	667.492	9.38261		3.36414	0.00100259	0.730986	0.0123451
HDA1	YNL021W	34.5948	43.8761	31.8053	184.346	189.571	200.36	226.752	256.069	235.108	243.056	239.784		36.7587	5.20002	191.426	7.58064	239.31	7.90273	241.42	7.9154		2.38063	0.00206652	0.322094	0.0376688
VPS33	YLR396C	36.7558	33.844	39.8032	202.149	215.503	210.605	304.552	316.29	335.932	393.669	429.206		36.801	5.20167	209.419	7.71025	318.925	8.31707	411.438	8.68453		2.50858	0.000766734	0.606823	0.00519596
MET8	YBR213W	36.169	38.6282	36.029	117.291	127.526	126.279	114.272	122.278	131.767	112.538	110.352		36.9421	5.20719	123.699	6.95069	122.772	6.93984	111.445	6.80019		1.74349	0.00107305	-0.0108445	0.803653
GPI10	YGL142C	39.6002	35.0621	36.4164	400.926	413.892	398.191	566.16	554.958	612.581	535.751	544.809		37.0262	5.21048	404.336	8.65941	577.9	9.17468	540.28	9.07756		3.44894	0.000245937	0.515263	0.0150996
KHA1	YJL094C	38.8919	28.931	43.5484	139.936	153.359	137.086	198.833	206.54	236.217	295.092	302.347		37.1238	5.21427	143.46	7.16451	213.863	7.74055	298.719	8.22265		1.95024	0.00756492	0.576037	0.0396822
MIC17	YMR002W	37.0949	41.5696	33.3642	126.489	127.875	135.522	147.589	180.782	172.493	129.025	120.109		37.3429	5.22276	129.962	7.02195	166.955	7.38331	124.567	6.96078		1.79918	0.00273309	0.361367	0.0564421
MIH1	YMR036C	37.4459	36.4175	38.575	128.84	135.172	128.782	159.622	157.115	174.052	267.135	272.736		37.4795	5.22803	130.931	7.03267	163.596	7.354	269.935	8.07647		1.80464	0.000817353	0.32133	0.040702
GPX1	YKL026C	41.6285	38.8912	32.035	109.371	130.757	115.686	249.725	285.489	287.063	316.887	333.061		37.5182	5.22952	118.605	6.89002	274.092	8.09852	324.974	8.34418		1.6605	0.00753952	1.2085	0.0033068
CYC2	YOR037W	35.3125	39.3824	38.1228	181.328	176.625	203.383	208.024	252.489	243.946	244.219	205.558		37.6059	5.23289	187.112	7.54776	234.82	7.87541	224.888	7.81307		2.31487	0.00304887	0.327651	0.0826229
YBR255C-A	YBR255C-A	36.9347	37.7292	38.179	85.6323	89.7044	84.6557	131.405	129.029	129.605	131.31	125.669		37.6143	5.23321	86.6641	6.43736	130.013	7.02251	128.489	7.00551		1.20415	0.00105842	0.585149	0.00217749
PET54	YGR222W	39.502	35.771	37.6796	130.464	137.619	137.21	197.811	199.346	213.195	183.958	201.093		37.6509	5.23461	135.098	7.07786	203.451	7.66854	192.525	7.58891		1.84325	0.00115227	0.590676	0.0036599
XRS2	YDR369C	34.7839	40.6518	37.6686	208.897	228.502	221.924	361.716	362.634	371.834	410.343	384.791		37.7014	5.23655	219.774	7.77988	365.395	8.51331	397.567	8.63505		2.54333	0.000509903	0.733433	0.00158548
ART10	YLR392C	42.9461	34.5364	35.6763	114.861	126.083	119.423	134.733	166.597	160.552	189.183	189.397		37.7196	5.23724	120.122	6.90836	153.961	7.26642	189.29	7.56445		1.67112	0.00476216	0.358057	0.0400715
IPI1	YHR085W	46.4552	25.5169	41.251	186.316	196.612	205.079	293.683	279.477	331.433	360.444	362.491		37.741	5.23806	196.002	7.61473	301.531	8.23616	361.467	8.49772		2.37667	0.00353634	0.621436	0.0139318
MRP21	YBL090W	40.7598	34.2052	38.3957	180.612	188.704	172.997	213.093	228.362	233.515	154.385	186.936		37.7869	5.23981	180.771	7.49802	224.99	7.81372	170.661	7.41499		2.25821	0.00172921	0.315698	0.034311
LYS14	YDR034C	37.1728	36.0014	40.441	212.716	225.383	224.479	276.912	270.692	325.769	219.568	242.229		37.8717	5.24305	220.859	7.78698	291.124	8.18549	230.899	7.85111		2.54393	0.000484478	0.398508	0.0506375
MRPL49	YJL096W	43.8077	34.5383	35.5347	189.85	196.207	196.01	261.17	310.004	316.62	244.065	255.277		37.9602	5.24642	194.022	7.60008	295.931	8.20912	249.671	7.96388		2.35366	0.0010338	0.60904	0.0221389
BAR1	YIL015W	43.2111	27.7025	42.9788	46.0464	54.9745	46.702	73.8078	57.2479	81.6585	71.1212	83.6227		37.9641	5.24657	49.241	5.62179	70.9047	6.14781	77.3719	6.27374		0.375222	0.294123	0.526023	0.160508
CRH1	YGR189C	37.7772	27.4627	48.8076	168.645	208.64	168.742	558.282	464.444	586.964	774.806	901.882		38.0158	5.24853	182.009	7.50787	536.563	9.0676	838.344	9.7114		2.25934	0.0167228	1.55974	0.019358
TRF5	YNL299W	48.1875	30.4391	35.5221	182.782	216.227	185.226	297.486	282.995	354.897	360.12	390.06		38.0496	5.24981	194.745	7.60544	311.793	8.28444	375.09	8.55109		2.35563	0.00926217	0.679001	0.0588706
YFR018C	YFR018C	35.2821	34.9778	43.9396	185.436	186.712	190.447	365.151	393.588	398.021	600.262	546.405		38.0665	5.25045	187.532	7.55099	385.587	8.59091	573.333	9.16323		2.30054	0.0001072	1.03992	0.00213787
VTI1	YMR197C	41.4622	31.3642	41.4179	227.597	251.681	256.091	423.014	464.336	462.383	563.829	525.791		38.0814	5.25102	245.123	7.93736	449.911	8.8135	544.81	9.08961		2.68635	0.00260091	0.876134	0.000603388
TGL3	YMR313C	37.7994	36.4097	40.2227	262.154	291.369	258.418	404.897	403.931	432.255	439.185	506.828		38.1439	5.25338	270.647	8.08027	413.694	8.69242	473.006	8.88572		2.82689	0.00238209	0.612153	0.0149497
RGA1	YOR127W	40.3667	37.8672	36.2689	140.671	154.301	142.86	220.247	215.201	235.27	221.064	228.288		38.1676	5.25428	145.944	7.18927	223.573	7.8046	224.676	7.8117		1.93499	0.0018913	0.615329	0.0136046
IDS2	YJL146W	43.6356	30.0924	40.9412	183.408	195.288	176.736	260.549	274.797	287.593	309.114	320.27		38.2231	5.25637	185.144	7.5325	274.313	8.09968	314.692	8.2978		2.27613	0.00390594	0.567175	0.0145255
GEA1	YJR031C	36.2949	34.4153	44.1572	265.359	296.392	263.026	354.95	323.346	357.523	324.087	350.382		38.2891	5.25886	274.926	8.1029	345.273	8.43159	337.235	8.39761		2.84403	0.00300785	0.328696	0.0837091
BUD13	YGL174W	42.133	38.0048	34.8224	172.718	176.016	181.157	239.014	266.36	256.208	269.101	247.943		38.3201	5.26003	176.63	7.46459	253.861	7.98789	258.522	8.01414		2.20456	0.00107998	0.523304	0.00817747
SBE22	YHR103W	37.1609	42.0624	35.8519	200.214	208.217	199.321	264.9	281.671	297.026	319.882	324.263		38.3584	5.26147	202.584	7.66238	281.199	8.13545	322.072	8.33124		2.40091	3.50252e-05	0.473071	0.0154142
RGA2	YDR379W	39.4324	34.9005	41.0141	194.179	226.052	210.086	309.719	314.982	330.918	367.143	373.67		38.449	5.26487	210.106	7.71497	318.54	8.31533	370.406	8.53297		2.4501	0.00378326	0.600358	0.00818517
YNR066C	YNR066C	38.3751	42.0857	34.9133	220.615	241.782	246.609	1187.09	1220.96	1280.53	3647.76	3740.31		38.458	5.26521	236.335	7.88469	1229.53	10.2639	3694.03	11.851		2.61948	0.00186249	2.3792	0.000433782
YAP3	YHL009C	41.2606	36.3612	37.7675	125.167	136.765	129.418	125.335	125.863	149.18	79.0387	86.3839		38.4631	5.2654	130.45	7.02735	133.459	7.06026	82.7113	6.37001		1.76195	0.00267298	0.0329033	0.769063
HST2	YPL015C	35.5265	38.7338	41.3466	84.3299	104.034	102.267	117.567	120.22	125.46	101.461	105		38.5356	5.26812	96.877	6.59808	121.082	6.91984	103.231	6.68973		1.32996	0.00707567	0.321763	0.0393401
PMT6	YGR199W	41.2686	30.7519	44.0631	444.639	479.017	450.19	747.536	659.806	773.105	700.301	692.888		38.6945	5.27406	457.949	8.83904	726.816	9.50545	696.595	9.44418		3.56498	0.00119849	0.666404	0.026222
GUD1	YDL238C	39.9998	39.3917	36.7667	107.252	113.03	108.428	179.094	183.252	186.292	199.277	223.37		38.7194	5.27498	109.57	6.77571	182.879	7.51475	211.323	7.72331		1.50072	0.000709	0.739039	0.0010042
RUB1	YDR139C	41.7658	36.4344	38.0208	210.864	238.635	232.883	340.996	316.975	348.429	370.509	368.872		38.7403	5.27576	227.461	7.82947	335.467	8.39003	369.691	8.53017		2.55371	0.00281674	0.560552	0.0197781
RAD10	YML095C	42.0883	32.0683	42.07	181.667	212.685	202.306	301.672	286.133	345.074	324.374	387.919		38.7422	5.27583	198.886	7.6358	310.96	8.28058	356.147	8.47633		2.35996	0.00542788	0.644786	0.0315721
BOP3	YNL042W	33.4165	43.0213	39.9671	130.524	147.35	150.757	163.023	198.882	192.286	173.661	162.996		38.8016	5.27805	142.877	7.15863	184.73	7.52928	168.329	7.39514		1.88058	0.00143865	0.370647	0.0168147
COX14	YML129C	39.0403	38.0557	39.3257	165.271	158.637	180.794	294.203	293.164	304.515	308.382	351.485		38.8072	5.27825	168.234	7.39433	297.294	8.21575	329.933	8.36603		2.11607	0.0023147	0.821421	0.000583939
NAF1	YNL124W	39.3576	42.1691	34.952	102.214	100.234	103.617	107.541	124.545	122.307	104.476	99.8157		38.8262	5.27896	102.022	6.67273	118.131	6.88424	102.146	6.67449		1.39377	0.00234352	0.211512	0.103522
MRPS28	YDR337W	42.94	34.6761	38.9063	218.789	206.824	225.816	313.761	363.272	351.818	348.437	310.413		38.8408	5.2795	217.143	7.7625	342.95	8.42186	329.425	8.36381		2.483	0.000617946	0.659354	0.0193241
SRC1	YML034W	34.5945	35.416	46.5637	318.932	315.002	344.608	440.427	459.565	491.147	505.949	499.1		38.8581	5.28014	326.181	8.34953	463.713	8.85709	502.524	8.97305		3.06939	0.000370703	0.507561	0.00339913
YDR514C	YDR514C	39.2432	35.724	41.6645	243.525	241.177	218.49	275.752	277.215	292.797	212.097	244.846		38.8772	5.28085	234.397	7.87281	281.921	8.13915	228.471	7.83587		2.59196	0.00228071	0.266336	0.0714737
HMX1	YLR205C	42.2853	38.1771	36.1902	153.014	157.084	151.269	321.016	329.895	322.214	425.939	416.859		38.8842	5.28111	153.789	7.26481	324.375	8.34152	421.399	8.71904		1.9837	0.000422447	1.07671	6.73284e-05
NHX1	YDR456W	35.5874	42.2795	38.8884	235.399	254.762	267.14	400.953	450.907	485.152	469.841	431.235		38.9184	5.28238	252.434	7.97976	445.671	8.79983	450.538	8.8155		2.69738	0.00148105	0.820074	0.0061409
IMA1	YGR287C	39.2319	39.9404	37.6961	226.729	254.309	243.262	598.075	678.664	670.265	890.985	916.43		38.9561	5.28378	241.433	7.91548	649.001	9.34208	903.707	9.81971		2.6317	0.00152244	1.4266	0.00197229
YPS6	YIR039C	39.176	46.3686	31.6977	140.903	130.621	157.381	269.655	321.989	282.796	360.852	330.876		39.0808	5.28839	142.968	7.15955	291.48	8.18725	345.864	8.43406		1.87116	0.0130999	1.0277	0.0202297
ISA2	YPR067W	37.6851	35.8539	43.9289	96.3417	90.163	93.9166	126.124	131.602	156.708	137.351	139.249		39.156	5.29116	93.4738	6.54649	138.145	7.11004	138.3	7.11166		1.25533	0.00211584	0.563546	0.0437614
YKL023W	YKL023W	40.1043	31.6884	45.7296	125.444	154.994	114.367	299.08	284.49	365.601	262.589	304.752		39.1741	5.29183	131.602	7.04003	316.39	8.30556	283.671	8.14807		1.74821	0.0292848	1.26553	0.0351358
IOC4	YMR044W	39.4897	37.8843	40.1819	147.412	150.245	172.67	145.451	146.32	149.85	131.261	118.392		39.1853	5.29224	156.776	7.29256	147.207	7.2017	124.826	6.96378		2.00032	0.004106	-0.0908554	0.286796
YER184C	YER184C	39.4503	36.8086	41.3777	171.643	178.487	165.653	235.197	244.874	234.392	259.633	279.083		39.2122	5.29323	171.928	7.42566	238.154	7.89575	269.358	8.07338		2.13243	0.00143373	0.470095	0.000511872
YGL010W	YGL010W	40.8247	40.6434	36.2677	298.19	278.553	296.83	557.332	597.481	578.431	714.821	598.981		39.2453	5.29445	291.191	8.18582	577.748	9.1743	656.901	9.35953		2.89138	0.000788412	0.988475	0.00368175
MMR1	YLR190W	41.7096	41.253	34.9542	162.379	201.095	204.16	262.7	256.292	283.817	289.971	290.437		39.3056	5.29666	189.211	7.56385	267.603	8.06395	290.204	8.18092		2.26719	0.00969173	0.500096	0.0265784
YNL195C	YNL195C	48.7597	37.7784	31.6358	23.3802	22.0012	18.8903	24.0123	31.3225	30.3174	39.0322	34.3681		39.3913	5.29981	21.4239	4.42115	28.5507	4.83546	36.7002	5.19771		-0.878656	0.0421016	0.414307	0.163697
YFR045W	YFR045W	41.3843	35.6199	41.2791	247.81	256.35	254.188	443.723	459.063	506.185	556.486	525.624		39.4278	5.30114	252.783	7.98175	469.657	8.87546	541.055	9.07963		2.68061	0.000375468	0.89371	0.00657344
VMA22	YHR060W	38.1303	45.8678	34.3301	152.661	123.23	149.163	181.738	256.383	182.022	224.818	196.386		39.4427	5.30169	141.685	7.14654	206.714	7.69149	210.602	7.71838		1.84485	0.0144837	0.544955	0.196591
BRE2	YLR015W	46.5276	32.4045	39.5551	117.424	142.713	127.267	149.148	138.137	174.871	141.137	169.894		39.4957	5.30362	129.135	7.01273	154.052	7.26727	155.516	7.28091		1.70911	0.0158406	0.254541	0.247972
RRG7	YOR305W	42.7809	35.1653	40.6125	166.136	182.5	154.529	249.313	237.445	289.066	265.368	290.447		39.5196	5.3045	167.722	7.38993	258.608	8.01462	277.908	8.11846		2.08543	0.00596586	0.624698	0.0598676
RPL39	YJL189W	42.2093	38.9933	37.5005	282.943	288.663	307.849	422.033	446.757	460.105	472.223	510.806		39.5677	5.30625	293.152	8.1955	442.965	8.79105	491.514	8.94109		2.88925	0.00119399	0.595545	0.00140443
VMA11	YPL234C	39.7266	35.822	43.3733	210.775	249.091	223.311	363.537	330.043	409.108	411.846	435.911		39.6406	5.30891	227.726	7.83115	367.563	8.52185	423.879	8.72751		2.52224	0.00463579	0.690693	0.0456534
DUO1	YGL061C	45.169	29.4904	44.3747	135.948	131.611	124.843	169.615	149.074	187.106	142.978	161.354		39.678	5.31027	130.801	7.03123	168.598	7.39745	152.166	7.2495		1.72096	0.00467572	0.36622	0.102014
SPT23	YKL020C	44.1205	28.4057	46.5135	181.164	211.252	206.811	280.429	308.031	321.542	354.588	339.378		39.6799	5.31034	199.742	7.642	303.334	8.24476	346.983	8.43872		2.33166	0.00675523	0.602767	0.00292584
YNL109W	YNL109W	43.0129	34.5155	41.7398	135.785	143.03	139.342	191.706	178.5	181.871	178.786	181.222		39.7561	5.3131	139.386	7.12294	184.026	7.52376	180.004	7.49189		1.80984	0.00217697	0.400825	0.017575
DIA2	YOR080W	37.6889	32.9838	48.6737	142.749	156.426	173.411	273.609	284.563	301.821	320.78	335.506		39.7821	5.31405	157.529	7.29947	286.664	8.16322	328.143	8.35818		1.98542	0.00289959	0.863748	4.49443e-05
YGR122W	YGR122W	38.5702	41.6167	39.2713	172.514	186.651	198.95	326.155	343.145	335.57	382.272	390.504		39.8194	5.3154	186.038	7.53946	334.957	8.38783	386.388	8.59391		2.22406	0.00258774	0.848375	0.00173113
YNL260C	YNL260C	39.2749	42.0122	38.278	107.514	124.098	105.09	152.089	142.447	179.869	131.371	151.14		39.855	5.31669	112.234	6.81037	158.135	7.30501	141.255	7.14216		1.49368	0.00449832	0.494647	0.1064
YGR026W	YGR026W	36.6599	36.6876	46.2582	258.247	300.334	279.833	576.197	507.003	655.369	589.17	655.886		39.8686	5.31718	279.471	8.12656	579.523	9.17872	622.528	9.28199		2.80938	0.00271493	1.05217	0.026216
EKI1	YDR147W	40.703	38.3939	40.6775	192.053	198.173	206.085	190.034	202.838	206.028	164.884	159.405		39.9248	5.31921	198.77	7.63496	199.633	7.64121	162.144	7.34114		2.31575	0.000660637	0.00625018	0.705958
ATP14	YLR295C	41.4397	42.2381	36.1317	79.228	86.0663	62.1947	143.728	172.046	183.808	186.887	217.269		39.9365	5.31964	75.8297	6.24469	166.527	7.37962	202.078	7.65877		0.925054	0.0204654	1.13492	0.032106
RPL7B	YPL198W	40.7499	32.6877	46.7386	167.715	180.895	183.76	322.211	308.495	379.26	417.672	480.4		40.0587	5.32404	177.457	7.47132	336.655	8.39513	449.036	8.81069		2.14728	0.00198779	0.923806	0.0150316
BET3	YKR068C	37.3505	41.438	42.1191	192.91	178.461	199.859	268.649	293.647	274.895	297.256	291.721		40.3025	5.3328	190.41	7.57297	279.064	8.12445	294.488	8.20207		2.24017	0.00191162	0.551485	0.021672
REP2	R0040C	38.958	46.9652	35.5488	205.316	179.921	226.753	222.494	298.881	221.83	277.645	217.231		40.4907	5.33952	203.997	7.6724	247.735	7.95265	247.438	7.95092		2.33288	0.0104848	0.280252	0.370238
TEX1	YNL253W	44.9671	36.3034	40.2408	211.399	221.062	202.453	299.422	292.876	320.339	312.517	331.348		40.5038	5.33998	211.638	7.72545	304.212	8.24893	321.933	8.33061		2.38547	0.00163119	0.52348	0.0205905
ECM15	YBL001C	45.0843	39.4054	37.1233	120.877	118.424	117.878	169.676	204.932	198.836	250.58	235.785		40.5377	5.34119	119.06	6.89554	191.148	7.57855	243.183	7.9259		1.55435	0.000342597	0.683005	0.0255715
SWD3	YBR175W	45.2656	34.145	42.2289	134.385	182.72	127.114	198.627	157.797	221.598	142.851	194.608		40.5465	5.34151	148.073	7.21016	192.674	7.59002	168.73	7.39857		1.86866	0.0346725	0.379853	0.339406
GYP1	YOR070C	39.3048	39.7255	42.6771	182.229	194.988	178.224	277.068	272.484	314.077	331.573	345.072		40.5691	5.34231	185.147	7.53253	287.876	8.16931	338.322	8.40226		2.19022	0.00157862	0.636778	0.0272138
PFY1	YOR122C	43.6823	34.7926	43.3435	108.324	110.022	113.871	177.185	173.251	206.049	132.009	121.553		40.6061	5.34363	110.739	6.79102	185.495	7.53524	126.781	6.98619		1.44739	0.00190171	0.744217	0.0137619
QRI7	YDL104C	39.8547	35.7528	46.2613	204.525	222.788	211.539	311.019	315.558	328.067	314.775	346.101		40.6229	5.34422	212.951	7.73438	318.215	8.31386	330.438	8.36824		2.39015	0.00181705	0.579481	0.00425187
SMX2	YFL017W-A	42.7778	41.8461	37.5393	108.367	123.47	120.363	149.967	152.245	160.371	154.515	144.174		40.7211	5.3477	117.4	6.87529	154.194	7.26861	149.344	7.2225		1.52759	0.00520856	0.393317	0.0118187
SPC42	YKL042W	42.9803	36.0202	43.1744	83.8684	88.6774	74.0836	102.308	100.675	122.962	97.8007	103.276		40.725	5.34784	82.2098	6.36124	108.648	6.76352	100.538	6.6516		1.0134	0.0221927	0.402284	0.14567
PEX15	YOL044W	38.8105	42.1477	41.2608	162.318	169.375	176.42	226.608	214.05	234.711	216.666	228.797		40.7397	5.34836	169.371	7.40404	225.123	7.81457	222.731	7.79916		2.05568	0.000712783	0.410527	0.0106607
APS1	YLR170C	40.5995	40.0684	41.6004	152.002	171.407	167.486	225.167	210.487	216.141	235.466	250.835		40.7561	5.34894	163.632	7.35431	217.265	7.76331	243.151	7.92571		2.00536	0.00233547	0.409004	0.0339954
CTI6	YPL181W	43.3384	45.4569	33.5542	99.8074	92.5827	105.852	79.0169	87.2962	96.6876	94.9121	83.2899		40.7832	5.3499	99.414	6.63538	87.6669	6.45396	89.101	6.47737		1.28548	0.0153399	-0.181417	0.127788
ERV14	YGL054C	38.6296	38.5849	45.8837	272.603	288.996	301.16	485.729	462.188	488.744	496.59	492.719		41.0327	5.3587	287.586	8.16785	478.887	8.90354	494.654	8.95028		2.80915	0.000682616	0.73569	0.00370505
FMT1	YBL013W	41.3844	41.6574	40.1	125.69	137.476	132.018	173.267	169.453	186.736	174.315	182.479		41.0473	5.35921	131.728	7.04142	176.485	7.4634	178.397	7.47895		1.6822	0.00138693	0.421986	0.0217733
SSO1	YPL232W	37.6618	41.8203	43.7053	112.764	129.656	111.736	162.941	157.836	200.002	206.686	212.889		41.0625	5.35975	118.052	6.88328	173.593	7.43956	209.788	7.71278		1.52353	0.00561704	0.556286	0.0870239
YFL034W	YFL034W	37.7467	43.3068	42.1741	178.418	201.85	198.03	264.243	260.429	280.842	227.015	228.336		41.0759	5.36022	192.766	7.59071	268.505	8.0688	227.675	7.83084		2.23049	0.0013426	0.478097	0.0127179
MNN4	YKL201C	40.0902	36.3872	46.9766	237.954	239.687	237.378	302.879	326.91	320.618	367.845	393.366		41.1513	5.36287	238.34	7.89688	316.802	8.30744	380.606	8.57215		2.53401	0.000359296	0.410564	0.00757011
GLE1	YDL207W	37.8048	42.2866	43.7224	205.21	228.521	214.913	306.183	292.596	342.824	295.541	327.353		41.2713	5.36707	216.215	7.75632	313.868	8.29401	311.447	8.28284		2.38925	0.00107865	0.537692	0.0340752
AGE2	YIL044C	44.5588	41.9025	37.6973	118.363	121.53	126.095	153.799	190.93	176.634	169.9	170.804		41.3862	5.37108	121.996	6.93069	173.788	7.44118	170.352	7.41238		1.55961	0.00275693	0.510492	0.034151
DOA1	YKL213C	41.7772	47.5077	34.9189	72.8432	66.7075	75.8988	75.3942	81.5604	81.0468	68.6059	60.1705		41.4013	5.3716	71.8165	6.16624	79.3338	6.30986	64.3882	6.00872		0.79464	0.0402759	0.14362	0.182416
YLR241W	YLR241W	47.1206	31.7441	45.5133	366.178	407.451	385.083	625.829	586.342	686.419	740.874	824.082		41.4593	5.37363	386.237	8.59334	632.863	9.30575	782.478	9.61191		3.21972	0.00229884	0.712406	0.0205849
SKN7	YHR206W	46.401	38.1787	39.8746	103.31	96.98	103.605	126.061	135.445	146.594	138.979	160.949		41.4848	5.37451	101.298	6.66247	136.033	7.08782	149.964	7.22847		1.28796	0.00115345	0.42535	0.0297862
PHO23	YNL097C	38.9257	48.1143	37.5779	127.461	130.516	117.502	133.498	146.762	154.014	108.406	114.872		41.5393	5.3764	125.16	6.96763	144.758	7.1775	111.639	6.8027		1.59122	0.000935519	0.209873	0.160115
NYV1	YLR093C	47.6108	38.5745	38.4704	345.469	341.976	332.658	544.882	555.172	576.959	629.755	642.6		41.5519	5.37684	340.034	8.40954	559.004	9.12672	636.178	9.31329		3.03269	8.04924e-05	0.717179	0.00365564
YAP1801	YHR161C	43.2482	43.5382	37.923	251.867	250.301	245.461	336.925	371.684	383.237	382.063	408.271		41.5698	5.37746	249.21	7.96122	363.949	8.50759	395.167	8.62632		2.58375	6.71825e-06	0.546375	0.0179359
AHC2	YCR082W	42.8846	42.8045	39.2645	114.82	139.021	130.417	151.498	161.64	159.465	131.198	121.209		41.6512	5.38029	128.086	7.00097	157.534	7.29952	126.204	6.97961		1.62068	0.00724159	0.298553	0.0185127
HIR2	YOR038C	41.0089	30.9647	53.0994	251.386	281.292	235.033	311.645	313.898	351.143	289.106	326.715		41.691	5.38166	255.904	7.99946	325.562	8.34679	307.91	8.26637		2.61779	0.00846635	0.347331	0.105075
TOF2	YKR010C	43.8108	35.4775	45.9976	177.497	206.492	203.053	260.676	243.02	257.382	224.757	238.889		41.762	5.38412	195.681	7.61236	253.693	7.98694	231.823	7.85688		2.22824	0.00496787	0.374581	0.0507541
PXL1	YKR090W	38.6243	44.5283	42.1817	115.882	116.637	126.278	157.942	164.743	169.567	173.123	171.769		41.7781	5.38467	119.599	6.90206	164.084	7.35829	172.446	7.43		1.51739	0.00198455	0.456229	0.0017156
CUE4	YML101C	44.1706	42.448	38.7286	135.877	140	154.848	185.02	201.405	227.002	183.187	180.058		41.7824	5.38482	143.575	7.16566	204.476	7.67579	181.623	7.5048		1.78084	0.00518648	0.510125	0.0117056
TPT1	YOL102C	45.5093	38.9672	40.9113	116.733	121.792	122.255	153.774	159.753	179.239	165.714	165.933		41.7959	5.38529	120.26	6.91001	164.255	7.3598	165.823	7.3735		1.52472	0.00215145	0.449783	0.0211368
YNL146W	YNL146W	41.7955	45.157	38.9918	196.94	194.364	210.772	308.129	291.52	312.763	286.636	289.637		41.9814	5.39168	200.692	7.64884	304.137	8.24858	288.137	8.17061		2.25716	0.00180705	0.59974	0.00157921
CNE1	YAL058W	43.1485	32.9462	50.1666	233.621	238.123	249.267	421.457	433.715	462.601	466.557	503.756		42.0871	5.39531	240.337	7.90891	439.258	8.77892	485.156	8.92231		2.51361	0.000462719	0.870009	0.00143612
DOC1	YGL240W	41.6594	43.5979	41.3064	141.149	171.078	163.183	183.003	202.99	212.738	227.498	210.562		42.1879	5.39876	158.47	7.30807	199.577	7.6408	219.03	7.77498		1.90931	0.00536374	0.332736	0.0150851
YHR202W	YHR202W	43.2801	39.6553	43.8096	109.417	129.112	127.598	197.611	184.694	194.26	201.576	212.029		42.2483	5.40082	122.042	6.93124	192.188	7.58638	206.803	7.69211		1.53042	0.00765517	0.655139	0.0181241
EMC2	YJR088C	47.9417	31.1198	47.7037	245.631	274.675	233.093	432.909	401.252	505.177	499.38	596.409		42.2551	5.40105	251.133	7.97231	446.446	8.80234	547.894	9.09775		2.57126	0.00710297	0.830034	0.0436417
YPL077C	YPL077C	43.6616	43.0995	40.0558	101.657	114.487	104.016	118.067	122.771	130.451	106.541	127.383		42.2723	5.40164	106.72	6.73769	123.763	6.95144	116.962	6.8699		1.33605	0.00359318	0.21375	0.0831981
CDC25	YLR310C	44.9457	34.7146	47.1973	197.759	224.831	192.958	307.909	300.188	352.753	290.799	308.42		42.2859	5.4021	205.183	7.68077	320.283	8.3232	299.61	8.22694		2.27866	0.00706107	0.64244	0.0424461
UPF3	YGR072W	59.6879	26.5494	40.6863	103.38	162.316	176.109	265.393	264.696	286.792	324.7	261.456		42.3079	5.40285	147.268	7.2023	272.294	8.08902	293.078	8.19514		1.79945	0.0756462	0.886716	0.0215321
YCL012C	YCL012C	45.3722	38.1024	43.525	281.019	310.154	265.858	530.499	515.898	632.742	990.478	1111.83		42.3332	5.40372	285.677	8.15824	559.713	9.12854	1051.15	10.0378		2.75452	0.00370808	0.970302	0.0294663
BUD2	YKL092C	43.917	44.3399	38.8227	179.485	169.172	196.043	249.862	233.615	262.696	266.965	277.924		42.3599	5.40463	181.567	7.50436	248.724	7.9584	272.444	8.08982		2.09973	0.00464918	0.454048	0.000664068
MRPS12	YNR036C	45.3629	37.8706	44.0098	230.282	262.592	233.896	346.071	333.133	356.132	281.521	316.264		42.4144	5.40648	242.257	7.92039	345.112	8.43092	298.893	8.22348		2.51391	0.0039032	0.510528	0.0241032
AIM22	YJL046W	45.1395	44.2498	37.8791	279.157	299.037	292.643	420.799	392.445	466.266	426.234	459.939		42.4228	5.40677	290.279	8.1813	426.503	8.73641	443.087	8.79144		2.77453	0.000778438	0.555117	0.0280632
BUD32	YGR262C	45.5882	40.8753	40.8818	191.403	216.947	198.937	296.541	283.981	352.688	348.24	387.513		42.4484	5.40764	202.429	7.66127	311.07	8.2811	367.876	8.52308		2.25363	0.00300343	0.619823	0.0494307
BIM1	YER016W	41.42	42.5485	43.6502	85.8967	92.5776	94.411	111.813	123.762	121.419	122.205	126.687		42.5396	5.41073	90.9618	6.50719	118.998	6.89479	124.446	6.95938		1.09645	0.00167461	0.387605	0.00326253
GLG1	YKR058W	45.7786	37.9642	43.9809	66.9322	74.1728	68.8955	135.068	144.868	154.837	199.144	215.093		42.5746	5.41192	70.0002	6.12929	144.924	7.17916	207.118	7.69431		0.717367	0.0261446	1.04987	0.0054579
YOR022C	YOR022C	46.1097	44.1864	37.433	179.561	183.896	191.891	254.274	252.999	268.626	247.816	247.318		42.5764	5.41198	185.116	7.53229	258.633	8.01476	247.567	7.95168		2.1203	0.00190304	0.482477	0.000962862
APC1	YNL172W	45.951	35.6499	46.2467	319.209	349.639	337.516	495.122	518.497	573.367	635.692	659.791		42.6159	5.41332	335.455	8.38997	528.995	9.04711	647.742	9.33927		2.97666	0.00161544	0.657137	0.0118447
STE5	YDR103W	40.4224	40.297	47.1899	146.147	158.996	140.967	185.305	187.889	201.488	171.742	174.897		42.6364	5.41401	148.703	7.21629	191.561	7.58166	173.32	7.43729		1.80228	0.00457173	0.365364	0.0441427
THI3	YDL080C	46.2499	31.9191	49.8256	167.603	187.927	170.053	353.757	347.584	384.951	398.481	392.696		42.6649	5.41498	175.194	7.45281	362.097	8.50023	395.589	8.62786		2.03784	0.00776081	1.04742	0.00720502
PEP12	YOR036W	35.532	40.5327	52.0047	162.614	198.001	173.956	324.415	291.133	359.112	396.827	471.735		42.6898	5.41582	178.19	7.47728	324.887	8.34379	434.281	8.76249		2.06146	0.00662405	0.866517	0.033664
YIL055C	YIL055C	43.4569	41.1613	43.6416	186.834	186.576	169.537	248.735	254.592	267.253	268.054	259.42		42.7533	5.41796	180.982	7.49971	256.86	8.00484	263.737	8.04296		2.08174	0.00200241	0.505133	0.0205956
MEP3	YPR138C	43.2254	41.4686	43.6251	64.662	58.1346	66.0211	50.4871	52.1771	64.0335	41.0014	41.8706		42.773	5.41863	62.9392	5.97589	55.5659	5.79613	41.436	5.37281		0.557258	0.00763178	-0.17976	0.176271
CAF130	YGR134W	46.3909	41.219	40.8475	287.685	274.614	280.73	377.468	386.37	365.996	385.234	383.74		42.8191	5.42018	281.01	8.13448	376.611	8.55693	384.487	8.58679		2.71429	0.000104247	0.422457	0.00724471
MRPL39	YML009C	44.8251	44.7088	39.1413	221.083	217.456	204.518	272.331	296.049	300.315	262.478	262.086		42.8917	5.42263	214.352	7.74384	289.565	8.17774	262.282	8.03497		2.32121	0.00034951	0.433903	0.0284764
NTC20	YBR188C	42.4021	47.4105	38.9997	86.8285	92.8635	106.054	108.48	131.987	134.473	92.9434	69.6188		42.9374	5.42416	95.2487	6.57363	124.98	6.96555	81.2811	6.34485		1.14946	0.0193153	0.391926	0.0280409
MSH3	YCR092C	48.7878	42.7321	37.7995	279.9	295.494	292.854	429.995	431.821	442.472	461.215	467.548		43.1065	5.42983	289.416	8.177	434.763	8.76408	464.381	8.85917		2.74717	0.000957569	0.587083	0.000962251
FCF1	YDR339C	43.0009	43.566	42.8756	161.369	153.617	179.958	206.673	227.917	211.362	286.699	240.758		43.1475	5.43121	164.981	7.36616	215.317	7.75032	263.728	8.04291		1.93495	0.00427693	0.384162	0.0576247
FKH1	YIL131C	44.9826	35.3114	49.259	81.3965	94.6494	77.5864	88.5296	90.483	102.012	84.6201	86.977		43.1843	5.43244	84.5441	6.40163	93.6749	6.54959	85.7986	6.42288		0.969196	0.046903	0.147958	0.386653
YIL002W-A	YIL002W-A	41.898	43.8769	44.262	60.3933	57.3719	66.0699	105.9	105.463	108.461	127.247	125.901		43.3456	5.43781	61.2784	5.93731	106.608	6.73617	126.574	6.98384		0.499491	0.0176735	0.798866	0.00131886
ITR1	YDR497C	48.4129	36.8476	45.1271	311.136	347.132	321.208	702.265	667.142	764.707	905.612	952.292		43.4625	5.4417	326.492	8.3509	711.371	9.47446	928.952	9.85946		2.9092	0.00249454	1.12356	0.0085342
PRP31	YGR091W	42.8417	37.3976	50.2306	228.407	251.823	230.614	250.507	245.231	293.026	239.214	264.101		43.49	5.44261	236.948	7.88843	262.921	8.03849	251.657	7.97532		2.44582	0.00298305	0.150061	0.323874
YFL042C	YFL042C	44.9463	39.6856	45.9283	483.349	548.059	509.11	983.552	988.005	1060.87	1162.55	1230.31		43.5201	5.44361	513.506	9.00424	1010.81	9.98129	1196.43	10.2245		3.56063	0.00189407	0.977057	0.00419474
TOR2	YKL203C	43.4374	48.376	38.8303	312.946	344.749	330.55	425.426	434.283	436.659	402.673	441.928		43.5479	5.44453	329.415	8.36376	432.123	8.7553	422.3	8.72213		2.91923	0.000839673	0.391535	0.00440427
YPI1	YFR003C	42.1789	44.6144	43.8627	109.845	130.043	117.548	179.625	166.273	209.865	175.058	194.878		43.552	5.44467	119.145	6.89658	185.254	7.53336	184.968	7.53113		1.45191	0.00472663	0.636785	0.0557235
TIM21	YGR033C	45.4124	44.2595	41.0258	237.479	225.158	244.837	291.071	332.235	301.591	322.118	308.704		43.5659	5.44513	235.825	7.88157	308.299	8.26819	315.411	8.30109		2.43644	0.00118174	0.386616	0.0526731
SIZ1	YDR409W	45.6089	42.3653	42.8177	191.515	203.08	185.538	247.189	273.453	274.836	269.481	277.398		43.5973	5.44617	193.378	7.59528	265.159	8.05072	273.44	8.09508		2.14911	0.00136723	0.455438	0.0178893
ERV2	YPR037C	35.5411	49.9715	45.573	160.736	161.353	166.28	272.321	304.84	275.203	302.434	294.813		43.6952	5.4494	162.79	7.34687	284.121	8.15036	298.624	8.22218		1.89746	0.00116487	0.803498	0.00827215
SWP1	YMR149W	51.5151	37.5107	42.1227	326.988	331.826	338.794	512.389	549.836	573.522	551.025	502.317		43.7162	5.45009	332.536	8.37737	545.249	9.09077	526.671	9.04076		2.92727	0.000538996	0.713405	0.00460429
RAD59	YDL059C	39.8322	40.543	50.7881	133.881	134.074	126.011	173.251	202.328	188.278	180.299	175.63		43.7211	5.45026	131.322	7.03696	187.952	7.55422	177.964	7.47545		1.58671	0.00495722	0.517258	0.0233141
UBX2	YML013W	48.671	31.131	51.4151	343.63	372.067	380.924	553.212	550.521	604.707	600.046	588.597		43.739	5.45085	365.54	8.51389	569.48	9.1535	594.322	9.2151		3.06304	0.00183941	0.639615	0.00428059
YPL150W	YPL150W	46.0688	39.348	45.8136	211.641	234.193	223.452	379.303	396.415	415.439	480.511	490.434		43.7435	5.451	223.095	7.80152	397.052	8.63319	485.473	8.92325		2.35052	0.00223521	0.831669	0.0027557
YBR271W	YBR271W	42.9274	46.9062	41.4026	207.379	183.606	231.119	213.648	277.764	232.098	244.781	200.273		43.7454	5.45106	207.368	7.69605	241.17	7.91391	222.527	7.79784		2.24499	0.00864204	0.217857	0.379614
QCR8	YJL166W	44.0588	45.5212	41.744	66.7831	69.5124	62.4695	100.215	128.278	111.61	138.212	133.398		43.7747	5.45202	66.255	6.04996	113.368	6.82487	135.805	7.08539		0.597933	0.00178326	0.774908	0.0236897
REP1	R0020C	45.3357	38.3459	47.6744	153.502	166.576	158.257	173.021	180.47	171.44	176.205	172.802		43.7853	5.45238	159.445	7.31692	174.977	7.45102	174.504	7.44711		1.86454	0.00297612	0.134106	0.0162433
YMC2	YBR104W	43.5481	45.952	42.1492	192.665	207.366	198.67	304.283	307.273	341.379	336.283	361.897		43.8831	5.45559	199.567	7.64073	317.645	8.31127	349.09	8.44746		2.18514	0.000526728	0.670542	0.0114968
HNT2	YDR305C	47.2668	38.3913	46.0224	153.49	182.778	161.531	279.297	276.409	319.082	298.439	327.079		43.8935	5.45594	165.933	7.37446	291.596	8.18783	312.759	8.28891		1.91852	0.00874897	0.81337	0.0208885
INN1	YNL152W	31.4625	54.8003	45.4338	129.844	157.422	163.88	234.78	221.866	200.259	158.778	144.7		43.8989	5.45611	150.382	7.23249	218.968	7.77458	151.739	7.24545		1.77638	0.00327148	0.54209	0.0748463
APS3	YJL024C	47.8362	47.2628	36.9625	246.966	200.759	256.678	296.784	413.376	293.986	387.131	292.945		44.0205	5.4601	234.801	7.87529	334.715	8.38679	340.038	8.40955		2.41519	0.0103554	0.511496	0.218845
PKP1	YIL042C	43.0485	43.7669	45.3258	203.965	239.558	224.605	378.982	394.033	402.6	456.779	485.448		44.0471	5.46097	222.709	7.79902	391.872	8.61424	471.113	8.87993		2.33804	0.00316311	0.815219	0.00190497
YHR214C-C	YHR214C-C	47.5309	38.655	46.0419	255.423	307.372	249.213	421.902	412.139	484.672	432.7	496.374		44.0759	5.46192	270.669	8.08039	439.571	8.77995	464.537	8.85965		2.61847	0.00856453	0.699565	0.0464902
PRP6	YBR055C	44.0422	39.9555	48.6982	319.818	319.947	316.173	418.779	392.764	437.913	406.162	429.584		44.232	5.46702	318.646	8.31581	416.485	8.70212	417.873	8.70692		2.84879	0.000179483	0.386311	0.0202377
MBP1	YDL056W	46.7915	45.4122	40.6195	180.638	206.165	193.501	236.107	282.783	262.823	234.176	214.843		44.2744	5.4684	193.435	7.5957	260.571	8.02553	224.51	7.81063		2.1273	0.00285489	0.42983	0.00842682
PET100	YDR079W	41.3117	47.052	45.1937	161.438	163.416	154.47	296.551	310.168	307.678	324.315	344.835		44.5191	5.47635	159.775	7.31989	304.799	8.25171	334.575	8.38619		1.84354	0.000760762	0.931819	0.00133016
TCA17	YEL048C	49.3236	35.2916	48.9719	159.586	190.219	156.513	228.099	193.648	256.395	204.168	222.695		44.529	5.47667	168.773	7.39894	226.047	7.82048	213.431	7.73763		1.92226	0.014946	0.421544	0.181295
HYM1	YKL189W	50.8934	39.5655	43.166	194.046	212.114	193.864	249.393	268.508	291.959	276.837	279.436		44.5416	5.47708	200.008	7.64391	269.953	8.07657	278.136	8.11965		2.16683	0.0031991	0.432652	0.0382042
YLR177W	YLR177W	43.4743	47.1512	43.2661	182.935	202.291	195.458	304.171	338.136	347.756	339.062	336.125		44.6305	5.47996	193.561	7.59665	330.021	8.36641	337.594	8.39914		2.11669	0.00104185	0.769767	0.00429511
RCN1	YKL159C	45.2816	40.2342	48.7405	126.092	130.262	127.925	248.4	246.746	263.601	496.978	505.03		44.7521	5.48388	128.093	7.00105	252.916	7.98251	501.004	8.96868		1.51716	0.00163712	0.981465	0.00206508
PEF1	YGR058W	50.2424	34.9623	49.2739	137.595	156.958	144.904	188.835	172.37	221.132	219.901	227.656		44.8262	5.48627	146.486	7.19462	194.112	7.60075	223.779	7.80593		1.70835	0.0103925	0.406132	0.114259
ALG8	YOR067C	48.3772	44.7735	41.7832	243.186	257.826	227.436	353.808	367.998	401.317	401.219	434.419		44.978	5.49115	242.816	7.92372	374.374	8.54834	417.819	8.70673		2.43257	0.00165292	0.624618	0.0249114
SEC6	YIL068C	47.3559	40.3953	47.1901	274.723	308.986	296.731	401.31	412.036	449.423	443.279	457.097		44.9804	5.49123	293.48	8.19712	420.923	8.71741	450.188	8.81438		2.70589	0.00228979	0.520294	0.01242
PDE1	YGL248W	48.6261	42.8259	43.5278	116.349	122.176	123.313	185.401	185.284	188.924	234.382	234.875		44.9933	5.49164	120.613	6.91424	186.536	7.54331	234.629	7.87423		1.4226	0.00271775	0.629075	0.0006824
YJL049W	YJL049W	42.0871	49.0598	43.8528	162.179	181.808	169.78	257.532	269.519	288.716	319.633	330.661		44.9999	5.49185	171.256	7.42001	271.922	8.08705	325.147	8.34495		1.92816	0.000838032	0.667043	0.00860202
MUM2	YBR057C	44.3588	49.0132	41.9888	123.188	126.963	124.811	175.585	206.1	185.623	178.313	180.333		45.1203	5.4957	124.987	6.96564	189.103	7.56303	179.323	7.48642		1.46993	0.000352179	0.597388	0.0148224
HAP5	YOR358W	40.9772	46.8341	47.9354	146.119	126.938	151.395	173.415	194.994	188.742	167.512	168.299		45.2489	5.49981	141.484	7.1445	185.717	7.53696	167.906	7.39151		1.64468	0.00697613	0.392467	0.0689673
YPK3	YBR028C	49.6951	42.0322	44.1424	87.2462	100.486	96.8753	82.9912	86.107	80.8356	61.5021	72.4748		45.2899	5.50112	94.8692	6.56787	83.3113	6.38044	66.9885	6.06584		1.06675	0.0154579	-0.187428	0.0882909
SRP14	YDL092W	38.9113	41.9239	55.1175	165.366	167.851	184.721	262.313	277.322	291.805	257.869	254.83		45.3176	5.502	172.646	7.43167	277.147	8.11451	256.35	8.00197		1.92967	8.12346e-05	0.682833	0.00134698
RIO1	YOR119C	51.2317	35.2606	49.5104	150.011	143.755	146.863	175.909	168.831	183.111	162.644	177.557		45.3342	5.50253	146.876	7.19846	175.95	7.45902	170.101	7.41024		1.69593	0.00118628	0.260566	0.0149461
YGR149W	YGR149W	44.9267	40.895	50.7547	322.358	345.797	344.32	884.636	909.327	911.634	1754.71	1753.5		45.5255	5.5086	337.492	8.39871	901.866	9.81677	1754.11	10.7765		2.89011	0.00074439	1.41806	7.19426e-06
PTI1	YGR156W	50.2642	41.8921	44.7595	90.4357	101.154	97.239	114.734	109.261	122.803	73.0123	79.0558		45.6386	5.51218	96.2762	6.58911	115.599	6.85299	76.0341	6.24857		1.07693	0.0119569	0.263881	0.0751741
MCM10	YIL150C	59.0171	37.2386	40.7305	196.401	207.437	190.024	275.077	261.238	305.698	275.514	302.116		45.6621	5.51292	197.954	7.62902	280.671	8.13274	288.815	8.174		2.1161	0.00394245	0.503715	0.0441212
TRM9	YML014W	43.3789	50.9997	42.8742	300.469	268.459	297.438	364.891	417.808	370.306	381.182	343.664		45.7509	5.51573	288.789	8.17387	384.335	8.58622	362.423	8.50153		2.65814	0.00276659	0.41235	0.0714618
MRPL28	YDR462W	52.7294	37.8599	46.7842	194.215	219.191	210.176	305.226	317.746	335.183	296.31	302.922		45.7912	5.517	207.861	7.69947	319.385	8.31915	299.616	8.22697		2.18248	0.00501568	0.61968	0.00466061
PDC5	YLR134W	45.5196	55.0918	36.7836	164.175	119.08	101.962	164.746	180.242	186.806	320.954	305.42		45.7983	5.51722	128.406	7.00457	177.265	7.46976	313.187	8.29088		1.48734	0.0444711	0.465196	0.190897
SCC2	YDR180W	42.1532	47.1699	48.2085	355.456	370.574	364.481	575.554	597.943	627.419	642.333	668.006		45.8439	5.51866	363.504	8.50583	600.305	9.22955	655.169	9.35572		2.98717	8.90216e-05	0.723727	0.00310951
MPH1	YIR002C	53.2394	38.0876	46.4857	323.674	369.522	350.996	498.995	514.656	571.74	508.004	562.021		45.9376	5.5216	348.064	8.44321	528.464	9.04566	535.013	9.06343		2.92161	0.00339521	0.602452	0.0145147
AI1	Q0050	44.4862	49.8592	43.5273	192.818	189.39	207.927	298.782	322.49	300.37	354.532	363.46		45.9576	5.52223	196.712	7.61994	307.214	8.2631	358.996	8.48782		2.09771	0.00232416	0.643161	0.0115012
AGX1	YFL030W	45.4813	47.035	45.3749	171.114	186.634	183.78	300.35	308.202	319.746	365.722	383.612		45.9637	5.52242	180.509	7.49593	309.433	8.27348	374.667	8.54947		1.97351	0.00110182	0.777552	0.00103919
FYV4	YHR059W	49.7882	45.1031	43.0038	191.922	235.473	180.163	242.031	247.921	270.327	202.135	214.309		45.965	5.52246	202.519	7.66192	253.426	7.98542	208.222	7.70198		2.13945	0.011545	0.323507	0.15137
YOR352W	YOR352W	48.7375	42.0726	47.1201	154.221	177.454	147.81	229.311	230.172	246.87	229.202	276.813		45.9767	5.52283	159.828	7.32038	235.451	7.87928	253.007	7.98304		1.79755	0.00896578	0.558904	0.0299092
AIR2	YDL175C	48.9101	45.6908	43.539	286.248	287.779	316.912	378.283	412.188	418.766	380.653	372.3		46.0466	5.52502	296.98	8.21422	403.079	8.65492	376.476	8.55642		2.6892	0.00202297	0.440698	0.00806039
CWC22	YGR278W	46.4981	45.8845	45.9087	279.475	306.241	282.161	459.661	407.057	479.655	504.111	533.191		46.0971	5.5266	289.292	8.17638	448.791	8.8099	518.651	9.01862		2.64978	0.00125762	0.633516	0.0331031
PRM5	YIL117C	45.1689	49.3914	43.8334	63.4754	69.2691	73.7233	204.605	205.517	202.451	331.938	313.884		46.1312	5.52767	68.8226	6.10481	204.191	7.67378	322.911	8.33499		0.577139	0.0246194	1.56896	0.000709254
ABZ2	YMR289W	47.5594	36.8985	53.9758	345.544	368.94	329.66	647.534	594.561	638.323	654.186	701.046		46.1446	5.52809	348.048	8.44314	626.806	9.29188	677.616	9.40432		2.91505	0.00293308	0.848733	0.00900859
APM3	YBR288C	44.0054	44.1772	50.4001	246.456	252.658	238.942	353.103	377.783	368.259	370.52	351.206		46.1942	5.52964	246.019	7.94262	366.382	8.5172	360.863	8.49531		2.41298	0.000871745	0.57458	0.00333082
HEH2	YDR458C	48.7504	37.8359	52.1361	537.585	605.687	577.065	840.033	830.165	941.983	815.065	887.141		46.2408	5.53109	573.446	9.16351	870.727	9.76608	851.103	9.73319		3.63242	0.00187135	0.602564	0.0181662
RAF1	R0030W	52.7403	50.2256	35.9246	122.092	136.609	135.978	140.131	136.629	142.944	140.782	135.494		46.2968	5.53284	131.56	7.03957	139.901	7.12827	138.138	7.10997		1.50673	0.0106748	0.0886925	0.252833
LTE1	YAL024C	47.2618	45.8463	45.8149	219.862	226.323	221.57	290.122	312.654	308.654	336.953	334.076		46.3077	5.53318	222.585	7.79821	303.81	8.24703	335.514	8.39023		2.26503	0.000168528	0.448813	0.0045321
ARC18	YLR370C	42.7343	56.2732	40.0869	227.72	200.891	249.498	333.665	415.551	344.425	517.821	385.212		46.3648	5.53496	226.036	7.82041	364.547	8.50996	451.517	8.81863		2.28545	0.0108759	0.68955	0.0683776
COS8	YHL048W	44.3612	39.7008	55.148	338.121	381.088	392.038	692.615	642.462	750.524	867.969	931.281		46.4033	5.53616	370.416	8.533	695.2	9.44128	899.625	9.81318		2.99684	0.00218827	0.908284	0.00940772
CWC25	YNL245C	48.241	43.5079	47.9023	220.318	240.423	222.799	242.751	268.323	279.44	236.891	232.44		46.5504	5.54072	227.847	7.83192	263.505	8.04168	234.666	7.87446		2.2912	0.00187039	0.209765	0.0782746
ULS1	YOR191W	45.1796	44.5277	50.0204	205.719	221.465	201.92	306.137	298.461	300.631	257.56	278.506		46.5759	5.54151	209.701	7.71219	301.743	8.23718	268.033	8.06627		2.17068	0.00201989	0.524984	0.00664216
ATG21	YPL100W	47.3276	44.2281	48.4191	191.318	208.847	206.696	316.311	343.34	338.858	409.004	365.847		46.6583	5.54406	202.287	7.66026	332.836	8.37867	387.425	8.59778		2.1162	0.00153297	0.718409	0.000479087
GRX8	YLR364W	50.1512	36.0554	53.8761	190.117	259.754	191.262	401.354	338.388	446.504	351.864	447.96		46.6942	5.54517	213.711	7.73952	395.415	8.62723	399.912	8.64354		2.19434	0.0276258	0.887708	0.0757591
UBP13	YBL067C	52.0017	40.9706	47.1472	243.074	292.558	246.116	398.38	404.887	471.666	461.296	513.843		46.7065	5.54555	260.583	8.0256	424.978	8.73124	487.569	8.92946		2.48005	0.00779395	0.705646	0.038009
YVC1	YOR087W	41.6094	48.1937	50.4468	353.595	358.866	367.225	442.994	499.653	468.303	508.979	456.561		46.75	5.54689	359.895	8.49143	470.317	8.87749	482.77	8.91519		2.94454	3.51103e-05	0.386055	0.0192668
LSM4	YER112W	45.9742	44.8476	49.6573	109.931	104.488	96.0337	153.67	149.497	154.662	132.973	154.61		46.8264	5.54925	103.484	6.69327	152.61	7.2537	143.792	7.16783		1.14402	0.0086038	0.560435	0.00927975
GRS2	YPR081C	46.0747	43.1666	51.2489	212.004	257.234	242.89	370.991	376.878	434.443	451.399	503.257		46.8301	5.54936	237.376	7.89103	394.104	8.62243	477.328	8.89884		2.34167	0.00528467	0.731402	0.0171433
YHC1	YLR298C	48.7853	47.7257	43.9805	199.355	203.619	195.934	284.213	299.862	312.064	324.298	337.901		46.8305	5.54938	199.636	7.64123	298.713	8.22262	331.1	8.37112		2.09185	0.000108901	0.581388	0.00839955
PSY3	YLR376C	51.1674	40.8995	48.6923	267.106	285.542	283.996	553.552	586.042	602.239	851.934	862.366		46.9197	5.55212	278.881	8.12351	580.611	9.18143	857.15	9.7434		2.57138	0.00132531	1.05792	0.000928312
CDC16	YKL022C	49.7435	44.9447	46.0972	216.138	230.426	221.871	294.679	308.542	313.744	315.424	338.234		46.9285	5.55239	222.812	7.79968	305.655	8.25576	326.829	8.35239		2.24729	0.000980032	0.456079	0.00295909
RBD2	YPL246C	47.949	40.3655	52.6238	301.203	323.189	301.654	437.21	430.652	426.945	436.55	447.209		46.9794	5.55396	308.682	8.26998	431.602	8.75356	441.88	8.78751		2.71602	0.00164599	0.483581	0.00455534
MET16	YPR167C	52.2816	41.358	47.4488	58.4681	69.0413	63.1928	131.367	138.725	138.903	229.353	228.759		47.0295	5.55549	63.5674	5.99022	136.332	7.09098	229.056	7.83956		0.434722	0.117066	1.10076	0.000571992
PAN2	YGL094C	50.9257	44.6155	45.5994	175.649	189.306	198.429	262.218	274.12	277.806	313.558	332.462		47.0469	5.55603	187.795	7.55301	271.381	8.08418	323.01	8.33544		1.99699	0.0035008	0.531165	0.000670168
PRI2	YKL045W	48.3152	46.4328	46.5868	184.277	204.672	185.968	279.886	285.899	317.946	291.441	321.866		47.1116	5.55801	191.639	7.58225	294.577	8.2025	306.654	8.26047		2.02424	0.002289	0.620254	0.0208526
YER077C	YER077C	48.5801	47.5478	45.2095	252.123	283.54	270.649	417.248	440.882	477.937	688.331	663.245		47.1125	5.55804	268.771	8.07023	445.356	8.79881	675.788	9.40043		2.51219	0.00185351	0.728582	0.00763141
FAD1	YDL045C	46.8047	41.961	52.8704	287.58	328.978	285.01	529.703	504.459	579.483	598.234	645.865		47.212	5.56108	300.523	8.23133	537.882	9.07115	622.05	9.28089		2.67025	0.00449286	0.839815	0.0204021
TUS1	YLR425W	49.2471	48.5045	44.2861	244.346	263.176	256.461	380.681	366.016	361.291	359.606	362.743		47.3459	5.56517	254.661	7.99243	369.329	8.52876	361.174	8.49655		2.42727	0.000878986	0.53633	0.00883229
YJR111C	YJR111C	52.4747	41.1793	48.7845	140.275	157.285	129.483	224.899	225.428	284.592	271.232	325.114		47.4795	5.56923	142.348	7.15328	244.973	7.93648	298.173	8.22001		1.58404	0.0127478	0.783204	0.0613819
COQ4	YDR204W	48.7909	44.8423	49.0604	196.945	213.808	217.591	335.915	360.671	360.663	361.371	353.788		47.5645	5.57181	209.448	7.71045	352.416	8.46114	357.579	8.48212		2.13863	0.00179395	0.750689	0.000254028
PEX6	YNL329C	42.8661	44.6739	55.1734	334.651	350.665	301.194	579.609	560.174	642.428	735.38	766.082		47.5711	5.57201	328.837	8.36123	594.07	9.21449	750.731	9.55215		2.78921	0.00411263	0.853263	0.0213137
WHI4	YDL224C	52.4176	45.6264	45.0942	123.186	130.139	127.749	172.57	177.626	183.939	167.355	182.086		47.7127	5.5763	127.025	6.98896	178.045	7.4761	174.721	7.44891		1.41266	0.0029337	0.487133	0.00267118
SYN8	YAL014C	52.9773	45.3074	45.1662	228.086	254.468	243.291	296.909	318.315	345.869	261.4	287.415		47.817	5.57945	241.948	7.91856	320.364	8.32357	274.408	8.10018		2.3391	0.0026591	0.405015	0.0232353
KRE9	YJL174W	50.3559	42.8306	50.3771	107.513	119.376	105.753	156.398	161.71	185.989	147.635	152.194		47.8545	5.58058	110.881	6.79286	168.032	7.3926	149.914	7.228		1.21228	0.0113724	0.599731	0.0394215
VAM3	YOR106W	46.0321	51.4545	46.1252	270.29	266.21	276.38	347.209	337.296	323.955	298.201	310.162		47.8706	5.58107	270.96	8.08194	336.153	8.39298	304.182	8.24879		2.50087	0.000408848	0.31104	0.0184047
LCB5	YLR260W	46.7643	50.4584	46.4432	278.669	285.08	308.79	548.66	578.986	606.522	813.673	780.041		47.8886	5.58161	290.846	8.18411	578.056	9.17507	796.857	9.63818		2.6025	0.00159877	0.990952	0.000912086
RIB2	YOL066C	51.5827	47.6465	44.8747	132.33	141.309	124.202	194.543	187.705	227.239	232.385	247.841		48.0346	5.586	132.614	7.05109	203.162	7.66649	240.113	7.90757		1.46508	0.00289436	0.615403	0.0527228
AIM38	YNR018W	49.4988	44.6543	50.5806	267.354	313.395	260.576	475.626	412.583	501.358	412.034	454.929		48.2446	5.59229	280.442	8.13156	463.189	8.85546	433.481	8.75983		2.53926	0.00622905	0.7239	0.0507601
DPP1	YDR284C	43.8776	48.6494	52.3939	304.373	309.677	308.725	506.642	493.976	499.32	703.515	655.453		48.307	5.59416	307.592	8.26487	499.979	8.96572	679.484	9.4083		2.67071	3.27901e-05	0.700852	0.00074791
AUA1	YFL010W-A	53.4348	45.3056	46.2932	104.05	111.285	103.727	144.148	153.894	143.697	125.377	138.93		48.3445	5.59528	106.354	6.73273	147.246	7.20209	132.154	7.04607		1.13745	0.00581919	0.469357	0.000441108
PEX30	YLR324W	51.3412	40.8171	53.0619	478.943	520.895	478.112	952.534	923.435	1080.61	974.37	1071.22		48.4067	5.59714	492.65	8.94442	985.526	9.94475	1022.8	9.9983		3.34728	0.00162547	1.00033	0.0138072
ERG3	YLR056W	51.3812	41.0854	52.8931	746.893	823.441	819.461	1507.4	1504.98	1596.67	1483.93	1490.9		48.4532	5.59852	796.598	9.63771	1536.35	10.5853	1487.41	10.5386		4.03919	0.00127202	0.947583	0.00158681
RRN9	YMR270C	48.1418	40.3753	56.87	159.536	158.193	154.726	238.965	228.676	257.057	259.588	280.197		48.4624	5.59879	157.485	7.29907	241.566	7.91627	269.893	8.07624		1.70028	0.00289934	0.617203	0.0124836
CDC50	YCR094W	49.7524	48.4084	47.3466	247.282	279.933	262.568	351.804	322.872	416.887	359.945	410.798		48.5025	5.59999	263.261	8.04035	363.854	8.50722	385.371	8.59011		2.44036	0.00208272	0.466867	0.0890587
MRP17	YKL003C	50.0678	52.9874	42.7232	133.971	153.012	153.223	308.112	302.842	321.434	347.887	353.405		48.5928	5.60267	146.735	7.19707	310.796	8.27982	350.646	8.45387		1.5944	0.00615472	1.08275	0.00198392
CLF1	YLR117C	52.2932	41.7637	52.1961	239.371	258.035	250.183	292.397	324.344	345.019	279.889	294.883		48.751	5.60736	249.196	7.96114	320.587	8.32457	287.386	8.16685		2.35378	0.00180039	0.363432	0.0285758
SKG6	YHR149C	47.6784	50.9237	47.8826	161.63	161.664	152.815	185.304	205.825	202.111	150.725	165.375		48.8282	5.60964	158.703	7.31019	197.747	7.62751	158.05	7.30424		1.70054	0.000576526	0.317324	0.0379118
AIM18	YHR198C	51.3988	45.7524	49.4704	177.623	203.01	179.801	290.176	279.913	324.587	294.996	318.95		48.8739	5.61099	186.811	7.54544	298.225	8.22026	306.973	8.26197		1.93445	0.0049415	0.674821	0.0295944
SBH2	YER019C-A	54.9806	40.2474	51.4611	257.9	316.401	249.585	510.306	474.257	600.447	517.332	594.109		48.8964	5.61166	274.629	8.10134	528.337	9.04531	555.721	9.11822		2.48968	0.0122809	0.943975	0.0450028
SPP381	YBR152W	56.0082	44.8987	45.9045	272.826	267.757	267.998	312.894	337.205	334.376	301.718	306.084		48.9371	5.61286	269.527	8.07429	328.158	8.35825	303.901	8.24746		2.46143	7.40952e-05	0.283962	0.0243685
RAD52	YML032C	48.951	47.7914	50.0896	117.336	132.948	125.667	139.817	135.921	149.032	109.359	111.413		48.944	5.61306	125.317	6.96944	141.59	7.14558	110.386	6.78641		1.35638	0.00402146	0.176137	0.134348
BOS1	YLR078C	49.6891	43.6579	53.7591	371.793	390.153	343.264	647.737	603.902	705.504	631.377	652.119		49.0354	5.61575	368.403	8.52514	652.381	9.34957	641.748	9.32586		2.90939	0.00266129	0.824429	0.0222219
JJJ1	YNL227C	48.9477	50.7853	47.5728	161.231	207.691	168.903	297.83	269.188	350.968	364.904	383.526		49.1019	5.61771	179.275	7.48603	305.995	8.25737	374.215	8.54772		1.86832	0.0107694	0.771335	0.0690783
AEP1	YMR064W	51.2437	47.9426	48.1418	255.02	269.226	265.771	348.382	332.403	381.867	366.021	371.386		49.1094	5.61793	263.339	8.04078	354.217	8.46849	368.704	8.52632		2.42285	0.000618909	0.427714	0.0272847
YOL019W	YOL019W	50.3396	44.3619	53.962	120.195	126.588	121.313	161.465	155.456	176.219	222.311	220.387		49.5545	5.63094	122.699	6.93898	164.38	7.36089	221.349	7.79018		1.30803	0.00392865	0.421915	0.0310372
LRS4	YDR439W	49.7589	46.1634	53.1695	154.196	157.715	141.775	206.369	194.712	242.251	171.036	190.365		49.6973	5.63509	151.229	7.24059	214.444	7.74446	180.701	7.49746		1.60549	0.00443146	0.503869	0.0807162
MTF2	YDL044C	52.6909	48.3367	48.6379	158.109	174.066	161.613	235.192	244.499	257.997	272.46	280.444		49.8885	5.64064	164.596	7.36279	245.896	7.9419	276.452	8.11089		1.72215	0.00265918	0.579119	0.0090393
ORC3	YLL004W	48.2508	49.7387	51.9068	288.705	297.118	301.169	383.128	402.131	379.055	397.901	389.381		49.9654	5.64286	295.664	8.20781	388.105	8.6003	393.641	8.62074		2.56496	0.000118772	0.392487	0.00721241
YMR310C	YMR310C	57.215	45.7484	46.9923	173.331	190.322	160.353	214.331	214.687	240.244	206.633	211.774		49.9852	5.64343	174.669	7.44848	223.087	7.80146	209.204	7.70876		1.80505	0.00634193	0.352988	0.0986694
TDA11	YHR159W	52.4951	49.8641	47.6374	136.797	142.529	155.619	209.166	229.606	215.611	216.236	219.555		49.9989	5.64382	144.982	7.17973	218.128	7.76903	217.895	7.76749		1.5359	0.00528609	0.589302	0.0112611
IES5	YER092W	53.2269	47.726	49.2081	80.1983	65.8305	75.5427	93.8359	93.9972	90.8046	84.9446	79.6044		50.0537	5.6454	73.8572	6.20667	92.8792	6.53728	82.2745	6.36237		0.561262	0.0140866	0.330618	0.0537233
PUT1	YLR142W	60.9018	39.9159	49.3806	121.179	143.034	127.16	619.869	669.644	714.057	1873.42	1981.42		50.0661	5.64576	130.458	7.02744	667.857	9.38339	1927.42	10.9125		1.38168	0.0231034	2.35596	0.00233762
ELP6	YMR312W	52.5968	50.3385	47.5103	143.603	166.26	168.373	218.729	213.446	236.47	256.221	262.615		50.1485	5.64814	159.412	7.31662	222.882	7.80013	259.418	8.01913		1.66848	0.00707473	0.483518	0.0170323
NSE1	YLR007W	48.7577	51.4362	50.316	285.489	283.498	285.055	397.311	415.828	433.62	313.23	348.285		50.17	5.64875	284.681	8.1532	415.586	8.699	330.758	8.36963		2.50445	3.32748e-05	0.545804	0.00653032
BUR6	YER159C	50.6077	48.4907	51.425	115.122	111.105	111.692	103.453	112.276	100.6	90.916	81.7088		50.1745	5.64888	112.64	6.81557	105.443	6.72032	86.3124	6.4315		1.16669	0.000386473	-0.0952516	0.227799
YKL100C	YKL100C	46.981	47.2461	56.3422	604.237	681.855	620.82	1038.55	956.303	1079.39	983.604	1051.03		50.1898	5.64932	635.637	9.31206	1024.75	10.0011	1017.32	9.99055		3.66274	0.0017708	0.688993	0.0213303
DAL81	YIR023W	59.8002	37.426	53.5155	118.657	173.99	190.913	178.713	134.209	167.14	145.517	121.227		50.2472	5.65097	161.187	7.33259	160.021	7.32211	133.372	7.05931		1.68162	0.0509318	-0.0104742	0.973377
OTU2	YHL013C	51.2868	55.16	44.3964	262.288	235.782	278.037	306.642	409.609	336.603	428.505	323.747		50.2811	5.65194	258.702	8.01515	350.951	8.45513	376.126	8.55507		2.36321	0.00538698	0.439978	0.153323
CSE2	YNR010W	56.0637	47.6644	47.5408	176.33	167.953	164.72	232.407	240.512	248.299	213.711	226.55		50.423	5.65601	169.668	7.40657	240.406	7.90933	220.131	7.78222		1.75056	7.50033e-05	0.502761	0.0125225
LRP1	YHR081W	51.5218	47.624	52.1451	232.39	253.961	256.371	330.656	323.034	334.038	232.636	251.392		50.4303	5.65622	247.574	7.95172	329.243	8.36301	242.014	7.91895		2.2955	0.00170906	0.411291	0.0110619
SKI8	YGL213C	51.0321	49.8089	51.0386	137.625	133.291	134.644	162.748	162.067	165.042	149.662	158.436		50.6265	5.66182	135.187	7.07881	163.286	7.35125	154.049	7.26725		1.41699	0.000144618	0.272445	0.0030678
MUP1	YGR055W	50.0166	44.4641	57.5134	141.975	175.82	153.924	205.434	181.76	226.336	211.15	223.326		50.6647	5.66291	157.24	7.29682	204.51	7.67603	217.238	7.76313		1.63391	0.0133882	0.379206	0.151266
RSM18	YER050C	60.7245	41.8536	49.5544	170.572	185.762	184.472	209.98	214.436	232.917	210.38	208.395		50.7108	5.66422	180.269	7.494	219.111	7.77552	209.387	7.71003		1.82978	0.00613077	0.281513	0.0209654
APL1	YJR005W	53.1269	45.6978	53.4454	266.119	311.887	288.586	392.596	392.723	428.395	368.073	424.289		50.7567	5.66553	288.864	8.17425	404.571	8.66025	396.181	8.63002		2.50872	0.00417213	0.486004	0.0229949
FIP1	YJR093C	49.6579	49.8187	52.9029	160.732	173.811	159.832	186.655	192.799	195.526	113.384	109.203		50.7932	5.66656	164.792	7.3645	191.66	7.58241	111.293	6.79823		1.69794	0.00202534	0.217906	0.0310207
IGD1	YFR017C	56.0999	38.4532	57.9471	69.1515	83.6039	77.2764	133.83	99.3391	159.924	114.342	157.084		50.8334	5.6677	76.6773	6.26073	131.031	7.03376	135.713	7.08442		0.593022	0.119167	0.773038	0.112861
ERG24	YNL280C	51.1085	40.5471	60.8456	547.776	583.629	555.936	1112.19	1037.39	1195.32	1229.13	1277.79		50.8337	5.66771	562.447	9.13557	1114.97	10.1228	1253.46	10.2917		3.46786	0.000945278	0.987212	0.0093876
RFA3	YJL173C	48.4026	62.6177	42.1215	153.825	143.035	181.469	163.436	197.639	167.258	153.296	124.973		51.0473	5.67376	159.443	7.3169	176.111	7.46034	139.135	7.12034		1.64314	0.0239311	0.143444	0.495597
LAS1	YKR063C	46.2653	46.882	60.1183	165.38	188.516	179.094	192.617	203.591	202.289	226.094	245.482		51.0885	5.67493	177.663	7.473	199.499	7.64024	235.788	7.88135		1.79807	0.00352017	0.167236	0.025788
ORT1	YOR130C	47.6625	53.56	53.0395	273.85	250.693	274.795	367.64	431.941	405.571	434.404	395.579		51.4207	5.68428	266.446	8.0577	401.717	8.65004	414.991	8.69694		2.37342	0.00176173	0.592338	0.0333632
ERP4	YOR016C	58.0056	39.8405	56.545	425.141	462.851	465.519	778.975	749.076	854.575	787.878	867.437		51.4637	5.68548	451.17	8.81753	794.209	9.63337	827.658	9.69289		3.13205	0.00175819	0.815846	0.00764725
YOL036W	YOL036W	59.8697	42.4739	52.1401	240.197	260.65	242.448	282.068	285.935	336.596	262.048	289.687		51.4946	5.68635	247.765	7.95283	301.533	8.23617	275.868	8.10783		2.26648	0.00331313	0.283343	0.12222
SLY41	YOR307C	50.7999	52.0251	51.7632	262.559	287.22	259.85	396.527	410.928	473.858	431.935	459.776		51.5294	5.68732	269.876	8.07615	427.104	8.73844	445.856	8.80043		2.38883	0.00150862	0.66229	0.0314141
PEP7	YDR323C	53.7067	45.3035	56.1077	250.241	284.947	268.25	494.532	550.683	573.396	646.503	602.068		51.706	5.69226	267.813	8.06508	539.537	9.07558	624.285	9.28606		2.37282	0.00338295	1.0105	0.00427366
SWP82	YFL049W	57.1137	50.3565	48.081	129.967	158.983	151.123	190.648	175.118	206.156	191.6	197.118		51.8504	5.69628	146.691	7.19664	190.641	7.57471	194.359	7.60258		1.50035	0.0134494	0.378076	0.0882749
YSP2	YDR326C	51.4344	49.1367	54.9924	353.846	404.975	366.837	666.288	652.947	761.794	891.628	983.502		51.8545	5.6964	375.219	8.55159	693.676	9.43812	937.565	9.87277		2.85519	0.0025821	0.886528	0.0173781
RSR1	YGR152C	48.1743	56.0784	51.9193	194.462	198.643	204.519	340.9	324.484	357.525	412.131	397.209		52.0573	5.70203	199.208	7.63813	340.97	8.4135	404.67	8.6606		1.9361	0.000395922	0.775368	0.00331547
SDS3	YIL084C	55.7201	48.2686	52.1906	106.451	96.0814	107.177	104.446	113.948	120.959	98.3632	84.4864		52.0598	5.7021	103.236	6.68981	113.118	6.82168	91.4248	6.51451		0.987712	0.00165224	0.131872	0.244498
CUS1	YMR240C	52.0654	51.6305	52.5786	213.052	212.379	234.348	292.595	329.415	358.586	375.656	381.568		52.0915	5.70298	219.926	7.78088	326.865	8.35255	378.612	8.56458		2.0779	0.00171903	0.571676	0.0163743
NSG2	YNL156C	57.3754	42.9086	56.0279	416.415	442.197	429.424	743.314	786.655	785.843	863.486	878.664		52.104	5.70332	429.345	8.74599	771.937	9.59234	871.075	9.76665		3.04267	0.000973159	0.846345	0.000625553
YDL157C	YDL157C	51.2256	50.5624	55.3999	370.823	388.801	386.709	766.061	783.519	794.251	861.619	845.246		52.396	5.71138	382.111	8.57785	781.277	9.60969	853.433	9.73713		2.86646	0.000272105	1.03184	0.000110203
YDL063C	YDL063C	58.1997	41.8451	57.1679	372.471	411.515	401.169	569.316	582.633	634.477	625.602	655.802		52.4042	5.71161	395.052	8.6259	595.475	9.2179	640.702	9.32351		2.91429	0.0021751	0.592	0.00800599
TEM1	YML064C	51.2805	54.8338	51.1617	237.7	240.489	234.198	291.069	304.391	309.786	299.524	289.552		52.4253	5.71219	237.462	7.89155	301.749	8.2372	294.538	8.20231		2.17936	3.06475e-05	0.345649	0.00981721
PET8	YNL003C	51.9971	56.9876	48.4551	280.685	247.418	286.762	340.971	398.374	330.845	421.87	342.332		52.4799	5.71369	271.622	8.08545	356.73	8.47869	382.101	8.57781		2.37176	0.00442242	0.393234	0.124738
TAH1	YCR060W	54.5493	47.8708	55.6832	270.468	348.435	310.646	783.015	793.403	907.477	941.089	1003.38		52.7011	5.71976	309.85	8.27542	827.965	9.69343	972.235	9.92516		2.55566	0.00892649	1.418	0.00711158
YGL159W	YGL159W	55.0691	49.1282	54.0063	297.177	365.52	341.843	515.862	489.756	626.396	537.813	659.646		52.7345	5.72068	334.847	8.38736	544.005	9.08748	598.729	9.22576		2.66668	0.0058294	0.700118	0.046084
CNL1	YDR357C	56.7717	50.0971	51.5008	234.834	258.076	254.713	271.913	300.17	309.638	190.257	194.826		52.7899	5.72219	249.208	7.9612	293.907	8.19922	192.541	7.58903		2.23902	0.00222492	0.238011	0.0138397
ATG18	YFR021W	57.28	39.4586	61.7351	193.134	206.839	206.303	354.955	403.718	410.604	446.39	436.334		52.8246	5.72314	202.092	7.65887	389.759	8.60644	441.362	8.78582		1.93573	0.00394176	0.94757	0.0048369
AGP2	YBR132C	53.3697	50.8003	54.8875	354.505	338.498	337.51	519.289	539.342	523.776	661.265	588.26		53.0192	5.72844	343.504	8.42418	527.469	9.04294	624.763	9.28716		2.69574	0.00036129	0.618758	0.0032253
RIM13	YMR154C	55.8296	46.1299	57.424	222.202	273.157	241.52	386.997	354.309	460.811	392.187	434.16		53.1278	5.7314	245.626	7.94032	400.706	8.6464	413.173	8.6906		2.20893	0.0086367	0.706078	0.0610249
MBR1	YKL093W	56.5419	54.3282	48.6189	190.296	195.848	200.771	333.701	345.311	359.493	332.428	335.996		53.163	5.73235	195.638	7.61205	346.168	8.43533	334.212	8.38462		1.87969	0.00139788	0.823285	0.000874233
TIR3	YIL011W	105.485	8.77699	45.2481	32.2461	194	316.547	183.817	141.983	168.198	176.283	42.2084		53.17	5.73254	180.931	7.4993	164.666	7.3634	109.246	6.77143		1.76675	0.342505	-0.135897	0.870992
URM1	YIL008W	53.3162	55.2463	51.0603	184.031	190.334	197.168	311.462	361.245	355.098	310.292	288.522		53.2076	5.73356	190.511	7.57373	342.602	8.42039	299.407	8.22596		1.84017	0.00111061	0.846658	0.00710284
DIE2	YGR227W	54.3674	48.5791	56.701	259.389	254.848	260.921	408.021	401.401	405.963	383.877	387.266		53.2158	5.73378	258.386	8.01338	405.128	8.66224	385.572	8.59085		2.2796	8.44157e-06	0.648851	5.0289e-05
YMR045C	YMR045C	46.839	48.3683	64.9485	784.62	820.31	828.316	966.198	980.759	1003.21	821.711	833.756		53.3853	5.73837	811.082	9.6637	983.389	9.94162	827.734	9.69302		3.92533	0.00018334	0.277914	0.00130684
RGP1	YDR137W	52.9978	52.087	55.0713	203.296	216.953	220.636	267.472	292.036	326.545	304.845	313.412		53.3854	5.73837	213.628	7.73896	295.351	8.20629	309.129	8.27206		2.00059	0.000963069	0.467327	0.0225925
PMD1	YER132C	55.835	47.0209	57.6178	150.273	172.966	181.79	228.683	256.824	228.266	223.928	241.204		53.4912	5.74123	168.343	7.39526	237.924	7.89436	232.566	7.8615		1.65403	0.00782493	0.499099	0.0269475
POL31	YJR006W	58.0232	47.4529	55.1745	193.487	212.138	182.297	312.536	298.685	346.883	329.265	370.221		53.5502	5.74282	195.974	7.61452	319.368	8.31908	349.743	8.45015		1.8717	0.00633284	0.704558	0.0320337
CHO1	YER026C	56.2688	42.7229	61.7935	345.982	421.022	392.744	822.6	703.869	914.477	788.61	915.075		53.5951	5.74403	386.583	8.59463	813.649	9.66826	851.842	9.73444		2.8506	0.00585535	1.07363	0.0282004
YJR129C	YJR129C	50.4358	49.7197	60.6834	201.724	211.607	209.113	236.649	213.636	243.417	219.14	227.899		53.613	5.74451	207.481	7.69684	231.234	7.85321	223.519	7.80426		1.95233	0.000707019	0.156372	0.160328
MLF3	YNL074C	51.9722	48.5289	60.9119	161.981	168.852	164.676	283.474	338.707	352.38	336.66	359.532		53.8043	5.74965	165.17	7.3678	324.854	8.34365	348.096	8.44334		1.61815	0.00187422	0.975841	0.014997
SAC7	YDR389W	59.7487	39.0654	62.6161	299.797	337.487	295.478	563.098	509.941	574.27	613.29	715.432		53.8101	5.7498	310.921	8.2804	549.103	9.10093	664.361	9.37582		2.5306	0.00645608	0.82053	0.0188443
CDC7	YDL017W	58.1428	52.5751	50.9028	248.389	245.287	244.26	317.993	374.214	337.674	347.644	299.204		53.8736	5.75151	245.979	7.94239	343.294	8.4233	323.424	8.33728		2.19088	2.43479e-05	0.48091	0.0299663
YHR192W	YHR192W	53.3001	49.0869	59.3773	376.211	379.309	400.355	652.211	653.728	680.98	673.484	666.809		53.9214	5.75279	385.292	8.58981	662.306	9.37135	670.147	9.38833		2.83702	0.000250623	0.781548	4.51762e-05
YGR021W	YGR021W	53.8058	56.1373	51.9075	197.127	188.784	207.504	296.716	336.287	338.276	318.647	294.7		53.9502	5.75356	197.805	7.62794	323.76	8.33878	306.673	8.26056		1.87438	0.00211763	0.710844	0.0121979
FLC1	YPL221W	55.9563	50.0047	55.9922	384.701	435.04	408.868	603.278	555.974	647.782	766.302	709.978		53.9844	5.75447	409.536	8.67785	602.345	9.23445	738.14	9.52775		2.92338	0.00209629	0.556598	0.0338661
YPC1	YBR183W	58.542	55.2579	48.2108	357.374	403.783	366.784	1001.85	903.487	1039.09	1396.18	1495.55		54.0036	5.75498	375.98	8.55451	981.476	9.93881	1445.87	10.4977		2.79953	0.00200688	1.3843	0.00771743
GYP6	YJL044C	56.1899	49.6874	56.3935	347.359	360.633	363.998	459.241	492.292	480.222	543.038	506.366		54.0903	5.7573	357.33	8.48111	477.252	8.89861	524.702	9.03535		2.72382	0.00040599	0.417493	0.00249476
IMG1	YCR046C	51.9606	57.5601	52.7745	172.991	181.219	187.234	269.378	291.813	277.88	353.07	344.748		54.0984	5.75751	180.481	7.49571	279.69	8.12769	348.909	8.44671		1.73819	0.00105535	0.631981	0.00355237
TAF11	YML015C	57.2624	57.173	48.1056	205.464	202.852	228.002	265.941	273.818	297.444	205.304	208.232		54.1803	5.7597	212.106	7.72864	279.068	8.12447	206.768	7.69187		1.96894	0.00482476	0.39583	0.00237922
YDR352W	YDR352W	54.4874	50.0727	58.0402	325.568	353.904	344.198	479.539	454.853	482.704	432.336	442.117		54.2001	5.76022	341.223	8.41457	472.365	8.88376	437.226	8.77224		2.65435	0.00108549	0.469187	0.0141063
TPO4	YOR273C	58.39	57.1513	47.1668	228.448	212.426	231.024	236.952	236.73	243.464	273.045	226.354		54.236	5.76118	223.966	7.80714	239.049	7.90116	249.7	7.96405		2.04596	0.00235579	0.0940246	0.0864614
IRA2	YOL081W	63.2195	50.7618	48.7435	394.933	454.992	426.361	551.081	576.182	635.738	598.267	596.961		54.2416	5.76133	425.429	8.73277	587.667	9.19886	597.614	9.22307		2.97145	0.00323982	0.466082	0.0240759
PBN1	YCL052C	54.6127	50.6509	57.5661	346.048	389.847	366.326	694.227	701.827	739.51	843.148	849.166		54.2766	5.76226	367.407	8.52124	711.855	9.47544	846.157	9.72478		2.75898	0.0019815	0.954204	0.00264983
SGF29	YCL010C	57.0139	54.1926	51.8093	136.194	156.812	140.468	122.776	128.874	138.157	95.592	98.7739		54.3386	5.76391	144.491	7.17484	129.936	7.02165	97.183	6.60263		1.41093	0.00565349	-0.153185	0.188809
SNU66	YOR308C	52.657	53.5289	57.207	204.644	225.708	194.314	280.763	316.799	322.517	316.754	327.699		54.4643	5.76724	208.222	7.70198	306.693	8.26065	322.226	8.33193		1.93474	0.00434052	0.558673	0.0238376
ATG8	YBL078C	62.5376	51.096	50.0602	155.99	162.648	152.366	331.079	333.248	337.55	576.619	642.593		54.5646	5.76989	157.001	7.29463	333.959	8.38353	609.606	9.25173		1.52474	0.00259192	1.08889	0.000593372
RPL17A	YKL180W	60.0384	39.3763	64.457	113.669	161.173	122.112	210.96	197.83	293.675	248.117	323.263		54.6239	5.77146	132.318	7.04787	234.155	7.87132	285.69	8.15831		1.27641	0.0721458	0.823455	0.120734
TLG1	YDR468C	53.5255	53.5455	56.8097	323.29	361.79	341.461	539.806	549.665	573.762	598.54	613.516		54.6269	5.77154	342.18	8.41861	554.411	9.11481	606.028	9.24324		2.64707	0.0015143	0.696199	0.00373247
TIM9	YEL020W-A	58.8059	52.7657	52.3835	134.906	144.865	127.097	226.205	222.335	237.942	261.966	263.996		54.6517	5.77219	135.623	7.08345	228.827	7.83812	262.981	8.03881		1.31126	0.00471308	0.754661	0.0106182
VPS30	YPL120W	52.4931	53.3251	58.5527	327.947	341.398	344.212	503.954	527.926	515.911	573.481	569.331		54.7903	5.77585	337.852	8.40025	515.93	9.01103	571.406	9.15837		2.6244	0.000186613	0.610783	0.000611111
YND1	YER005W	57.8568	51.056	55.4583	333.424	343.575	328.487	467.898	503.905	508.492	508.611	538.821		54.7904	5.77585	335.162	8.38871	493.432	8.94671	523.716	9.03264		2.61286	0.000475776	0.557992	0.00686761
MSR1	YHR091C	52.2132	53.0391	59.2238	295.277	332.688	304.387	440.89	466.232	479.664	489.628	509.616		54.8254	5.77677	310.784	8.27977	462.262	8.85257	499.622	8.96469		2.503	0.00214032	0.572799	0.00663345
HIT1	YJR055W	64.1009	38.2345	62.6235	142.165	196.183	133.014	247.013	188.636	285.864	217.443	296.186		54.9863	5.781	157.121	7.29573	240.504	7.90992	256.815	8.00458		1.51473	0.0676004	0.61419	0.221463
CYK3	YDL117W	52.5084	48.464	64.255	254.366	291.079	269.708	552.162	529.907	576.664	695.822	742.038		55.0758	5.78335	271.718	8.08596	552.911	9.1109	718.93	9.48971		2.30262	0.00359684	1.02494	0.00571389
PKH2	YOL100W	55.7286	56.8515	53.4606	289.177	295.193	269.331	402.893	409.188	432.118	410.787	471.496		55.3469	5.79043	284.567	8.15262	414.733	8.69604	441.141	8.7851		2.36219	0.000884762	0.543414	0.0153414
SKP1	YDR328C	44.5608	65.0925	56.4976	218.317	187.859	239.686	267.575	351.003	264.479	262.221	185.695		55.3836	5.79139	215.287	7.75012	294.352	8.2014	223.958	7.80708		1.95873	0.0134964	0.451281	0.204791
FCY2	YER056C	52.4276	60.4143	54.1823	308.328	335.959	333.925	342.608	334.44	346.711	259.502	264.932		55.6747	5.79895	326.071	8.34904	341.253	8.4147	262.217	8.03462		2.55009	0.000737738	0.0656571	0.281876
YMR134W	YMR134W	57.6271	56.5747	52.8458	503.397	558.837	533.659	956.785	944.687	1034.16	1101.81	1092.82		55.6825	5.79915	531.964	9.05519	978.544	9.93449	1097.32	10.0998		3.25603	0.00119288	0.879307	0.0055049
ACF4	YJR083C	56.428	55.8873	55.0362	145.122	172.08	158.739	269.551	281.723	301.519	402.253	386.604		55.7838	5.80178	158.647	7.30968	284.264	8.15109	394.428	8.62362		1.5079	0.00591925	0.841413	0.00577093
YKU70	YMR284W	64.589	50.3891	52.3962	226.757	243.783	241.281	325.4	327.434	390.702	445.687	463.774		55.7914	5.80197	237.274	7.89041	347.845	8.4423	454.731	8.82887		2.08844	0.0028706	0.551894	0.0309
LIN1	YHR156C	55.2527	55.2268	57.2998	278.888	303.394	302.643	479.015	508.674	519.487	505.714	540.41		55.9264	5.80546	294.975	8.20445	502.392	8.97267	523.062	9.03084		2.39899	0.00104931	0.768221	0.000567365
PTP3	YER075C	53.2873	58.4484	56.1635	215.143	244.149	215.631	208.313	213.933	232.816	194.264	225.153		55.9664	5.80649	224.974	7.81362	218.354	7.77053	209.709	7.71224		2.00713	0.00244644	-0.0430915	0.676315
YLF2	YHL014C	59.5468	52.7031	55.7188	320.628	357.1	328.186	459.029	467.808	484.645	420.729	437.109		55.9896	5.80709	335.305	8.38933	470.494	8.87803	428.919	8.74456		2.58224	0.00214744	0.488704	0.00954673
ART5	YGR068C	56.4128	48.4724	63.3598	298.582	317.428	298.088	427.603	437.205	481.873	436.623	466.951		56.0817	5.80946	304.699	8.25124	448.894	8.81023	451.787	8.8195		2.44179	0.00174306	0.558987	0.0186537
VPS28	YPL065W	57.5314	52.3027	58.7799	206.924	235.258	205.271	265.737	288.059	305.086	255.995	295.225		56.2047	5.81262	215.818	7.75367	286.294	8.16135	275.61	8.10648		1.94105	0.00533136	0.407684	0.0412329
GCN3	YKR026C	58.6197	51.342	58.884	265.376	275.12	269.622	373.063	398.888	407.596	392.193	407.324		56.2819	5.8146	270.039	8.07703	393.182	8.61905	399.759	8.64298		2.26243	0.000577805	0.542029	0.00500949
INM2	YDR287W	59.1848	48.6233	61.0782	167.888	161.345	159.668	230.448	252.599	253.013	282.107	295.988		56.2954	5.81495	162.967	7.34844	245.353	7.93872	289.048	8.17516		1.53349	0.00154966	0.590281	0.0142226
YGR127W	YGR127W	63.0398	49.8731	56.2821	209.716	237.817	218.333	515.998	516.775	598.482	835.45	914.743		56.3983	5.81758	221.955	7.79413	543.752	9.0868	875.097	9.7733		1.97654	0.0052483	1.29268	0.00870631
SHE2	YKL130C	57.5039	59.8552	51.8386	351.665	282.39	358.18	380.479	522.6	407.471	465.623	405.553		56.3992	5.8176	330.745	8.36958	436.85	8.77099	435.588	8.76682		2.55197	0.00895876	0.401419	0.25566
VPS34	YLR240W	66.4758	45.1654	57.9353	462.15	520.092	510.831	825.018	828.297	930.405	901.651	951.241		56.5255	5.82083	497.691	8.95911	861.24	9.75027	926.446	9.85556		3.13828	0.00285379	0.791165	0.00773057
YHR177W	YHR177W	61.6307	56.2673	51.9538	203.118	218.661	203.176	286.637	306.873	290.073	301.999	300.268		56.6173	5.82317	208.318	7.70265	294.528	8.20226	301.134	8.23426		1.87948	0.00158144	0.499613	0.000262755
UTP11	YKL099C	60.392	54.0733	55.4635	245.15	277.769	246.204	398.823	383.731	437.795	436.528	482.789		56.6429	5.82382	256.374	8.00211	406.783	8.66812	459.659	8.84442		2.17828	0.0036536	0.666008	0.026071
MRPL51	YPR100W	53.2497	58.1485	58.5426	196.833	201.797	189.605	282.959	264.58	273.141	244.054	263.495		56.6469	5.82393	196.078	7.61529	273.56	8.09571	253.774	7.9874		1.79136	0.000899474	0.480427	0.00896802
SSL1	YLR005W	65.8318	51.7347	52.3789	330.65	354.02	361.893	568.179	611.289	623.432	682.398	661.589		56.6485	5.82397	348.854	8.44648	600.967	9.23114	671.994	9.3923		2.62252	0.00223966	0.78466	0.000859295
NCS2	YNL119W	54.6395	52.85	62.4591	174.127	190.162	189.235	220.556	239.983	249.817	241.283	256.271		56.6495	5.82399	184.508	7.52754	236.785	7.88744	248.777	7.95871		1.70355	0.00163346	0.359896	0.00659399
LAG1	YHL003C	55.3699	52.1073	62.6679	364.07	383.1	347.233	514.702	497.071	606.133	441.293	491.601		56.715	5.82566	364.801	8.51097	539.302	9.07495	466.447	8.86557		2.68531	0.0018881	0.563984	0.0569056
CSM1	YCR086W	62.5354	54.6266	53.1892	175.67	163.689	184.817	180.539	215.421	211.486	145.54	137.401		56.7837	5.82741	174.725	7.44894	202.482	7.66165	141.471	7.14436		1.62154	0.00344788	0.212705	0.176852
BOI1	YBL085W	63.5441	51.7703	55.0983	123.83	130.639	125.177	142.505	144.704	135.637	139.106	136.697		56.8042	5.82793	126.549	6.98355	140.949	7.13903	137.901	7.10749		1.15562	0.00586957	0.155478	0.0261904
ORC4	YPR162C	60.6219	53.7775	56.5039	262.447	287.031	272.505	377.763	380.058	421.293	441.505	462.999		56.9678	5.83207	273.994	8.098	393.038	8.61852	452.252	8.82098		2.26593	0.00174857	0.520523	0.0180294
RRD1	YIL153W	57.5832	53.7739	59.9514	209.729	219.884	212.167	371.552	373.084	388.029	403.914	404.002		57.1028	5.83549	213.927	7.74097	377.555	8.56054	403.958	8.65806		1.90548	0.000875459	0.81957	0.00162491
TRE2	YOR256C	60.4961	52.1375	58.7949	332.455	387.136	321.482	492.468	499.19	549.975	521.986	576.321		57.1428	5.8365	347.024	8.43889	513.878	9.00528	549.154	9.10107		2.60239	0.00608516	0.566388	0.0386423
SAN1	YDR143C	64.8855	54.1558	52.5114	180.988	186.302	180.073	210.416	217.207	233.018	187.502	175.942		57.1842	5.83755	182.454	7.51139	220.214	7.78276	181.722	7.50559		1.67385	0.00144739	0.271369	0.0382505
MGR1	YCL044C	64.3277	48.9228	58.4363	244.366	313.59	235.584	457.281	370.668	526.791	433.064	571.666		57.2289	5.83867	264.513	8.0472	451.58	8.81884	502.365	8.97259		2.20852	0.0186406	0.771641	0.112861
ENA1	YDR040C	55.1437	64.2811	52.3036	142.625	141.286	165.007	134.407	154.743	151.897	211.851	201.891		57.2428	5.83902	149.639	7.22535	147.016	7.19983	206.871	7.69259		1.38632	0.0128934	-0.0255195	0.778391
PSF3	YOL146W	61.5828	60.6147	49.7293	157.639	154.222	159.449	214.886	214.488	215.953	221.339	211.727		57.3089	5.84069	157.103	7.29557	215.109	7.74892	216.533	7.75844		1.45488	0.00251362	0.453354	0.000393057
SEC10	YLR166C	67.4645	44.563	59.9374	278.96	295.669	314.101	418.849	448.549	490.235	449.523	481.024		57.3216	5.84101	296.243	8.21064	452.544	8.82192	465.274	8.86194		2.36963	0.0032916	0.611276	0.00456942
YBR225W	YBR225W	67.2894	44.2434	60.599	233.124	283.798	226.805	415.619	390.726	486.755	491.402	578.268		57.3773	5.84241	247.909	7.95367	431.033	8.75166	534.835	9.06295		2.11126	0.0161506	0.797989	0.053559
YIF1	YNL263C	60.6941	43.3589	68.1426	347.958	436.185	356.44	679.708	557.698	763.969	545.298	710.985		57.3985	5.84294	380.194	8.57059	667.125	9.38181	628.141	9.29495		2.72765	0.0115639	0.81122	0.0785681
KAR3	YPR141C	57.56	56.7404	58.1535	220.455	229.962	214.17	285.138	296.049	315.572	255.389	270.85		57.4846	5.8451	221.529	7.79135	298.92	8.22361	263.12	8.03957		1.94625	0.000927645	0.432262	0.0232558
YIR007W	YIR007W	52.0964	55.2543	65.4367	419.741	471.361	439.834	673.218	715.672	798.688	799.534	798.172		57.5958	5.84789	443.645	8.79326	729.193	9.51016	798.853	9.64179		2.94537	0.00153742	0.716893	0.0161621
CST26	YBR042C	56.2334	50.3267	66.3226	421.117	445.38	444.409	552.613	582.597	621.991	626.15	613.813		57.6276	5.84869	436.969	8.77139	585.734	9.1941	619.981	9.27608		2.9227	0.000529424	0.422715	0.00937058
SLM4	YBR077C	58.381	56.5517	57.9631	176.531	172.37	184.164	244.151	266.941	243.15	267.887	260.384		57.6319	5.8488	177.688	7.47321	251.414	7.97392	264.135	8.04513		1.62441	0.000685579	0.500716	0.0204817
THP3	YPR045C	60.2266	63.6754	49.1576	236.424	286.833	255.158	378.522	411.457	417.175	445.765	460.95		57.6865	5.85016	259.472	8.01943	402.385	8.65243	453.357	8.82451		2.16927	0.00459065	0.632998	0.00566464
FTH1	YBR207W	62.0977	53.3828	57.9423	418.253	430.708	426.178	603.377	610.928	645.081	659.094	684.427		57.8076	5.85319	425.046	8.73148	619.795	9.27565	671.761	9.3918		2.87829	0.000278649	0.544172	0.00387582
SSF1	YHR066W	60.7141	52.1415	61.3203	305.661	331.582	293.122	505.507	466.715	574.674	610.113	732.451		58.0586	5.85944	310.122	8.27669	515.632	9.0102	671.282	9.39078		2.41725	0.00316082	0.733507	0.0399609
ALG9	YNL219C	46.9825	62.3005	64.912	655.314	690.604	679.522	1174.43	1200.65	1249.97	1297.87	1266.8		58.065	5.8596	675.147	9.39906	1208.35	10.2388	1282.34	10.3246		3.53946	9.12908e-05	0.839766	0.00124158
PNG1	YPL096W	60.2974	55.279	58.7506	290.65	361.387	305.624	521.467	500.264	542.437	560.686	614.1		58.109	5.86069	319.22	8.31841	521.389	9.02622	587.393	9.19818		2.45772	0.00766867	0.707809	0.0237053
COQ3	YOL096C	60.2471	57.7827	56.4499	281.535	267.337	274.221	422.057	478.297	441.349	519.698	457.433		58.1599	5.86195	274.364	8.09995	447.234	8.80489	488.565	8.93241		2.238	0.000258471	0.704938	0.0138194
MED6	YHR058C	64.0735	43.2701	67.2685	154.253	188.276	152.964	233.748	205.594	273.805	196.008	233.113		58.204	5.86305	165.164	7.36776	237.716	7.89309	214.56	7.74524		1.50471	0.0303381	0.525335	0.137391
YLR460C	YLR460C	61.862	52.1665	60.7706	213.658	226.009	225.873	444.355	452.668	506.248	515.831	537.931		58.2664	5.86459	221.847	7.79342	467.757	8.86962	526.881	9.04133		1.92883	0.00153181	1.0762	0.00489687
ANT1	YPR128C	59.1022	54.0461	61.6714	431.363	457.137	437.269	656.82	697.875	707.717	738.479	764.898		58.2732	5.86476	441.923	8.78765	687.471	9.42515	751.688	9.55399		2.92289	0.000647642	0.637503	0.0028811
SCT1	YBL011W	68.0985	51.1492	55.9398	447.645	530.255	460.719	683.534	643.519	804.879	637.001	686.611		58.3958	5.86779	479.54	8.90551	710.644	9.47298	661.806	9.37026		3.03771	0.00499694	0.567477	0.0741458
SPO22	YIL073C	57.4027	56.2814	61.6034	112.609	119.079	109.922	154.519	177.056	168.255	157.84	139.482		58.4292	5.86862	113.87	6.83124	166.61	7.38033	148.661	7.21588		0.962627	0.00564016	0.549087	0.0103817
TES1	YJR019C	60.4206	52.8803	62.3043	243.378	243.87	247.373	355.628	368.503	379.581	403.974	375.056		58.5351	5.87123	244.874	7.93589	367.904	8.52319	389.515	8.60554		2.06466	0.000166413	0.587292	0.0022279
POA1	YBR022W	60.7414	53.7173	61.5895	208.162	227.573	228.126	326.636	352.558	357.529	371.585	394.283		58.6827	5.87486	221.287	7.78977	345.574	8.43285	382.934	8.58095		1.91491	0.00234046	0.643077	0.000651596
RAV2	YDR202C	64.5035	52.8385	58.9238	231.036	266.149	252.922	395.188	384.363	432.019	395.43	442.39		58.7553	5.87665	250.036	7.96599	403.857	8.6577	418.91	8.7105		2.08934	0.00499658	0.691709	0.013888
RPS1B	YML063W	63.3515	48.7709	64.2347	208.813	257.722	185.497	486.474	395.784	588.979	509.434	686.842		58.7857	5.87739	217.344	7.76384	490.412	8.93785	598.138	9.22433		1.88644	0.026132	1.17401	0.0705624
YSP3	YOR003W	59.6338	58.2411	59.2534	196.727	217.213	197.119	425.816	404.232	489.955	594.156	638.919		59.0428	5.88369	203.686	7.67021	440.001	8.78136	616.537	9.26804		1.78652	0.00244657	1.11116	0.0165239
CEF1	YMR213W	53.5556	56.3869	67.4173	174.85	178.187	187.952	230.758	238.024	231.75	221.223	220.487		59.1199	5.88557	180.33	7.49449	233.511	7.86734	220.855	7.78696		1.60892	9.20423e-06	0.372852	0.0081368
ARG2	YJL071W	58.7875	57.5938	61.3454	304.828	324.289	350.419	614.971	658.391	666.028	756.442	723.63		59.2422	5.88855	326.512	8.35099	646.463	9.33642	740.036	9.53145		2.46244	0.00215452	0.985433	0.000512946
YGL117W	YGL117W	58.6132	67.1658	52.1355	221.761	220.471	219.917	585.896	598.542	616.076	793.6	822.067		59.3048	5.89008	220.716	7.78605	600.171	9.22923	807.833	9.65791		1.89597	0.000698489	1.44318	0.000596331
SAL1	YNL083W	66.7248	54.0832	57.1316	247.214	280.169	246.586	393.207	354.842	434.511	389.061	401.468		59.3132	5.89028	257.99	8.01117	394.187	8.62274	395.264	8.62667		2.12089	0.00489177	0.611566	0.0541709
APC4	YDR118W	56.6167	61.7445	59.5919	362.342	375.049	364.795	566.794	608.377	616.014	620.228	611.053		59.3177	5.89039	367.395	8.52119	597.062	9.22174	615.64	9.26594		2.6308	7.21935e-05	0.700547	0.00350052
MRC1	YCL061C	68.1307	53.1141	56.8618	199.753	219.062	190.501	271.591	271.109	285.852	250.079	274.641		59.3689	5.89163	203.105	7.66608	276.184	8.10949	262.36	8.0354		1.77445	0.00593298	0.443402	0.0281027
PXR1	YGR280C	59.6967	62.7225	56.6489	174.679	181.548	182.013	215.948	223.311	218.331	260.717	239.15		59.6894	5.8994	179.413	7.48714	219.197	7.77608	249.933	7.9654		1.58774	0.000640081	0.288939	0.00190422
CFD1	YIL003W	61.7478	55.2452	62.1213	172.395	179.388	190.411	245.893	251.36	257.629	229.575	260.925		59.7048	5.89977	180.731	7.4977	251.627	7.97514	245.25	7.93811		1.59793	0.00193097	0.477442	0.000710703
RMD5	YDR255C	62.3604	55.8951	60.8975	309.307	328.822	321.183	596.688	607.139	591.699	723.573	709.305		59.7177	5.90009	319.771	8.32089	598.509	9.22523	716.439	9.4847		2.42081	0.000830895	0.904335	0.0003055
HUB1	YNR032C-A	58.5538	59.9852	60.759	214.373	226.311	197.662	312.001	320.711	330.709	272.8	294.18		59.766	5.90125	212.782	7.73323	321.14	8.32706	283.49	8.14715		1.83198	0.00315011	0.593828	0.0128019
AIM31	YML030W	62.241	57.2983	59.9296	286.044	282.837	315.828	429.401	441.092	454.388	456.04	444.269		59.823	5.90263	294.903	8.2041	441.627	8.78668	450.154	8.81428		2.30147	0.00195943	0.582588	0.00162917
DPH1	YIL103W	66.5836	56.8524	56.0709	277.167	312.786	274.08	401.558	418.297	476.253	468.443	489.666		59.8356	5.90293	288.011	8.16998	432.036	8.75501	479.054	8.90405		2.26705	0.00376674	0.585028	0.0396883
RRP46	YGR095C	56.2709	58.3311	65.0067	270.752	283.451	274.205	351.008	360.751	389.414	342.726	361.924		59.8696	5.90375	276.136	8.10924	367.058	8.51986	352.325	8.46076		2.20548	0.00046837	0.410628	0.0174588
ATP25	YMR098C	67.3067	50.8579	61.462	295	336.61	308.7	502.695	502.852	560.749	510.918	539.852		59.8755	5.90389	313.437	8.29203	522.099	9.02818	525.385	9.03723		2.38814	0.00449406	0.736149	0.0138063
INP54	YOL065C	65.8925	51.458	62.2979	277.624	329.095	286.769	473.844	453.611	513.81	506.803	498.779		59.8828	5.90407	297.829	8.21834	480.422	8.90816	502.791	8.97382		2.31427	0.00711805	0.689815	0.0265682
PEX25	YPL112C	60.0745	53.2781	66.3353	587.489	629.981	633.128	1039.35	1041.78	1124.2	1322.84	1301.88		59.896	5.90439	616.866	9.26881	1068.44	10.0613	1312.36	10.3579		3.36443	0.000729553	0.792481	0.00255831
VID28	YIL017C	63.9602	57.6495	58.1748	289.854	312.916	297.147	551.396	599.59	607.812	685.305	710.752		59.9282	5.90516	299.972	8.22869	586.266	9.19541	698.028	9.44714		2.32352	0.00125038	0.966726	0.00244483
ALG12	YNR030W	58.7839	51.476	69.7083	800.585	823.398	804.524	1430.67	1389.65	1489.54	1512.42	1481.55		59.9894	5.90664	809.502	9.66089	1436.62	10.4885	1496.99	10.5478		3.75426	0.000230634	0.827571	0.00298097
YTA6	YPL074W	61.1238	54.0142	65.3227	261.493	288.693	287.518	353.129	375.879	382.38	360.236	378.613		60.1536	5.91058	279.235	8.12533	370.463	8.53318	369.424	8.52914		2.21476	0.00208777	0.40785	0.000594443
BUR2	YLR226W	59.9366	59.6012	61.0498	332.47	365.117	368.869	534.126	582.562	602.606	643.527	648.117		60.1959	5.91159	355.485	8.47365	573.098	9.16264	645.822	9.33499		2.56205	0.00148645	0.688992	0.00180636
ASG1	YIL130W	63.0356	63.111	54.9034	343.124	364.57	338.169	471.686	474.21	502.732	458.801	505.045		60.35	5.91528	348.621	8.44552	482.876	8.91551	481.923	8.91266		2.53023	0.000532931	0.469993	0.0140925
ICT1	YLR099C	59.384	53.7562	68.2225	211.931	227.364	217.493	317.328	305.176	341.251	361.666	393.215		60.4542	5.91777	218.929	7.77432	321.252	8.32756	377.44	8.56011		1.85655	0.00230717	0.553239	0.0166053
PUS6	YGR169C	62.4243	54.0623	64.9553	297.088	338.698	332.509	461.549	444.161	519.107	461.745	484.845		60.4806	5.9184	322.765	8.33434	474.939	8.8916	473.295	8.8866		2.41594	0.00311134	0.557258	0.0243965
RMR1	YGL250W	54.9853	59.6993	66.7722	175.109	168.74	179.756	246.049	273.498	264.286	321.671	326.48		60.4856	5.91852	174.535	7.44737	261.278	8.02944	324.076	8.34019		1.52885	0.000807795	0.582067	0.0125872
YGR237C	YGR237C	63.5295	65.2724	53.2166	277.086	300.211	299.894	462.219	489.23	496.864	515.421	514.533		60.6728	5.92298	292.397	8.19178	482.771	8.9152	514.977	9.00836		2.26881	0.001746	0.723411	0.000334668
RAD3	YER171W	66.2967	51.5711	64.2748	367.277	388.13	398.06	538.394	579.273	582.819	622.052	588.322		60.7142	5.92396	384.489	8.5868	566.829	9.14677	605.187	9.24124		2.66284	0.00124292	0.55997	0.00104755
KEX2	YNL238W	52.8915	68.6108	61.1455	156.932	146.839	186.951	206.473	253.636	254.521	231.055	190.515		60.8826	5.92796	163.574	7.3538	238.21	7.89609	210.785	7.71963		1.42584	0.0174624	0.542291	0.0476469
YAF9	YNL107W	65.0831	56.9869	60.6928	201.161	221.589	207.959	298.566	289.884	329.615	312.325	362.422		60.9209	5.92887	210.236	7.71587	306.022	8.25749	337.374	8.3982		1.787	0.00307399	0.541622	0.0249667
SDH2	YLL041C	66.569	58.4788	57.7807	150.911	158.191	168.261	226.86	260.161	258.827	265.521	242.766		60.9428	5.92938	159.121	7.31398	248.616	7.95778	254.144	7.9895		1.3846	0.00591482	0.643795	0.00700629
IRA1	YBR140C	64.0988	57.5247	61.2146	448.793	435.666	469.05	637.656	664.755	645.947	712.152	666.251		60.946	5.92946	451.17	8.81753	649.453	9.34308	689.202	9.42878		2.88807	0.00053231	0.525554	0.00627834
MSM1	YGR171C	61.92	57.0735	64.1067	373.376	399.635	392.034	576.834	605.55	634.821	621.495	621.053		61.0334	5.93153	388.348	8.60121	605.735	9.24254	621.274	9.27909		2.66968	0.00075262	0.641335	0.00340629
RAD9	YDR217C	65.8488	53.1625	64.2336	358.288	363.564	370.25	475.843	498.346	512.664	438.959	436.497		61.0816	5.93267	364.034	8.50793	495.618	8.95308	437.728	8.77389		2.57526	0.000318371	0.445154	0.00310744
YDL233W	YDL233W	53.2763	64.1006	66.1643	278.047	311.3	288.64	445.405	431.716	438.499	524.212	538.008		61.1804	5.935	292.662	8.19309	438.54	8.77656	531.11	9.05287		2.2581	0.00115875	0.583471	0.00870042
TAT1	YBR069C	61.9018	49.7823	72.4684	521.723	546.219	539.524	736.135	635.009	715.756	667.233	659.916		61.3842	5.93979	535.822	9.06561	695.633	9.44218	663.574	9.37411		3.12582	0.000556416	0.376573	0.0500979
MTR3	YGR158C	62.2685	66.6753	55.3507	272.805	261.262	300.521	335.137	397.838	351.446	358.117	323.619		61.4315	5.94091	278.196	8.11996	361.474	8.49775	340.868	8.41307		2.17905	0.00471085	0.377789	0.0901312
DGK1	YOR311C	65.4267	52.8033	66.2792	401.362	429.455	424.207	567.691	557.875	629.562	565.672	591.297		61.5031	5.94259	418.341	8.70854	585.043	9.1924	578.485	9.17613		2.76595	0.00108552	0.483861	0.0172918
ERV1	YGR029W	69.7792	54.1593	60.9116	228.784	239.514	245.36	343.42	379.547	351.718	389.849	392.296		61.6167	5.94525	237.886	7.89413	358.228	8.48474	391.072	8.61129		1.94888	0.00239185	0.590609	0.00701289
AVT1	YJR001W	56.1974	61.8173	66.8772	244.4	300.451	263.5	285.948	277.038	331.345	267.274	318.929		61.6306	5.94558	269.45	8.07388	298.11	8.2197	293.101	8.19526		2.1283	0.00558585	0.145827	0.401414
CDC5	YMR001C	72.3375	45.1682	67.4241	214.949	259.211	221.666	251.586	195.537	272.831	149.127	180.881		61.6433	5.94587	231.942	7.85762	239.985	7.9068	165.004	7.36636		1.91175	0.0164679	0.0491781	0.844395
SLD5	YDR489W	66.0969	57.7453	61.1101	221.697	247.143	238.024	290.76	307.748	335.579	291.744	290.58		61.6508	5.94605	235.621	7.88033	311.362	8.28245	291.162	8.18568		1.93428	0.00320125	0.402124	0.0210899
IRC25	YLR021W	63.643	60.6952	60.9214	181.638	204.089	186.672	228.719	212.719	263.638	209.966	215.669		61.7532	5.94844	190.8	7.57591	235.025	7.87667	212.817	7.73347		1.62747	0.00337407	0.300758	0.154848
YJL206C	YJL206C	62.5286	54.7967	67.9891	317.709	334.976	326.581	410.861	436.433	480.515	465.858	469.467		61.7715	5.94887	326.422	8.35059	442.603	8.78987	467.663	8.86932		2.40173	0.000873434	0.439275	0.0257907
NOC4	YPR144C	58.9359	59.0561	67.6905	386.631	431.477	403.279	538.687	550.641	598.062	603.473	578.296		61.8942	5.95173	407.129	8.66934	562.463	9.13562	590.885	9.20673		2.71761	0.00159002	0.466273	0.0192877
YET3	YDL072C	64.755	46.3839	74.7888	581.341	634.376	598.643	1352.8	1331.66	1440.66	1806.64	1811.14		61.9759	5.95364	604.787	9.24028	1375.04	10.4253	1808.89	10.8209		3.28665	0.00174243	1.18498	0.00292998
CNB1	YKL190W	63.4852	56.5491	66.2641	109.099	119.385	124.579	219.771	247.084	236.165	264.994	260.432		62.0995	5.95651	117.688	6.87882	234.34	7.87246	262.713	8.03734		0.92231	0.00849095	0.99364	0.00223947
YBR096W	YBR096W	66.6688	51.1305	68.5757	440.892	539.496	461.795	1029.16	831.044	1136.38	1039.35	1346.37		62.125	5.9571	480.728	8.90908	998.861	9.96414	1192.86	10.2202		2.95197	0.00704015	1.05506	0.046644
ADH4	YGL256W	60.3685	58.6952	67.5208	193.254	214.019	195.066	344.564	327.15	347.522	403.45	426.583		62.1948	5.95872	200.78	7.64947	339.745	8.40831	415.017	8.69702		1.69075	0.0037498	0.758841	0.00853547
RGC1	YPR115W	59.6584	63.5067	63.4434	224.21	245.567	244.24	332.437	308.914	351.299	334.548	349.223		62.2028	5.95891	238.006	7.89485	330.883	8.37018	341.885	8.41737		1.93594	0.0010267	0.475327	0.0243662
MRH4	YGL064C	67.734	64.3021	55.3412	386.99	399.582	405.202	705.907	758.634	783.314	869.536	876.83		62.4591	5.96484	397.258	8.63393	749.285	9.54937	873.183	9.77014		2.66909	0.000696142	0.915438	0.00244688
SNN1	YNL086W	65.6679	53.357	68.4181	147.254	159.963	142.706	199.556	190.483	225.365	198.474	217.301		62.481	5.96535	149.974	7.22857	205.135	7.68043	207.887	7.69966		1.26323	0.0122797	0.451856	0.0675971
POL32	YJR043C	63.718	59.1477	64.7443	369.138	392.008	365.094	524.981	520.03	580.477	558.504	584.561		62.5367	5.96663	375.413	8.55234	541.829	9.08169	571.533	9.15869		2.58571	0.00104012	0.529359	0.0231449
LSM3	YLR438C-A	70.8376	54.4534	62.3974	157.237	177.271	161.285	182.269	178.474	190.159	146.53	146.648		62.5628	5.96723	165.264	7.36863	183.634	7.52069	146.589	7.19563		1.4014	0.0106507	0.152058	0.167806
SDO1	YLR022C	65.5825	59.2851	62.9	195.691	204.365	207.203	297.708	289.068	308.419	276.883	272.364		62.5892	5.96784	202.42	7.66121	298.398	8.2211	274.623	8.10131		1.69336	0.00120887	0.55989	0.00343843
SNF6	YHL025W	65.1926	53.1458	69.4812	113.6	150.928	120.489	134.815	118.039	154.081	97.3703	121.62		62.6065	5.96824	128.339	7.00382	135.645	7.08369	109.495	6.77472		1.03557	0.0547204	0.0798762	0.754651
SMC5	YOL034W	52.9594	54.9071	80.1673	264.397	307.986	322.09	486.096	432.9	472.201	346.101	363.337		62.6779	5.96989	298.158	8.21993	463.732	8.85715	354.719	8.47053		2.25005	0.00278142	0.637217	0.0293133
LEM3	YNL323W	64.2162	48.6408	75.393	384.219	475.688	413.546	653.62	560.178	705.263	593.347	632.535		62.75	5.97154	424.484	8.72957	639.687	9.32122	612.941	9.2596		2.75802	0.00825642	0.591655	0.0818558
DID4	YKL002W	63.6505	59.7156	65.09	187.067	204.364	195.235	259.3	237.115	279.711	214.466	221.952		62.8187	5.97312	195.555	7.61143	258.709	8.01518	218.209	7.76957		1.63831	0.00222002	0.403752	0.0559899
POM33	YLL023C	55.8283	66.7644	65.9008	457.892	408.87	474.132	805.71	918.816	780.064	1164.32	928.298		62.8312	5.97341	446.965	8.80402	834.863	9.7054	1046.31	10.0311		2.83061	0.00300054	0.901379	0.0247692
OCA2	YNL056W	65.6691	51.8705	70.9925	251.408	267.91	240.938	349.327	337.121	362.359	420.011	433.807		62.844	5.9737	253.419	7.98538	349.602	8.44957	426.909	8.73778		2.01168	0.00499827	0.464192	0.0237609
IMO32	YGR031W	63.8236	58.7929	66.0173	166.958	224.592	171.504	270.537	219.052	303.311	227.219	304.867		62.8779	5.97448	187.685	7.55217	264.3	8.04603	266.043	8.05552		1.57769	0.0259525	0.493866	0.208824
PRP21	YJL203W	63.5317	59.7456	65.5471	311.34	334.207	316.511	426.088	453.535	451.376	438.483	434.317		62.9415	5.97594	320.686	8.32502	443.666	8.79333	436.4	8.76951		2.34908	0.00106244	0.468314	0.00244137
PIC2	YER053C	58.6449	67.5798	62.8459	490.22	580.74	580.322	1535.61	1582.2	1662.31	2193.68	2186.38		63.0235	5.97782	550.427	9.10441	1593.37	10.6379	2190.03	11.0967		3.12659	0.00327045	1.53346	0.000497809
NOP15	YNL110C	73.8753	54.8979	60.9772	216.74	251.86	228.984	380.825	377.56	402.028	390.691	406.621		63.2501	5.983	232.528	7.86126	386.804	8.59546	398.656	8.639		1.87826	0.00841743	0.7342	0.0087424
USA1	YML029W	59.1582	48.7653	81.9707	663.299	724.525	682.997	1012.88	962.825	1076.65	1059.7	1082.65		63.2981	5.98409	690.274	9.43102	1017.45	9.99074	1071.18	10.065		3.44694	0.00151216	0.55972	0.0193821
YPR137C-B	YPR137C-B	63.1509	62.9248	64.1357	800.116	795.11	874.243	899.58	1074.77	1051.5	918.653	827.948		63.4038	5.9865	823.156	9.68502	1008.62	9.97816	873.301	9.77033		3.69853	0.00109967	0.29314	0.0708492
SEC66	YBR171W	57.6602	63.8536	68.7407	479.042	463.899	457.901	690.426	758.429	711.477	769.198	713.372		63.4182	5.98682	466.947	8.86712	720.111	9.49207	741.285	9.53388		2.88029	0.000549505	0.624959	0.00887
NOP8	YOL144W	71.4993	59.8356	59.2349	235.985	252.977	241.814	357.611	365.85	382.384	391.588	407.149		63.5233	5.98921	243.592	7.92832	368.615	8.52597	399.369	8.64158		1.93911	0.00215202	0.597648	0.00424718
TGL4	YKR089C	66.6722	58.4188	65.7479	223.8	253.817	255.182	367.901	362.8	388.42	397.224	401.874		63.613	5.99125	244.266	7.93231	373.04	8.54319	399.549	8.64223		1.94106	0.00430253	0.610877	0.00643534
MAF1	YDR005C	68.8245	61.268	61.6576	216.534	207.338	199.772	211.56	240.731	235.412	166.477	163.551		63.9167	5.99812	207.881	7.69962	229.234	7.84068	165.014	7.36644		1.7015	0.000423372	0.141063	0.246632
PBP4	YDL053C	73.0185	52.3643	66.3934	306.473	351.094	304.078	471.043	473.913	509.402	453.055	484.159		63.9254	5.99832	320.548	8.3244	484.786	8.9212	468.607	8.87223		2.32608	0.00668558	0.596806	0.0203897
PHO2	YDL106C	68.2184	66.9316	56.6886	289.705	286.249	322.973	439.84	527.524	468.93	542.511	491.379		63.9462	5.99879	299.642	8.2271	478.765	8.90317	516.945	9.01387		2.22831	0.00419117	0.676075	0.0288469
DCR2	YLR361C	62.0458	63.7384	66.0621	473.655	463.496	502.601	582.234	662.261	599.602	562.241	524.224		63.9488	5.99884	479.917	8.90664	614.699	9.26374	543.233	9.08543		2.9078	0.000678323	0.357094	0.0525087
YHR003C	YHR003C	60.8042	58.4728	73.0718	260.222	298.411	271.902	390.189	401.945	436.373	415.482	436.338		64.1163	6.00262	276.845	8.11293	409.502	8.67773	425.91	8.7344		2.11032	0.00406575	0.564793	0.017231
KIN4	YOR233W	73.1792	57.6393	61.5732	239.37	234.466	248.632	297.017	333.018	365.141	342.933	373.013		64.1306	6.00294	240.823	7.91183	331.725	8.37385	357.973	8.48371		1.90889	0.0011605	0.462018	0.0348059
RTG3	YBL103C	69.0425	60.0803	63.5447	148.203	152.513	166.401	178.911	197.262	208.707	175.2	175.748		64.2225	6.00501	155.706	7.28268	194.96	7.60703	175.474	7.45511		1.27767	0.0055709	0.324357	0.0119551
DIP5	YPL265W	67.9893	59.7512	65.4605	286.993	274.032	292.321	231.336	245.167	227.189	176.081	170.795		64.4003	6.009	284.449	8.15202	234.564	7.87384	173.438	7.43828		2.14303	0.000277866	-0.278187	0.0442701
DCN1	YLR128W	65.7596	59.4035	68.039	428.642	438.191	399.75	670.813	663.163	686.91	701.534	723.243		64.4007	6.009	422.194	8.72176	673.629	9.39581	712.389	9.47652		2.71276	0.00148989	0.674046	0.00539319
CTS2	YDR371W	66.6704	61.4493	65.6166	392.165	405.037	379.207	792.022	845.905	884.251	981.055	1017.45		64.5788	6.01299	392.136	8.61521	840.726	9.71549	999.253	9.96471		2.60222	0.000708052	1.10028	0.00462369
SEC12	YNR026C	63.1187	65.8432	64.8556	521.383	466.708	504.372	707.603	880.111	761.684	887.61	767.398		64.6058	6.01359	497.488	8.95852	783.133	9.61311	827.504	9.69262		2.94492	0.00152045	0.654596	0.0509895
UBP8	YMR223W	74.3093	60.1512	59.5521	312.74	337.728	303.591	514.733	483.504	543.779	620.361	662.87		64.6709	6.01504	318.02	8.31297	514.005	9.00564	641.615	9.32557		2.29793	0.00231906	0.692667	0.0190169
DSS4	YPR017C	65.563	68.4678	60.0443	131.636	116.913	138.885	135.322	183.521	148.331	198.15	168.028		64.6917	6.01551	129.145	7.01284	155.725	7.28285	183.089	7.5164		0.997336	0.018183	0.270009	0.316695
DYN2	YDR424C	67.2269	49.5185	77.461	217.689	282.513	205.878	448.832	362.733	482.514	454.639	575.867		64.7355	6.01648	235.36	7.87873	431.36	8.75275	515.253	9.00914		1.86224	0.033079	0.874022	0.0807683
VNX1	YNL321W	62.288	64.1717	67.8852	496.597	537.098	493.06	847.683	869.894	948.818	905.875	982.747		64.7816	6.01751	508.918	8.99129	888.798	9.79571	944.311	9.88312		2.97378	0.00108394	0.804422	0.0100149
YPL088W	YPL088W	62.8584	67.1119	64.5618	201.412	220.935	199.902	459.708	488.803	493.631	1005.32	972.262		64.844	6.0189	207.416	7.69639	480.714	8.90904	988.791	9.94952		1.67748	0.00159532	1.21265	0.00149607
YMR160W	YMR160W	71.117	58.6778	64.7694	352.943	397.36	374.971	664.626	672.903	757.168	796.833	878.07		64.8547	6.01914	375.091	8.5511	698.232	9.44756	837.452	9.70986		2.53196	0.00278721	0.896465	0.00926201
TVP18	YMR071C	70.2742	56.3823	68.1293	306.616	379.403	308.248	551.142	502.77	624.717	589.501	728.626		64.9286	6.02078	331.422	8.37253	559.543	9.12811	659.063	9.36427		2.35174	0.011078	0.755578	0.0559357
CAF40	YNL288W	63.5099	66.2774	65.093	348.079	387.845	374.112	574.828	551.239	591.854	656.313	705.36		64.9601	6.02148	370.012	8.53143	572.64	9.16149	680.837	9.41116		2.50995	0.00126573	0.630057	0.00940321
PIN2	YOR104W	65.6692	62.909	66.7523	227.749	247.736	231.323	322.581	284.751	337.589	328.594	356.734		65.1102	6.02481	235.603	7.88021	314.974	8.29909	342.664	8.42065		1.8554	0.00178026	0.418875	0.0658071
NOB1	YOR056C	71.0797	63.1461	61.189	257.229	292.814	283.933	409.238	428.814	443.477	437.32	469.13		65.1383	6.02543	277.992	8.1189	427.176	8.73869	453.225	8.82408		2.09347	0.00399906	0.619788	0.00215817
STB3	YDR169C	69.5469	59.7768	66.2395	133.964	137.87	138.483	167.938	182.776	176.817	156.311	157.99		65.1877	6.02653	136.772	7.09563	175.844	7.45815	157.151	7.296		1.0691	0.00304879	0.362517	0.00654797
HOC1	YJR075W	60.0364	65.2214	70.3819	545.432	565.015	541.744	748.021	788.173	843.262	792.549	798.388		65.2132	6.02709	550.73	9.1052	793.152	9.63145	795.468	9.63566		3.07811	0.000285658	0.526251	0.0151071
BET2	YPR176C	69.6809	58.9247	67.2971	207.614	213.606	203.98	293.608	295.481	299.565	309.052	322.011		65.3009	6.02903	208.4	7.70321	296.218	8.21052	315.532	8.30164		1.67418	0.00164007	0.507304	0.00213209
TLG2	YOL018C	68.065	58.9964	69.0324	498.936	503.816	522.824	782.597	800.154	852.472	941.925	962.704		65.3646	6.03044	508.525	8.99018	811.741	9.66488	952.314	9.89529		2.95974	0.000226346	0.6747	0.00203921
PEP5	YMR231W	59.5838	67.4085	69.2293	413.524	465.696	442.336	620.918	630.616	692.735	706.401	749.576		65.4072	6.03138	440.519	8.78306	648.09	9.34005	727.988	9.50777		2.75168	0.00116983	0.55699	0.0138395
MCH4	YOL119C	66.2675	64.4162	65.7135	278.614	301.482	300.085	492.007	483.156	545.335	602.133	588.512		65.4657	6.03267	293.394	8.19669	506.833	8.98537	595.322	9.21753		2.16403	0.00117787	0.788672	0.00731264
KRE28	YDR532C	70.4109	62.4509	63.5977	173.059	188.607	165.447	238.634	252.516	247.455	293.808	299.463		65.4865	6.03313	175.704	7.45701	246.202	7.9437	296.635	8.21255		1.42388	0.00519146	0.486691	0.00664465
SMF3	YLR034C	66.4339	57.8207	72.2869	413.721	460.41	427.7	685.05	697.912	772.785	755.642	763.679		65.5138	6.03373	433.944	8.76136	718.582	9.48901	759.66	9.56921		2.72764	0.00218245	0.727646	0.0122235
YLL032C	YLL032C	68.4292	57.383	70.8123	319.042	336.398	323.801	466.522	471.593	522.024	591.045	638.073		65.5415	6.03434	326.414	8.35056	486.713	8.92693	614.559	9.26341		2.31622	0.00121389	0.57637	0.0141748
DGR2	YKL121W	58.9247	68.7243	69.0838	269.633	309.845	285.177	563.708	549.244	611.412	787.792	824.663		65.5776	6.03513	288.218	8.17102	574.788	9.16689	806.227	9.65504		2.13589	0.00176645	0.995868	0.00773256
YOS9	YDR057W	70.7889	62.5675	63.4144	321.711	318.878	334.41	468.965	517.668	498.881	529.748	516.452		65.5903	6.03541	325	8.34429	495.171	8.95178	523.1	9.03094		2.30888	0.00053424	0.60749	0.00783064
VPS52	YDR484W	61.2041	65.8805	69.7446	358.555	360.577	394.632	517.562	632.258	561.705	648.55	608.928		65.6097	6.03584	371.255	8.53627	570.508	9.1561	628.739	9.29632		2.50043	0.00099569	0.619839	0.0316044
YAP1802	YGR241C	65.6396	70.4168	61.4798	299.833	311.469	320.316	499.67	522.488	532.74	602.515	613.615		65.8454	6.04101	310.539	8.27863	518.299	9.01764	608.065	9.24808		2.23762	0.000899346	0.73901	0.000367185
YPT53	YNL093W	61.6687	72.4146	63.4599	406.347	449.799	414.082	788.824	811.058	859.626	1257.45	1288.15		65.8477	6.04106	423.409	8.72591	819.836	9.67919	1272.8	10.3138		2.68485	0.000790455	0.953282	0.00405178
YPS1	YLR120C	62.9214	61.3787	73.4431	235.907	254.972	244.235	481.964	467.284	498.924	674.222	685.807		65.9144	6.04252	245.038	7.93686	482.724	8.91505	680.014	9.40942		1.89434	0.00163983	0.978193	0.00294596
ERP3	YDL018C	78.7336	56.258	62.7724	391.289	497.195	429.988	739.134	626.606	772.409	612.295	754.228		65.9213	6.04267	439.491	8.77969	712.716	9.47718	683.261	9.41629		2.73702	0.00976924	0.697495	0.0628354
YPK9	YOR291W	69.1389	60.4091	68.2192	695.353	754.249	730.274	997.518	963.554	1063.6	1061.26	1143.91		65.9224	6.0427	726.625	9.50507	1008.22	9.9776	1102.59	10.1067		3.46237	0.000872936	0.472533	0.0170512
YDL121C	YDL121C	60.1299	67.4311	70.5	760.857	804.617	835.226	1606.85	1602.95	1643.18	1699.07	1692.29		66.0203	6.04484	800.233	9.64428	1617.66	10.6597	1695.68	10.7276		3.59944	0.000636659	1.01542	0.000316711
SCY1	YGL083W	71.6853	60.4615	66.2381	237.974	282.423	238.613	332.285	339.809	368.814	375.647	377.972		66.1283	6.0472	253.003	7.98301	346.969	8.43866	376.809	8.55769		1.93582	0.00878414	0.455652	0.0465752
YMR102C	YMR102C	79.6432	54.5573	64.3188	263.903	328.829	302.576	515.3	458.982	581.807	567.603	651.94		66.1731	6.04817	298.436	8.22128	518.696	9.01875	609.772	9.25212		2.1731	0.0124461	0.797469	0.0405619
ERP6	YGL002W	66.9604	66.583	65.1033	248.029	260.914	255.435	340.513	332.917	373.569	307.824	318.248		66.2156	6.0491	254.793	7.99318	349	8.44708	313.036	8.29018		1.94408	0.000433539	0.453902	0.0194812
AIM3	YBR108W	57.6446	83.3039	57.7238	224.016	245.159	214.8	389.667	409.916	446.122	510.42	543.761		66.2241	6.04928	227.992	7.83284	415.235	8.69778	527.091	9.04191		1.78355	0.000275099	0.864947	0.0135747
RIM2	YBR192W	71.0639	64.2129	63.4317	334.686	363.387	352.484	496.136	491.28	531.488	580.375	570.756		66.2362	6.04955	350.186	8.45198	506.301	8.98385	575.565	9.16884		2.40243	0.00138422	0.531876	0.00909831
YJL070C	YJL070C	61.2182	59.9845	78.0753	549.545	528.228	541.717	856.928	896.108	923.454	997.989	1016.94		66.426	6.05368	539.83	9.07636	892.163	9.80116	1007.46	9.97651		3.02269	0.00025619	0.724803	0.00417175
ATG26	YLR189C	74.4624	57.8647	67.2024	409.042	423.406	402.112	740.784	756.06	767.325	860.934	909.62		66.5098	6.0555	411.52	8.68482	754.723	9.5598	885.277	9.78999		2.62932	0.000884226	0.874985	0.0010272
MTW1	YAL034W-A	63.2757	66.8893	69.4083	157.883	184.481	160.853	182.954	183.727	211.155	187.214	195.196		66.5244	6.05581	167.739	7.39007	192.612	7.58955	191.205	7.57898		1.33426	0.00656151	0.199479	0.233547
FMS1	YMR020W	71.7705	61.0803	66.7422	300.332	328.992	308.635	601.176	565.654	643.291	950.129	1035.3		66.531	6.05595	312.653	8.28842	603.374	9.23691	992.715	9.95524		2.23246	0.00219672	0.948489	0.00963038
ALB1	YJL122W	69.8181	64.1313	65.6857	351.69	374.31	377.061	412.999	472.631	499.579	365.659	362.238		66.545	6.05626	367.687	8.52233	461.736	8.85093	363.948	8.50759		2.46608	0.00102342	0.328591	0.033997
DAS1	YJL149W	72.6368	58.5504	68.4577	384.214	390.68	372.649	628.103	647.261	641.485	903.023	855.214		66.5483	6.05633	382.514	8.57937	638.95	9.31956	879.119	9.77991		2.52304	0.000699036	0.740188	0.000787827
DAM1	YGR113W	64.6831	79.8928	55.1853	273.482	293.973	346.702	451.311	468.386	391.391	358.98	322.052		66.5871	6.05717	304.719	8.25134	437.029	8.77159	340.516	8.41158		2.19417	0.0123719	0.520251	0.0944171
TMA7	YLR262C-A	70.0428	63.2103	66.6959	408.077	407.768	387.479	694.018	750.012	731.496	813.162	819.123		66.6497	6.05853	401.108	8.64785	725.175	9.50219	816.143	9.67268		2.58932	0.000449351	0.854339	0.00344496
YBR238C	YBR238C	68.3143	62.6699	69.1741	369.504	380.665	379.665	571.912	596.479	619.188	637.35	629.155		66.7194	6.06004	376.611	8.55693	595.86	9.21883	633.253	9.30664		2.4969	0.000245917	0.661896	0.00244044
COX1	Q0045	66.1438	57.6299	76.8269	215.396	261.269	236.765	336.772	301.65	397.268	341.108	458.861		66.8669	6.06322	237.81	7.89367	345.23	8.43141	399.985	8.6438		1.83045	0.00933904	0.537748	0.0934722
NHP2	YDL208W	68.5011	58.9536	73.6595	202.002	224.928	201.272	367.587	383.191	437.734	403.725	439.225		67.0381	6.06691	209.401	7.71012	396.171	8.62998	421.475	8.7193		1.64321	0.00694662	0.919856	0.0173622
SOK2	YMR016C	78.6902	63.0362	59.4738	160.123	147.088	147.43	143.193	142.867	166.748	116.448	106.508		67.0667	6.06753	151.547	7.24362	150.936	7.23779	111.478	6.80062		1.1761	0.000502936	-0.00582835	0.959346
BNA2	YJR078W	67.9267	58.1931	75.3046	772.25	814.713	851.909	1786.32	1942.19	1999.94	2208.33	2238.99		67.1415	6.06913	812.957	9.66704	1909.48	10.899	2223.66	11.1187		3.5979	0.000833171	1.23193	0.00143983
YLR415C	YLR415C	63.0762	65.5458	73.3859	265.509	288.167	304.354	440.536	460.872	475.756	540.859	499.535		67.336	6.07331	286.01	8.15992	459.055	8.84252	520.197	9.02291		2.08662	0.00149711	0.6826	3.75306e-05
ARG82	YDR173C	66.1025	68.5633	67.479	439.475	467.812	487.586	691.607	782.655	754.008	731.577	651.695		67.3816	6.07428	464.958	8.86096	742.757	9.53675	691.636	9.43387		2.78667	0.0011539	0.67579	0.00463354
YOL087C	YOL087C	65.7202	62.9392	73.5052	377.596	373.962	368.26	628.978	687.454	748.984	816.51	827.733		67.3882	6.07442	373.273	8.54409	688.472	9.42725	822.121	9.68321		2.46966	0.000331454	0.883168	0.0137507
YNR040W	YNR040W	68.9485	66.7269	66.7855	391.484	407.445	407.217	626.592	672.473	656.607	719.166	635.336		67.487	6.07654	402.049	8.65123	651.891	9.34849	677.251	9.40355		2.57469	0.000322936	0.69726	0.0011938
CTK3	YML112W	65.504	65.4505	71.6349	177.56	198.607	182.731	223.312	260.36	259.929	251.424	226.848		67.5298	6.07745	186.299	7.54148	247.867	7.95342	239.136	7.90169		1.46403	0.00365365	0.411944	0.0210572
MSL5	YLR116W	60.8391	72.8414	69.0396	239.72	235.868	264.745	317.065	356.936	357.775	374.858	353.951		67.5734	6.07838	246.778	7.94707	343.925	8.42595	364.404	8.5094		1.86869	0.00276045	0.478884	0.0168914
VAC7	YNL054W	70.6882	63.3384	68.8579	251.513	248.894	265.203	340.346	364.374	357.493	303.452	300.897		67.6282	6.07955	255.203	7.9955	354.071	8.46789	302.174	8.23924		1.91595	0.000598959	0.472392	0.00708407
EMI1	YDR512C	64.8075	68.1584	70.1276	170.58	168.544	157.109	189.365	188.012	202.706	168.328	166.403		67.6978	6.08104	165.411	7.36991	193.361	7.59515	167.365	7.38686		1.28887	0.00325295	0.225242	0.0869077
RAD27	YKL113C	65.983	60.213	77.0859	195.862	194.304	220.96	289.043	308.885	344.951	343.199	334.957		67.7606	6.08238	203.709	7.67036	314.293	8.29597	339.078	8.40547		1.58799	0.000928484	0.625603	0.00672673
RHO2	YNL090W	70.476	66.4229	67.2439	301.822	327.869	320.614	437.017	441.613	477.333	586.365	563.359		68.0476	6.08847	316.768	8.30728	451.988	8.82014	574.862	9.16707		2.21881	0.00130528	0.512855	0.0083125
YDL156W	YDL156W	74.6255	61.1534	68.7295	178.476	205.573	202.872	247.081	254.155	286.955	256.259	268.74		68.1695	6.09105	195.64	7.61206	262.73	8.03744	262.5	8.03617		1.52101	0.00900266	0.425379	0.0226666
YMR244C-A	YMR244C-A	70.1551	65.9799	68.458	229.377	232.516	220.871	375.379	394.337	388.989	430.071	425.036		68.1977	6.09165	227.588	7.83028	386.235	8.59334	427.553	8.73996		1.73863	0.000653904	0.763054	0.0017151
BEM4	YPL161C	74.2546	58.833	71.5182	531.267	568.217	554.973	869.696	843.844	924.195	975.235	1073.06		68.2019	6.09174	551.486	9.10718	879.245	9.78012	1024.15	10.0002		3.01544	0.000977199	0.672942	0.00698641
CTR86	YCR054C	75.2236	63.2141	66.2293	469.057	513.987	489.801	761.994	795.13	831.731	908.972	952.264		68.2223	6.09217	490.948	8.93943	796.285	9.63714	930.618	9.86205		2.84726	0.00150949	0.697714	0.00369451
YPT10	YBR264C	69.673	72.371	62.8521	378.931	378.448	371.593	500.756	600.196	567.958	612.68	574.434		68.2987	6.09379	376.324	8.55583	556.303	9.11973	593.557	9.21324		2.46205	1.02365e-05	0.563896	0.0266538
SNL1	YIL016W	70.093	58.6431	76.4356	378.314	434.445	414.228	513.385	444.493	565.63	407.184	458.189		68.3906	6.09573	408.996	8.67594	507.836	8.98822	432.687	8.75718		2.58022	0.00328151	0.312277	0.157268
STR3	YGL184C	65.7804	69.744	69.6998	232.796	237.301	224.49	376.8	402.212	415.354	452.524	443.624		68.4081	6.09609	231.529	7.85505	398.122	8.63707	448.074	8.80759		1.75895	0.000652338	0.782018	0.00655389
YLR422W	YLR422W	77.0569	57.8734	70.3927	421.428	418.495	422.318	493.343	505.133	548.938	522.987	556.275		68.441	6.09679	420.747	8.71681	515.805	9.01068	539.631	9.07583		2.62002	0.000177546	0.293872	0.0283113
NNF2	YGR089W	71.6	60.5288	74.3317	393.194	455.427	394.267	686.195	664.296	814.456	845.417	883.602		68.8202	6.10476	414.296	8.69452	721.649	9.49515	864.51	9.75574		2.58976	0.00507921	0.800635	0.0376949
YBR074W	YBR074W	73.0212	68.65	64.8345	566.878	614.714	556.532	866.471	814.438	970.306	810.976	872.267		68.8352	6.10508	579.375	9.17835	883.738	9.78748	841.621	9.71703		3.07328	0.00120972	0.609123	0.0388855
YKR096W	YKR096W	56.8703	69.5864	80.1927	483.413	487.888	480.363	755.814	744.627	781.054	870.997	898.18		68.8831	6.10608	483.888	8.91853	760.498	9.5708	884.588	9.78886		2.81245	0.000352111	0.652272	0.00215488
AIM39	YOL053W	65.2788	66.662	75.1714	420.76	453.44	453.642	720.688	785.651	773.047	892.098	882		69.0374	6.10931	442.614	8.78991	759.795	9.56947	887.049	9.79287		2.6806	0.000627184	0.779562	0.000874418
HAA1	YPR008W	69.9346	70.4325	66.798	133.301	136.553	131.175	155.515	173.759	180.86	102.394	88.9497		69.055	6.10967	133.676	7.0626	170.045	7.40977	95.6719	6.58002		0.952926	0.000154902	0.34717	0.0445196
PIB1	YDR313C	79.4358	65.1473	62.766	218.142	248.496	217.722	359.207	336.105	421.997	436.829	464.459		69.1164	6.11096	228.12	7.83365	372.436	8.54085	450.644	8.81584		1.72269	0.00666383	0.707201	0.0504884
YIR024C	YIR024C	73.1912	64.5088	70.2351	156.511	176.737	166.433	364.106	385.976	372.683	491.375	506.147		69.3117	6.11503	166.56	7.3799	374.255	8.54788	498.761	8.9622		1.26487	0.00731196	1.16798	1.73163e-05
RRP8	YDR083W	70.7963	74.9992	62.5134	250.839	281.197	238.41	339.072	328.645	336.582	347.601	367.265		69.4363	6.11762	256.815	8.00459	334.766	8.38701	357.433	8.48153		1.88697	0.00255262	0.382423	0.0374247
SAY1	YGR263C	74.6825	51.9743	81.8601	635.969	711.395	683.558	1063.85	1115.69	1199.01	1204.12	1294.52		69.5056	6.11906	676.974	9.40296	1126.18	10.1372	1249.32	10.2869		3.2839	0.00219011	0.734269	0.00561851
PET112	YBL080C	79.5394	62.9145	66.1782	284.316	288.17	315.849	442.162	478.652	477.185	474.988	490.415		69.544	6.11985	296.112	8.21	466	8.86419	482.702	8.91499		2.09014	0.00326426	0.654188	0.0036883
SPT20	YOL148C	76.7565	64.191	67.7222	202.487	216.587	205.705	242.863	255.029	287.981	268.082	274.052		69.5566	6.12011	208.26	7.70224	261.958	8.03319	271.067	8.08251		1.58212	0.00307249	0.33095	0.0641666
RKM2	YDR198C	66.8461	61.0609	80.7985	468.325	505.263	466.937	705.355	691.857	743.159	779.113	827.082		69.5685	6.12036	480.175	8.90742	713.457	9.47868	803.098	9.64943		2.78705	0.00178513	0.571266	0.0121409
GRC3	YLL035W	77.271	71.5489	60.07	333.009	377.217	361.515	513.235	520.266	563.387	645.391	649.892		69.63	6.12164	357.247	8.48078	532.296	9.05608	647.641	9.33905		2.35914	0.00307502	0.575307	0.00949188
YOR052C	YOR052C	68.9922	60.9146	79.1016	247.927	272.46	273.361	367.846	387.997	402.07	380.765	365.292		69.6695	6.12245	264.583	8.04757	385.971	8.59235	373.029	8.54314		1.92512	0.00232734	0.544774	0.0010163
PDE2	YOR360C	68.3555	68.5754	72.5331	422.066	430.161	434.491	716.946	734.123	755.802	885.612	900.824		69.8213	6.1256	428.906	8.74452	735.624	9.52282	893.218	9.80287		2.61892	5.60824e-05	0.778306	0.000638394
SEA4	YBL104C	71.508	68.8173	69.2099	286.216	315.285	289.732	377.038	369.291	384.151	373.42	375.877		69.8451	6.12609	297.078	8.2147	376.827	8.55776	374.649	8.54939		2.08861	0.00184084	0.343061	0.0252314
YJR098C	YJR098C	75.446	67.6987	66.4758	201.749	199.121	215.924	282.867	316.69	310.324	337.657	342.072		69.8735	6.12667	205.598	7.68368	303.294	8.24457	339.865	8.40882		1.55701	0.0026639	0.560889	0.0116775
MRPL33	YMR286W	75.4781	60.2406	74.055	165.117	188.968	186.242	296.484	307.905	335.661	348.243	364.348		69.9246	6.12773	180.109	7.49273	313.35	8.29163	356.296	8.47693		1.365	0.0104055	0.798905	0.00438192
COG4	YPR105C	74.085	65.5928	70.4092	416.311	446.487	442.931	677.303	674.631	735.91	725.409	736.941		70.029	6.12988	435.243	8.76568	695.948	9.44284	731.175	9.51407		2.6358	0.00103268	0.677158	0.00511473
IES2	YNL215W	76.9731	71.3605	61.8857	189.657	195.422	184.724	216.768	232.572	228.085	191.832	187.202		70.0731	6.13079	189.934	7.56936	225.808	7.81895	189.517	7.56618		1.43857	0.000903866	0.249598	0.016973
COG3	YER157W	72.7971	61.5429	75.8996	333.532	347.846	351.458	483.251	534.491	523.499	609.928	613.498		70.0799	6.13093	344.279	8.42743	513.747	9.00491	611.713	9.25671		2.2965	0.000729929	0.577481	0.00399006
SPE1	YKL184W	74.5257	67.3856	68.4342	54.2565	73.1079	74.4543	50.6173	55.6573	63.597	50.5604	51.9924		70.1152	6.13165	67.2729	6.07195	56.6239	5.82334	51.2764	5.68022		-0.0597011	0.775259	-0.248615	0.116304
MTO1	YGL236C	75.2452	67.8583	67.3255	321.817	316.372	317.075	326.436	389.199	380.578	250.037	242.51		70.143	6.13223	318.421	8.31479	365.404	8.51335	246.274	7.94412		2.18257	1.38755e-05	0.198557	0.158768
ORC1	YML065W	74.8464	62.5607	73.3608	552.131	599.354	588.347	896.989	923.842	981.653	1054.45	1042.95		70.256	6.13455	579.944	9.17977	934.161	9.86753	1048.7	10.0344		3.04522	0.00116097	0.687758	0.00330355
CTM1	YHR109W	64.7461	75.6426	70.411	515.974	540.838	528.257	715.643	766.878	731.709	716.895	760.434		70.2666	6.13477	528.356	9.04537	738.077	9.52763	738.664	9.52878		2.9106	7.75356e-05	0.482259	0.00153741
LSB5	YCL034W	70.0183	68.1024	72.7461	171.59	196.128	186.363	284.958	269.676	301.224	313.668	324.157		70.2889	6.13523	184.694	7.52899	285.286	8.15627	318.913	8.31702		1.39376	0.00443778	0.627275	0.0176121
SLS1	YLR139C	72.0562	65.2933	73.5432	313.115	338.787	325.375	405.982	434.023	434.765	392.904	414.557		70.2976	6.1354	325.759	8.34766	424.923	8.73106	403.731	8.65725		2.21226	0.00139092	0.383398	0.00269498
RCY1	YJL204C	65.5877	69.861	75.465	678.238	706.802	640.17	1088.83	1060.36	1129.14	1256.49	1294.43		70.3046	6.13555	675.07	9.39889	1092.78	10.0938	1275.46	10.3168		3.26335	0.00122915	0.69489	0.00871497
RPL37B	YDR500C	64.742	71.4573	74.7336	484.496	520.788	542.858	901.6	1045.55	1121.29	1217.69	1223.86		70.311	6.13568	516.047	9.01136	1022.81	9.99833	1220.78	10.2536		2.87568	0.000996112	0.986968	0.00864726
HRT1	YOL133W	76.0141	61.839	73.1197	186.266	175.501	163.943	257.59	253.037	251.558	362.199	315.89		70.3243	6.13595	175.237	7.45316	254.062	7.98903	339.044	8.40533		1.31721	0.00456531	0.535874	0.00360672
VPS75	YNL246W	82.31	66.9353	62.8134	225.813	255.115	261.932	380.132	414.964	416.467	476.193	453.492		70.6862	6.14336	247.62	7.95198	403.854	8.65769	464.842	8.8606		1.80863	0.00911736	0.705707	0.000133953
EXO84	YBR102C	85.0499	59.1447	68.0977	357.576	411.972	376.247	593.876	577.388	675.546	671.838	746.026		70.7641	6.14495	381.932	8.57717	615.603	9.26586	708.932	9.4695		2.43222	0.00552712	0.688687	0.0263118
TRS20	YBR254C	70.2918	63.9877	78.021	236.654	256.214	232.154	332.883	329.447	345.548	352.044	371.544		70.7668	6.145	241.674	7.91692	335.959	8.39214	361.794	8.49902		1.77192	0.004289	0.475224	0.0148867
GIP2	YER054C	65.4725	77.2816	69.5811	248.189	221.19	238.115	516.598	577.441	528.31	843.3	788.022		70.7784	6.14524	235.831	7.88161	540.783	9.07891	815.661	9.67183		1.73637	0.00468505	1.19729	0.00741658
DIA3	YDL024C	79.0028	65.9404	68.2447	191.609	189.65	190.67	246.926	271.395	274.848	508.72	500.499		71.0626	6.15102	190.643	7.57473	264.39	8.04652	504.61	8.97902		1.42371	0.000858869	0.471792	0.0153433
RTT107	YHR154W	69.9288	74.1902	69.2013	283.918	299.25	270.936	400.152	385.836	443.235	435.854	475.77		71.1068	6.15191	284.701	8.15331	409.741	8.67857	455.812	8.8323		2.00139	0.000993141	0.525263	0.0381035
VPS64	YDR200C	76.2468	77.0137	60.8776	272.504	257.789	290.708	379.2	417.731	403.291	484.392	401.094		71.3794	6.15744	273.667	8.09628	400.074	8.64412	442.743	8.79033		1.93884	0.00508374	0.547845	0.0173156
FAB1	YFR019W	73.1984	67.5595	73.6283	354.642	415.551	357.106	656.35	644.287	761.014	773.636	864.792		71.4621	6.15911	375.766	8.55369	687.217	9.42462	819.214	9.6781		2.39459	0.00511686	0.87093	0.0255893
CTF8	YHR191C	68.316	68.6115	77.5	168.051	192.377	190.259	189.367	190.054	202.885	159.478	148.876		71.4758	6.15938	183.562	7.52013	194.102	7.60067	154.177	7.26844		1.36074	0.00381737	0.0805449	0.266369
TMA22	YJR014W	72.2107	71.332	71.3785	345.47	328.461	352.47	538.554	614.457	557.466	649.098	593.365		71.6404	6.1627	342.134	8.41842	570.159	9.15522	621.231	9.27899		2.25571	0.000679438	0.736804	0.0159935
BTN2	YGR142W	77.7833	71.1088	66.1987	52.0823	45.8405	57.388	57.6349	70.3188	71.7181	115.518	105.43		71.6969	6.16384	51.7703	5.69405	66.5573	6.05652	110.474	6.78756		-0.469788	0.0697869	0.362472	0.113862
DCD1	YHR144C	76.0818	65.3664	73.7117	228.589	241.357	233.142	340.554	346.488	331.196	346.216	355.83		71.72	6.1643	234.363	7.8726	339.413	8.4069	351.023	8.45542		1.7083	0.00182978	0.534298	0.00145827
DBF20	YPR111W	70.4308	69.814	74.9206	316.576	316.756	305.907	407.614	456.75	492.326	501.359	471.575		71.7218	6.16434	313.08	8.29039	452.23	8.82091	486.467	8.9262		2.12605	0.000462221	0.530527	0.0370029
NCA2	YPR155C	57.8626	73.5806	83.8279	602.683	649.791	645.164	1019.96	1028.43	1089.97	1151.4	1135.73		71.757	6.16505	632.546	9.30503	1046.12	10.0308	1143.57	10.1593		3.13998	0.000261233	0.725806	0.00214613
RRP42	YDL111C	66.6773	64.4937	84.1473	260.019	276.112	265.303	324.269	354.127	342.055	322.328	318.088		71.7728	6.16536	267.145	8.06148	340.15	8.41003	320.208	8.32287		1.89611	0.00204664	0.348551	0.00360127
IRC22	YEL001C	69.6196	76.0678	69.6335	327.456	279.918	334.98	434.514	514.285	414.458	461.041	386.647		71.7736	6.16538	314.118	8.29516	454.419	8.82788	423.844	8.72739		2.12978	0.00632707	0.532717	0.0987691
MRPL38	YKL170W	73.4586	66.4125	75.8108	226.729	235.281	222.688	408.033	434.118	470.795	536.948	531.212		71.894	6.1678	228.233	7.83436	437.649	8.77363	534.08	9.06091		1.66656	0.00174061	0.939268	0.00899505
PHA2	YNL316C	77.3733	68.8548	69.746	273.942	260.858	284.013	323.574	372.893	341.728	353.042	320.664		71.9914	6.16975	272.938	8.09243	346.065	8.4349	336.853	8.39598		1.92268	0.00113965	0.342472	0.06488
MIC14	YDR031W	71.8316	67.6419	77.9319	202.087	221.533	211.102	410.233	440.409	458.123	439.921	475.018		72.4685	6.17928	211.574	7.72502	436.255	8.76903	457.469	8.83753		1.54574	0.00284877	1.04401	0.00265105
CKS1	YBR135W	82.7569	68.0255	67.197	258.898	253.524	260.217	293.011	288.419	314.582	249.895	226.344		72.6598	6.18309	257.546	8.00869	298.671	8.22241	238.12	7.89554		1.8256	0.000696549	0.213724	0.0249778
YHR122W	YHR122W	69.0621	64.1759	84.7456	285.355	298.79	298.845	387.991	369.016	404.541	387.252	394.676		72.6612	6.18311	294.33	8.20129	387.183	8.59687	390.964	8.61089		2.01818	0.000859669	0.39558	0.0146094
AEP2	YMR282C	70.8824	75.1872	72.3319	274.172	251.17	242.806	369.893	380.972	350.97	332.714	377.179		72.8005	6.18588	256.049	8.00028	367.278	8.52073	354.947	8.47146		1.8144	0.00305139	0.520452	0.00791839
YGR169C-A	YGR169C-A	77.5571	66.5268	74.5851	661.83	587.334	690.745	1117.7	1351.28	1139.03	1436.58	1278.74		72.8897	6.18764	646.636	9.33681	1202.67	10.232	1357.66	10.4069		3.14917	0.00237732	0.895214	0.0332361
YET1	YKL065C	81.3048	56.4931	80.8886	562.535	640.415	608.605	1474.24	1385.36	1685.68	2112.29	2193.82		72.8955	6.18776	603.852	9.23805	1515.09	10.5652	2153.06	11.0722		3.05029	0.00311197	1.32714	0.0108901
ZDS1	YMR273C	78.4965	71.623	68.5766	331.647	342.945	334.378	515.016	549.931	555.58	598.173	561.702		72.8987	6.18782	336.323	8.39371	540.176	9.07728	579.938	9.17975		2.20588	0.000416632	0.68358	0.00291658
UIP4	YPL186C	73.4656	72.0635	73.3607	175.452	183.744	194.575	339.24	346.6	354.653	451.774	447.029		72.9633	6.1891	184.59	7.52818	346.831	8.43809	449.401	8.81186		1.33908	0.00246346	0.909906	4.71688e-05
YNL115C	YNL115C	70.652	80.6426	67.9523	416.196	349.491	436.898	597.555	770.384	608.374	902.753	698.132		73.0823	6.19145	400.862	8.64696	658.771	9.36363	800.442	9.64465		2.45551	0.00839874	0.716673	0.0870986
NGL1	YOL042W	73.5821	76.5799	69.9019	244.536	285.754	266.421	333.396	331.298	357.23	360.05	348.712		73.3546	6.19682	265.57	8.05295	340.641	8.41211	354.381	8.46916		1.85613	0.00340265	0.35916	0.0366174
RRP17	YDR412W	70.4824	70.7648	79.0361	238.212	248.133	242.459	486.035	515.194	589.707	613.724	615.172		73.4278	6.19825	242.935	7.92442	530.312	9.0507	614.448	9.26315		1.72617	0.000590987	1.12627	0.0110388
CTK2	YJL006C	72.2924	66.6165	81.5267	402.391	446.533	417.36	592.944	561.883	637.871	646.524	676.497		73.4785	6.19925	422.095	8.72142	597.566	9.22295	661.51	9.36962		2.52217	0.00203166	0.501531	0.0303387
YKR078W	YKR078W	76.0072	64.4689	80.9601	417.155	442.224	425.754	670.486	715.673	743.029	712.031	763.061		73.8121	6.20578	428.378	8.74274	709.729	9.47113	737.546	9.52659		2.53695	0.00107645	0.728386	0.00447153
NAT2	YGR147C	72.0183	76.0266	73.4367	632.745	622.239	660.546	979.31	1042.3	981.563	1177.74	1114.94		73.8272	6.20608	638.51	9.31857	1001.06	9.96731	1146.34	10.1628		3.11248	0.000449078	0.648744	0.00663851
ERP5	YHR110W	76.8377	67.7333	76.9379	362.423	367.594	376.954	583.49	621.106	619.517	666.329	665.024		73.8363	6.20626	368.99	8.52744	608.038	9.24802	665.677	9.37868		2.32118	0.000262675	0.720578	0.00158543
YOR385W	YOR385W	76.0965	71.5587	74.3458	218.105	244.416	222.802	382.556	419.639	419.468	958.039	1072.04		74.0003	6.20946	228.441	7.83568	407.221	8.66967	1015.04	9.98732		1.62622	0.00367981	0.83399	0.00279303
MTG2	YHR168W	77.8644	65.0692	79.2594	243.264	285.134	251.311	331.523	334.164	393.404	293.624	331.578		74.0643	6.21071	259.903	8.02183	353.03	8.46365	312.601	8.28818		1.81112	0.0084775	0.441819	0.0746304
YOR289W	YOR289W	72.9567	63.9551	85.4577	313.973	345.195	320.921	715.334	698.844	757.882	1167.81	1226.81		74.1232	6.21185	326.696	8.35181	724.02	9.49989	1197.31	10.2256		2.13995	0.00324491	1.14808	0.00366943
ERG2	YMR202W	70.5134	67.4378	85.9521	643.736	724.226	700.002	1392.81	1233.27	1575.97	1657.25	1825.31		74.6344	6.22177	689.321	9.42903	1400.68	10.4519	1741.28	10.7659		3.20726	0.00153688	1.02288	0.0221178
YDR248C	YDR248C	71.9713	76.1955	75.7368	337.918	303.653	356.347	350.811	436.753	374.013	419.393	345.763		74.6345	6.22177	332.639	8.37781	387.192	8.59691	382.578	8.57961		2.15604	0.00375248	0.219092	0.299487
YMR185W	YMR185W	77.2438	78.9305	67.8278	615.238	649.769	608.86	1105.48	1141.79	1223.61	1533.15	1611		74.6674	6.22241	624.622	9.28684	1156.96	10.1761	1572.08	10.6185		3.06443	0.000362836	0.889283	0.0059393
DHR2	YKL078W	75.3937	68.3969	80.3589	358.564	383.812	389.689	454.777	435.227	460.842	440.12	446.832		74.7165	6.22335	377.355	8.55978	450.282	8.81468	443.476	8.79271		2.33642	0.00106651	0.254906	0.030171
PTM1	YKL039W	78.4424	68.7037	77.021	336.349	331.577	336.899	565.409	692.932	643.394	933.68	910.191		74.7224	6.22347	334.942	8.38777	633.912	9.30814	921.936	9.84852		2.1643	3.07868e-05	0.920372	0.0160794
APM1	YPL259C	80.086	80.2334	63.9737	395.773	367.106	387.049	527.15	582.418	563.856	623.698	617.229		74.7644	6.22428	383.309	8.58237	557.808	9.12362	620.464	9.2772		2.35809	0.00127876	0.541259	0.0187817
TPK2	YPL203W	82.0945	68.8601	73.432	359.612	399.94	369.045	649.386	662.951	710.858	781.443	817.156		74.7955	6.22488	376.199	8.55535	674.398	9.39746	799.299	9.64259		2.33047	0.00271293	0.842105	0.00596519
EAF5	YEL018W	75.0349	73.9202	75.9508	192.034	196.339	182.866	273.436	276.782	283.13	274.024	263.664		74.9686	6.22822	190.413	7.57299	277.783	8.11781	268.844	8.07063		1.34477	0.00154468	0.544825	0.00541103
YER010C	YER010C	59.7458	108.564	56.9163	188.74	158.704	186.807	258.317	266.815	267.974	251.171	227.847		75.0754	6.23027	178.084	7.47641	264.369	8.04641	239.509	7.90394		1.24614	0.059995	0.569996	0.0170534
IML2	YJL082W	74.008	71.1858	80.3632	1074.75	1143.73	1110.83	2943	3035.22	3207.24	5686.93	5896.03		75.1857	6.23239	1109.77	10.116	3061.82	11.5802	5791.48	12.4997		3.88366	0.0004051	1.46413	0.00137623
TAH11	YJR046W	80.0284	72.0035	74.0013	575.308	586.997	649.628	803.917	896.047	834.698	948.01	828.362		75.3444	6.23543	603.978	9.23835	844.887	9.72262	888.186	9.79472		3.00292	0.00208498	0.484264	0.0219761
COG6	YNL041C	78.0938	70.7502	77.2737	314.518	368.61	312.233	511.398	462.376	560.782	435.516	489.195		75.3726	6.23597	331.787	8.37411	511.519	8.99864	462.356	8.85286		2.13815	0.00647078	0.62453	0.0585121
LAC1	YKL008C	69.1985	80.0594	76.9952	626.565	539.819	674.259	987.975	1217.69	1034.53	1385.86	1113.5		75.4177	6.23683	613.548	9.26103	1080.06	10.0769	1249.68	10.2873		3.0242	0.00571113	0.815871	0.0476735
ODC2	YOR222W	71.7192	77.6279	77.2553	287.96	305.038	308.028	1007.67	1062.69	1111.84	1637.31	1685.24		75.5341	6.23906	300.342	8.23046	1060.73	10.0508	1661.28	10.6981		1.99141	0.000381488	1.82038	0.00102111
YER163C	YER163C	79.4995	77.1774	70.1671	218.385	220.556	233.473	282.855	312.235	301.401	246.411	219.118		75.6147	6.24059	224.138	7.80824	298.83	8.22318	232.764	7.86273		1.56765	0.0025431	0.414939	0.0128565
SWT1	YOR166C	84.3954	66.1208	76.5908	428.083	479.911	436.42	681.984	698.232	748.032	756.474	790.749		75.7023	6.24227	448.138	8.8078	709.416	9.47049	773.611	9.59547		2.56553	0.00322325	0.662689	0.0106508
CIS3	YJL158C	82.4791	75.5377	69.5581	152.644	153.504	149.735	364.35	357.575	394.58	455.814	449.611		75.8583	6.24524	151.961	7.24756	372.168	8.53981	452.712	8.82245		1.00232	0.00158844	1.29225	0.00321412
ATP23	YNR020C	71.7796	80.9206	75.7403	257.163	280.872	268.842	350.99	384.137	400.3	411.121	415.096		76.1468	6.25071	268.959	8.07124	378.476	8.56406	413.108	8.69038		1.82053	0.000475942	0.492814	0.0104863
IWR1	YDL115C	78.1972	70.7003	79.7314	170.029	196.408	204.998	237.909	247.656	273.42	253.834	276.403		76.2096	6.2519	190.478	7.57348	252.995	7.98297	265.119	8.05049		1.32158	0.00950259	0.409482	0.00803104
SUM1	YDR310C	67.2395	83.3607	78.4242	406.005	386.914	413.754	461.047	492.249	523.172	429.686	419.495		76.3415	6.25439	402.224	8.65186	492.156	8.94297	424.591	8.72993		2.39746	0.00118092	0.291115	0.035783
PPE1	YHR075C	66.8209	88.7184	73.6301	533.036	487.799	576.42	845.905	1026.66	905.875	1175.67	1014.7		76.3898	6.25531	532.418	9.05642	926.147	9.8551	1095.18	10.097		2.80111	0.00440539	0.79868	0.0324642
SHY1	YGR112W	84.3133	60.2398	84.6234	286.443	360.545	295.788	473.858	368.893	530.621	425.785	547.647		76.3922	6.25535	314.259	8.29581	457.791	8.83854	486.716	8.92694		2.04046	0.0169074	0.542736	0.172881
SED4	YCR067C	65.7303	76.5399	87.5387	585.806	643.023	634.427	1094.28	1085.5	1150.62	1197.25	1208.43		76.603	6.25933	621.085	9.27865	1110.13	10.1165	1202.84	10.2322		3.01932	0.0006097	0.83787	0.00228003
FCF2	YLR051C	80.9225	70.2024	78.8462	307.852	331.157	324.059	516.43	538.204	602.584	519.514	545.152		76.657	6.26035	321.023	8.32653	552.406	9.10959	532.333	9.05619		2.06619	0.0016147	0.783054	0.0102221
PBS2	YJL128C	84.2698	74.1518	71.7143	308.178	319.027	322.925	447.513	479.742	535.185	578.266	578.745		76.712	6.26138	316.71	8.30702	487.48	8.9292	578.505	9.17619		2.04564	0.00117962	0.622181	0.0156864
JNM1	YMR294W	85.8143	67.9673	76.4143	196.467	218.456	214.674	284.692	281.948	321.819	274.168	298.482		76.732	6.26176	209.866	7.71332	296.153	8.2102	286.325	8.16151		1.45157	0.00774075	0.496877	0.0207876
ROT1	YMR200W	78.5122	68.4277	83.3716	126.614	163.8	140.446	316.116	249.467	352.242	338.844	404.998		76.7705	6.26248	143.62	7.16611	305.942	8.25711	371.921	8.53885		0.903633	0.0439382	1.091	0.0528234
MPP6	YNR024W	75.7973	83.898	70.8534	525.721	531.226	532.616	829.771	861.652	848.241	807.149	774.238		76.8496	6.26397	529.854	9.04945	846.555	9.72546	790.694	9.62697		2.78549	9.61611e-05	0.676007	0.000580392
RNA15	YGL044C	80.6943	66.4264	83.4745	225.899	261.544	241.353	310.693	282.897	335.86	253.008	288.119		76.8651	6.26426	242.932	7.92441	309.817	8.27527	270.564	8.07982		1.66015	0.00803783	0.350862	0.100239
RIB7	YBR153W	81.8622	70.7641	78.2515	248.445	248.483	250.908	272.738	287.809	301.094	275.699	306.883		76.9593	6.26602	249.279	7.96162	287.214	8.16598	291.291	8.18632		1.69559	0.000348804	0.204365	0.0370006
ORC2	YBR060C	83.098	72.2478	75.5588	304.563	330.254	362.333	432.695	472.097	486.824	485.399	432.768		76.9682	6.26619	332.383	8.3767	463.872	8.85758	459.083	8.84261		2.11051	0.00542965	0.480879	0.00161027
SEC22	YLR268W	74.9702	64.2732	91.7211	606.879	686.492	664.295	1171.7	1179.6	1268.15	1397.42	1462.77		76.9882	6.26656	652.555	9.34996	1206.48	10.2366	1430.1	10.4819		3.08339	0.00205205	0.886636	0.00341017
RHO4	YKR055W	78.8443	77.794	74.368	318.008	341.237	366.12	505.186	559.744	573.315	631.347	634.17		77.0021	6.26683	341.788	8.41696	546.082	9.09297	632.758	9.30551		2.15013	0.0032773	0.676014	0.00200416
YFL052W	YFL052W	79.9586	72.7006	79.6233	304.828	332.137	358.039	446.815	477.11	463.338	491.124	467.026		77.4275	6.27477	331.668	8.3736	462.421	8.85306	479.075	8.90411		2.09882	0.00377936	0.479467	0.00938403
SET2	YJL168C	76.4681	82.0783	73.8134	201.752	226.194	231.773	229.45	244.29	254.697	215.049	227.984		77.4533	6.27525	219.906	7.78075	242.812	7.9237	221.517	7.79127		1.50549	0.00438953	0.142953	0.0143296
GNT1	YOR320C	70.1733	64.4838	97.8167	648.284	764.254	701.568	1075.89	1001.7	1180.35	1054.66	1188.07		77.4913	6.27596	704.702	9.46087	1085.98	10.0848	1121.37	10.131		3.18491	0.00346696	0.623912	0.0351357
KTR6	YPL053C	83.3475	63.9246	85.4397	286.491	318.103	311.887	426.775	398.483	436.91	437.244	459.895		77.5706	6.27744	305.494	8.255	420.723	8.71673	448.57	8.80919		1.97756	0.00416243	0.461727	0.0234748
FAR11	YNL127W	91.4164	69.4094	72.0882	368.705	422.773	387.13	574.533	577.408	606.222	631.644	668.518		77.638	6.27869	392.869	8.61791	586.054	9.19489	650.081	9.34448		2.33921	0.00481842	0.576985	0.01019
BNA7	YDR428C	80.3681	72.2408	80.9612	406.298	466.957	428.361	598.826	637.843	630.227	649.985	636.694		77.8567	6.28275	433.872	8.76113	622.299	9.28146	643.34	9.32944		2.47838	0.00324147	0.520338	0.00236271
CSL4	YNL232W	83.2717	77.7398	72.6476	158.237	179.95	188.51	213.156	231	235.257	174.28	182.173		77.8864	6.2833	175.566	7.45587	226.471	7.82318	178.226	7.47757		1.17257	0.0148105	0.367316	0.00214269
ATP10	YLR393W	87.6442	69.7897	76.3548	338.501	357.623	352.293	509.302	519.83	531.504	524.768	531.606		77.9296	6.2841	349.472	8.44903	520.212	9.02296	528.187	9.0449		2.16494	0.00160686	0.573921	0.000825526
SEC72	YLR292C	74.6896	69.6804	89.5396	360.486	367.74	365.291	574.479	577.359	628.869	612.12	615.169		77.9699	6.28484	364.506	8.5098	593.569	9.21327	613.644	9.26126		2.22495	0.000506395	0.703475	0.00565792
SSS1	YDR086C	86.4141	66.9624	80.7073	234.61	281.621	235.332	424.993	337.023	441.685	395.554	502.946		78.0279	6.28592	250.521	7.96879	401.234	8.6483	449.25	8.81137		1.68287	0.0147228	0.679511	0.0878267
YBL059W	YBL059W	79.2762	72.2402	82.5781	508.047	520.357	513.371	715.223	766.169	771.272	705.639	679.922		78.0315	6.28598	513.925	9.00541	750.888	9.55245	692.781	9.43625		2.71943	0.000198322	0.54704	0.00414134
YDR476C	YDR476C	77.3566	68.6288	88.322	651.966	767.775	696.949	1195.35	1141.64	1328.65	1329.23	1414.8		78.1025	6.2873	705.563	9.46263	1221.88	10.2549	1372.01	10.4221		3.17534	0.00348966	0.792255	0.0208009
SBE2	YDR351W	83.4627	75.0287	75.9191	312.693	340.208	318.803	402.157	426.646	458.926	480.856	510.983		78.1368	6.28793	323.901	8.33941	429.243	8.74565	495.919	8.95396		2.05148	0.00181242	0.40624	0.0262517
ERG4	YGL012W	74.6814	76.2444	83.7826	551.493	575.069	583.92	878.362	937.632	937.745	1061.78	957.986		78.2361	6.28976	570.161	9.15522	917.913	9.84221	1009.88	9.97997		2.86546	0.000236471	0.686989	0.000952821
AIM19	YIL087C	81.8552	70.4388	82.514	205.473	226.745	168.125	347.827	347.461	414.022	429.999	494.238		78.2693	6.29038	200.114	7.64468	369.77	8.53048	462.119	8.85212		1.35431	0.0269741	0.885804	0.048131
MRPL37	YBR268W	82.0093	66.2075	86.6885	301.793	331.993	294.616	492.902	481.021	573.668	465.768	534.346		78.3018	6.29097	309.467	8.27364	515.864	9.01085	500.057	8.96595		1.98267	0.00577598	0.737203	0.0327604
SIW14	YNL032W	81.1816	80.9878	72.7589	199.71	205.117	216.609	316.783	339.766	342.058	423.294	388.803		78.3094	6.29111	207.145	7.6945	332.869	8.37881	406.048	8.66551		1.40339	0.00353391	0.684311	0.00162586
SIR3	YLR442C	89.953	64.7504	80.4286	343.119	391.072	372.291	608.859	571.405	694.846	721.272	823.629		78.3773	6.29236	368.827	8.5268	625.037	9.2878	772.451	9.5933		2.23444	0.0052508	0.760995	0.0250503
TMA16	YOR252W	80.6296	76.3072	78.334	336.912	344.71	348.87	331.733	345.266	341.462	231.368	249.686		78.4236	6.29322	343.497	8.42416	339.487	8.40721	240.527	7.91006		2.13094	0.000280269	-0.0169426	0.232977
IRC5	YFR038W	82.0878	67.7408	86.2426	245.259	264.647	241.852	339.516	345.611	349.163	350.347	366.824		78.6904	6.29812	250.586	7.96916	344.763	8.42946	358.586	8.48617		1.67105	0.00540953	0.460301	0.00645917
VOA1	YGR106C	85.9558	74.4318	75.7768	432.795	509.795	443.25	680.893	633.52	716.606	577.293	588.441		78.7215	6.29869	461.947	8.85158	677.006	9.40303	582.867	9.18702		2.5529	0.00483375	0.551443	0.0432622
BNA5	YLR231C	75.0106	76.1684	85.0613	386.077	441.24	396.799	516.338	520.041	555.571	465.553	495.453		78.7468	6.29915	408.039	8.67256	530.65	9.05162	480.503	8.9084		2.37341	0.0029389	0.379055	0.0345472
SLM5	YCR024C	77.6842	72.5764	86.2297	406.685	455.553	428.779	762.958	708.563	851.858	954.155	1073		78.8301	6.30067	430.339	8.74933	774.46	9.59705	1013.58	9.98524		2.44866	0.00212057	0.847717	0.0200464
AIM37	YNL100W	79.567	69.7381	87.6222	341.976	421.494	357.486	598.671	560.776	680.05	622.007	703.588		78.9758	6.30334	373.652	8.54555	613.166	9.26013	662.797	9.37242		2.24221	0.00930212	0.714582	0.0466102
YML096W	YML096W	83.7785	67.1349	86.3261	387.064	416.012	409.863	603.709	631.703	671.872	698.721	703.759		79.0798	6.30524	404.313	8.65933	635.761	9.31234	701.24	9.45376		2.35409	0.00164032	0.653013	0.00433181
CAK1	YFL029C	72.9541	70.1384	94.5306	446.256	455.1	467.403	669.293	706.21	724.953	731.544	763.054		79.2077	6.30757	456.253	8.83369	700.152	9.45152	747.299	9.54554		2.52612	0.000110294	0.617834	0.00188185
YNL011C	YNL011C	82.4993	76.5861	78.6232	459.421	498.632	484.379	950.521	913.209	1000.3	1177.41	1256.07		79.2362	6.30809	480.811	8.90933	954.677	9.89887	1216.74	10.2488		2.60124	0.00107758	0.989543	0.00411668
FMP27	YLR454W	81.0023	63.4687	93.2698	776.36	919.279	764.785	1571.04	1424.04	1713.55	1612.15	1821.71		79.2469	6.30828	820.141	9.67973	1569.54	10.6161	1716.93	10.7456		3.37145	0.00604537	0.9364	0.0288654
TAF4	YMR005W	79.0204	77.2888	81.6223	328.742	336.067	331.915	341.803	338.494	380.856	301.775	291.098		79.3105	6.30944	332.241	8.37609	353.718	8.46645	296.437	8.21158		2.06665	0.000134013	0.0903667	0.266482
RHB1	YCR027C	80.9409	73.3258	83.8353	287.338	296.985	274.989	421.103	444.414	475.197	486.468	486.069		79.3673	6.31047	286.437	8.16208	446.905	8.80382	486.269	8.92561		1.8516	0.00204984	0.641748	0.0155664
ADA2	YDR448W	72.4382	89.5162	76.596	235.692	226.538	250.258	253.061	321.86	280.698	316.02	252.714		79.5168	6.31319	237.496	7.89176	285.206	8.15586	284.367	8.15161		1.57857	0.0047276	0.264103	0.186331
AAR2	YBL074C	84.6786	78.0955	75.9125	345.931	319.121	344.72	460.442	467.813	451.518	462.163	463.259		79.5622	6.31401	336.591	8.39485	459.924	8.84525	462.711	8.85397		2.08084	0.0010395	0.450401	0.0107197
PRP2	YNR011C	88.9275	71.5403	79.1431	399.51	432.869	405.78	537.022	531.159	603.631	537.303	571.349		79.8703	6.31959	412.72	8.68902	557.271	9.12223	554.326	9.11459		2.36943	0.00201797	0.433216	0.0378612
SWC4	YGR002C	78.838	77.9962	83.1568	299.602	333.522	311.013	378.402	374.221	422.612	399.672	401.005		79.997	6.32187	314.712	8.29789	391.745	8.61377	400.339	8.64508		1.97602	0.00203512	0.315881	0.0640089
RPB7	YDR404C	84.6089	72.1002	83.3628	232.01	235.698	249.52	350.294	381.886	376.353	429.706	436.543		80.024	6.32236	239.076	7.90133	369.511	8.52947	433.125	8.75864		1.57897	0.00136027	0.628148	0.0039806
IRC6	YFR043C	64.7827	88.7149	86.6299	412.621	383.163	444.81	433.309	497.508	455.386	380.818	327.929		80.0425	6.32269	413.531	8.69185	462.068	8.85196	354.373	8.46913		2.36916	0.00348801	0.160107	0.279515
LOS1	YKL205W	82.9122	74.4871	82.9713	833.158	845.072	797.753	1262.98	1294.3	1305.49	1337.01	1355.73		80.1235	6.32415	825.328	9.68882	1287.59	10.3305	1346.37	10.3949		3.36467	0.000478389	0.641634	0.0025564
ACN9	YDR511W	87.7567	69.6004	83.2737	274.499	285.85	252.03	367.633	396.9	423.702	331.457	331.698		80.2103	6.32572	270.793	8.08105	396.078	8.62964	331.577	8.3732		1.75533	0.00523519	0.548595	0.0341433
YDR089W	YDR089W	83.5058	79.2344	78.794	562.004	627.952	554.277	1048.29	1010.9	1144.59	1206.3	1302		80.5114	6.33112	581.411	9.18341	1067.93	10.0606	1254.15	10.2925		2.85229	0.0022736	0.877182	0.0148037
MRPL4	YLR439W	75.2869	74.383	91.8888	273.799	269.123	255.57	348.511	366.06	389.657	333.166	359.575		80.5196	6.33127	266.164	8.05617	368.076	8.52386	346.37	8.43617		1.7249	0.00351498	0.467688	0.0276881
MID2	YLR332W	87.943	74.8093	78.968	345.741	379.16	336.396	525.738	475.172	530.406	571.372	562.996		80.5734	6.33223	353.766	8.46665	510.439	8.99559	567.184	9.14767		2.13442	0.00323641	0.528944	0.0360918
VAN1	YML115C	90.8848	64.4104	86.6954	549.586	647.702	583.241	933.208	883.76	1018.73	932.648	998.811		80.6635	6.33384	593.51	9.21313	945.233	9.88453	965.73	9.91548		2.87928	0.00513108	0.671398	0.027657
MNN11	YJL183W	78.7691	80.2704	83.2941	594.903	603.347	609.939	802.852	862.232	855.922	905.425	808.759		80.7779	6.33589	602.73	9.23537	840.335	9.71482	857.092	9.74331		2.89948	3.49537e-05	0.479454	0.00411484
SOK1	YDR006C	82.5096	78.0751	81.8522	561.443	612.759	605.297	785.088	806.232	871.247	728.241	749.787		80.8123	6.3365	593.166	9.21229	820.856	9.68098	739.014	9.52946		2.87579	0.001102	0.468692	0.00841517
LSM1	YJL124C	85.2627	75.583	82.1172	151.403	172.137	164.165	155.923	172.354	211.859	144.084	148.818		80.9876	6.33963	162.568	7.3449	180.045	7.49222	146.451	7.19427		1.00527	0.0113925	0.147314	0.368145
YCR076C	YCR076C	74.7336	93.9157	74.5721	392.828	337.19	409.088	493.479	597.639	530.227	623.959	507.008		81.0738	6.34116	379.702	8.56872	540.448	9.07801	565.483	9.14334		2.22756	0.00872607	0.509289	0.0852449
ERJ5	YFR041C	80.1483	63.8282	99.4695	864.308	941.404	869.053	1414.09	1279.35	1518.61	1308.48	1447.89		81.1487	6.3425	891.588	9.80023	1404.02	10.4553	1378.18	10.4286		3.45774	0.001738	0.65511	0.0306733
CDC36	YDL165W	80.6108	79.5203	83.4566	253.801	272.883	266.284	361.424	333.875	400.521	377.869	407.772		81.1959	6.34333	264.323	8.04616	365.273	8.51283	392.821	8.61773		1.70282	0.00101033	0.466676	0.0421394
YCL019W	YCL019W	81.5148	61.0185	101.44	1000.5	1154.12	1021.67	1524.24	1485.96	1739.11	1397.24	1506.22		81.3244	6.34562	1058.76	10.0482	1583.1	10.6285	1451.73	10.5036		3.70255	0.00348249	0.580375	0.0422336
DSF2	YBR007C	74.6956	80.5843	89.8167	266.585	287.497	266.458	332.151	330.406	363.594	297.605	285.299		81.6989	6.35224	273.513	8.09547	342.05	8.41806	291.452	8.18711		1.74322	0.00206909	0.322597	0.0488151
YKL077W	YKL077W	87.7255	76.5755	80.9635	457.952	442.686	541.505	717.094	767.446	727.243	787.496	713.17		81.7548	6.35323	480.714	8.90904	737.261	9.52603	750.333	9.55139		2.5558	0.0059125	0.616996	0.0236318
FKH2	YNL068C	77.2509	81.2793	86.7353	199.943	219.312	217.008	222.722	234.898	277.454	196.434	217.879		81.7552	6.35324	212.088	7.72852	245.025	7.93678	207.156	7.69458		1.37528	0.00115257	0.208266	0.141474
COA3	YJL062W-A	80.5103	75.2858	90.2931	398.332	445.104	407.425	843.327	859.649	958.875	975.671	1071.77		82.0297	6.35808	416.954	8.70374	887.284	9.79325	1023.72	9.99961		2.34567	0.00270302	1.08951	0.00769639
IQG1	YPL242C	88.5547	77.4331	80.1184	191.262	194.88	198.566	158.179	163.533	152.082	113.046	105.832		82.0354	6.35817	194.903	7.60661	157.931	7.30315	109.439	6.77398		1.24844	0.00202614	-0.303456	0.0163257
YLR072W	YLR072W	83.3084	65.9774	96.8535	787.526	856.654	807.448	1302.43	1306.68	1419.6	1480.42	1489.04		82.0464	6.35837	817.209	9.67456	1342.9	10.3911	1484.73	10.536		3.31619	0.00142872	0.716578	0.00793592
PFK26	YIL107C	87.9193	72.8948	85.4329	701.374	747.048	741.359	1839.04	1935.48	1997.59	3603.6	3709.03		82.0823	6.359	729.927	9.51161	1924.04	10.9099	3656.32	11.8362		3.15261	0.000769544	1.39831	0.000826194
YDR286C	YDR286C	68.9756	97.1095	80.2394	298.826	316.017	346.115	407.225	468.156	398.843	329.631	265.274		82.1082	6.35945	320.319	8.32337	424.741	8.73044	297.452	8.21652		1.96391	0.00352887	0.407074	0.0682159
YGL036W	YGL036W	84.2954	78.4567	84.0465	410.921	428.76	427.771	622.802	698.131	710.467	815.961	855.43		82.2662	6.36223	422.484	8.72275	677.133	9.4033	835.696	9.70683		2.36052	0.000429913	0.680543	0.00720142
CAF4	YKR036C	86.6013	69.2356	90.9756	260.414	275.528	253.779	440.639	411.491	497.947	446.77	470.234		82.2708	6.36231	263.24	8.04024	450.026	8.81386	458.502	8.84078		1.67793	0.00516318	0.773627	0.0271289
RTT101	YJL047C	89.6244	72.8406	84.607	417.306	443.485	429.687	641.213	647.004	708.872	721.89	752.683		82.3573	6.36383	430.159	8.74873	665.696	9.37872	737.286	9.52608		2.3849	0.0012844	0.629993	0.00908428
ADR1	YDR216W	78.6598	73.032	95.5276	950.163	1048.56	1024.81	2684.85	2687.99	3015.27	5634.07	5912.43		82.4065	6.36469	1007.84	9.97706	2796.04	11.4492	5773.25	12.4952		3.61237	0.00105557	1.47211	0.00341751
STV1	YMR054W	92.923	65.5504	88.8359	491.501	547.39	554.531	826.719	830.579	846.796	1007.05	1052.64		82.4364	6.36521	531.141	9.05295	834.698	9.70511	1029.85	10.0082		2.68774	0.0032123	0.65216	0.0027824
TRS120	YDR407C	86.014	81.3971	79.9077	484.372	494.862	475.302	712.026	738.206	754.23	823.659	832.92		82.4396	6.36527	484.845	8.92138	734.821	9.52125	828.289	9.69399		2.55612	0.000193288	0.599868	0.00366178
YKE2	YLR200W	84.072	89.3936	74.3559	63.6664	69.8854	73.2132	129.909	181.216	168.842	202.509	231.756		82.6072	6.3682	68.9217	6.10689	159.989	7.32183	217.132	7.76243		-0.261309	0.161027	1.21494	0.0204123
ERV29	YGR284C	75.1242	86.5392	86.2133	874.255	811.812	885.973	1384.93	1567.87	1484.37	1699.47	1507.53		82.6256	6.36852	857.347	9.74373	1479.06	10.5305	1603.5	10.647		3.37522	0.00101698	0.786727	0.0130724
ECM30	YLR436C	85.3592	86.706	76.0259	602.567	652.526	670.794	944.681	984.715	998.769	1065.45	1057.45		82.697	6.36976	641.962	9.32634	976.055	9.93082	1061.45	10.0518		2.95658	0.00163307	0.604474	0.000157332
CTK1	YKL139W	84.1571	80.5025	83.8929	388.745	412.366	433.878	537.257	586.246	566.925	660.697	660.946		82.8508	6.37244	411.663	8.68532	563.476	9.13821	660.822	9.36812		2.31288	0.00160613	0.45289	0.00609079
AST1	YBL069W	85.1883	76.9835	86.7527	291.051	330.775	296.673	499.838	467.463	548.639	492.947	592.487		82.9748	6.3746	306.166	8.25817	505.313	8.98103	542.717	9.08406		1.88357	0.00469353	0.722863	0.027345
ARP6	YLR085C	82.2591	76.5228	90.3826	244.408	285.394	285.32	373.977	397.626	389.648	455.625	482.187		83.0548	6.37599	271.707	8.08591	387.084	8.5965	468.906	8.87315		1.70992	0.00534572	0.510592	0.00414812
CHS6	YJL099W	75.8682	81.2985	92.1056	538.128	612.082	559.688	1032.7	975.435	1149.82	1273.47	1370.74		83.0908	6.37662	569.966	9.15473	1052.65	10.0398	1322.11	10.3686		2.77812	0.002037	0.88508	0.0180459
PRK1	YIL095W	93.9047	77.4775	78.0648	421.68	462.769	423.912	609.968	648.544	745.278	748.979	791.556		83.149	6.37763	436.12	8.76858	667.93	9.38355	770.268	9.58922		2.39096	0.00230653	0.614971	0.035356
SNT1	YCR033W	84.0613	79.0217	87.2478	217.385	220.32	201.282	223.088	218.699	245.457	234.847	223.805		83.4436	6.38273	212.996	7.73468	229.081	7.83972	229.326	7.84126		1.35195	0.00387992	0.105036	0.374904
VAB2	YEL005C	80.0465	84.0545	86.3545	249.077	272.185	236.74	294.476	317.275	327.371	283.905	278.817		83.4852	6.38345	252.667	7.9811	313.041	8.29021	281.361	8.13628		1.59765	0.00412247	0.309111	0.0574394
REI1	YBR267W	84.181	91.0751	75.2501	302.605	310.467	316.055	308.585	356.524	349.166	325.376	310.543		83.5021	6.38374	309.709	8.27477	338.092	8.40127	317.959	8.3127		1.89103	0.00104105	0.126501	0.138116
LYP1	YNL268W	84.4871	84.8788	81.2592	522.447	579.117	551.093	939.704	922.276	955.184	918.22	944.265		83.5417	6.38442	550.886	9.10561	939.055	9.87507	931.243	9.86301		2.72118	0.00121333	0.769456	0.00343941
HSM3	YBR272C	86.2903	77.8797	87.1546	456.241	528.753	455.482	755.7	735.21	831.212	932.546	1030.91		83.7749	6.38845	480.159	8.90737	774.041	9.59627	981.728	9.93918		2.51892	0.00469242	0.688898	0.0266339
YDR541C	YDR541C	91.9267	78.1293	81.3358	347.215	342.694	350.348	666.693	703.662	722.231	821.878	778.83		83.7973	6.38883	346.752	8.43776	697.529	9.44611	800.354	9.64449		2.04893	0.000236276	1.00835	0.00206459
YOR262W	YOR262W	91.4499	76.6405	83.7051	464.548	519.626	513.684	788.288	819.894	885.663	833.367	892.425		83.9318	6.39115	499.286	8.96372	831.282	9.69919	862.896	9.75304		2.57258	0.00265858	0.735471	0.00401823
RSA1	YPL193W	85.011	92.4696	74.655	248.483	232.577	253.864	303.037	344.47	316.176	340.764	321.813		84.0452	6.39309	244.975	7.93649	321.228	8.32745	331.288	8.37194		1.5434	0.00494516	0.390964	0.051249
SNZ3	YFL059W	81.2876	89.942	81.4947	247.451	288.641	259.285	1050.76	1060.87	1122.65	1556.36	1555.57		84.2414	6.39646	265.126	8.05053	1078.09	10.0743	1555.96	10.6036		1.65407	0.00275778	2.02373	0.00108079
SNU23	YDL098C	91.5075	81.4163	79.9974	291.487	345.15	303.256	368.711	382.15	412.386	356.067	397.902		84.3071	6.39758	313.298	8.29139	387.749	8.59898	376.985	8.55836		1.89381	0.00655123	0.307589	0.0703722
YPR010C-A	YPR010C-A	78.6102	83.5092	91.1532	229.59	246.85	228.532	357.601	375.353	398.744	370.476	422.202		84.4242	6.39958	234.991	7.87646	377.233	8.55931	396.339	8.63059		1.47687	0.00247034	0.682851	0.00952953
CUE3	YGL110C	84.3755	85.9436	83.0591	290.489	325.33	322.342	483.722	503.818	527.21	504.4	522.101		84.4594	6.40019	312.72	8.28873	504.917	8.9799	513.25	9.00352		1.88854	0.00234529	0.691172	0.00157347
PET127	YOR017W	87.8851	89.8071	75.772	338.414	370.609	332.892	391.157	405.749	474.949	410.449	441.575		84.4881	6.40068	347.305	8.44006	423.952	8.72776	426.012	8.73475		2.03938	0.00122089	0.287697	0.146557
DIA4	YHR011W	90.7904	76.7653	85.9302	252.927	278.647	286.531	312.783	355.177	367.809	307.5	286.588		84.4953	6.4008	272.702	8.09118	345.256	8.43152	297.044	8.21453		1.69038	0.0047663	0.340344	0.00791996
RNH202	YDR279W	86.496	83.5839	83.4754	314.99	298.736	331.897	297.99	350.153	333.466	234.588	238.48		84.5184	6.40119	315.208	8.30016	327.203	8.35404	236.534	7.8859		1.89896	0.00175126	0.0538834	0.616508
YPK2	YMR104C	89.1648	74.986	89.4683	466.951	532.492	530.718	1292.23	1373.18	1418.23	2431.55	2431.62		84.5397	6.40156	510.054	8.99451	1361.21	10.4107	2431.59	11.2477		2.59295	0.00325095	1.41617	0.00048298
HXT2	YMR011W	88.1539	90.4424	75.0863	182.638	209.856	204.602	214.246	217.053	227.704	353.891	333.323		84.5609	6.40192	199.032	7.63686	219.668	7.77918	343.607	8.42462		1.23494	0.00816937	0.142322	0.102108
EAF3	YPR023C	93.404	81.8968	78.846	511.18	526.426	510.55	726.782	759.995	789.364	747.84	764.526		84.7156	6.40456	516.052	9.01137	758.714	9.56741	756.183	9.56259		2.60682	0.000320608	0.556039	0.00595222
OCA1	YNL099C	90.8743	78.7459	85.0818	295.226	312.337	278.76	467.185	473.972	492.085	522.957	555.706		84.9007	6.4077	295.441	8.20673	477.747	8.9001	539.332	9.07503		1.79902	0.00319547	0.693378	0.00742121
RPL14A	YKL006W	74.313	107.765	72.6419	502.391	325.352	569.844	527.662	993.908	591.451	1091.47	572.046		84.9066	6.40781	465.862	8.86376	704.34	9.46013	831.758	9.70002		2.45595	0.0454255	0.596369	0.38293
OMS1	YDR316W	93.227	86.0602	75.5417	498.416	502.078	496.577	833.63	926.573	892.839	1032.12	1045.63		84.943	6.40842	499.024	8.96296	884.347	9.78847	1038.88	10.0208		2.55454	0.000127487	0.825505	0.00464282
SDH3	YKL141W	81.5451	77.9314	95.6717	459.273	544.056	481.411	881.133	767.101	904.724	882.971	940.661		85.0494	6.41023	494.913	8.95103	850.986	9.73299	911.816	9.8326		2.5408	0.0047089	0.781959	0.0331687
UBC7	YMR022W	86.8296	84.9001	83.6004	318.792	311.792	290.332	515.582	560.438	541.126	574.802	564.042		85.11	6.41126	306.972	8.26196	539.049	9.07427	569.422	9.15335		1.85071	0.00120406	0.812308	0.005737
KSS1	YGR040W	84.7687	81.9639	88.7461	321.337	347.771	339.312	454.991	491.988	488.522	515.153	530.587		85.1596	6.4121	336.14	8.39292	478.5	8.90238	522.87	9.03031		1.98082	0.00112975	0.509458	0.00103594
HSV2	YGR223C	85.535	85.8198	84.1539	332.396	336.835	316.994	497.556	503.541	548.969	679.07	682.106		85.1696	6.41227	328.742	8.36081	516.689	9.01315	680.588	9.41064		1.94854	0.000509191	0.652341	0.0134485
AIM6	YDL237W	83.7428	89.4589	82.9291	476.914	445.568	479.878	558.407	699.595	561.908	641.792	499.047		85.3769	6.41577	467.453	8.86868	606.637	9.24469	570.419	9.15588		2.4529	0.00116089	0.37601	0.136266
RPL37A	YLR185W	82.613	102.23	71.548	603.286	505.838	664.73	818.153	1078.7	869.987	1266.88	953.992		85.4637	6.41724	591.285	9.20771	922.28	9.84906	1110.44	10.1169		2.79047	0.0117118	0.641352	0.111636
SEN1	YLR430W	80.4664	81.3682	94.5993	791.794	830.246	824.619	1435.53	1434.51	1592.96	1932.01	1898.09		85.478	6.41748	815.553	9.67163	1487.67	10.5388	1915.05	10.9032		3.25415	0.000220378	0.867201	0.00536838
CMS1	YLR003C	92.0759	78.1528	86.5718	268.35	345.324	292.838	475.414	404.841	528.161	512.833	591.425		85.6002	6.41954	302.171	8.23922	469.472	8.8749	552.129	9.10886		1.81968	0.0149057	0.635675	0.0917666
YMC1	YPR058W	86.221	78.0163	92.7257	392.67	442.208	439.375	793.358	793.993	900.283	951.16	952.037		85.6543	6.42045	424.751	8.73047	829.211	9.6956	951.599	9.89421		2.31002	0.00253076	0.965122	0.00603267
POF1	YCL047C	82.8519	79.0753	95.1107	457.402	550.627	500.775	839.239	762.382	909.36	932.198	1097.89		85.6793	6.42087	502.935	8.97423	836.994	9.70907	1015.04	9.98733		2.55335	0.00466383	0.734846	0.0323989
STE2	YFL026W	87.0695	83.5576	87.1964	201.026	220.621	208.676	226.519	222.385	243.754	143.034	146.958		85.9412	6.42528	210.108	7.71498	230.886	7.85104	144.996	7.17987		1.28971	0.00298959	0.136052	0.170738
DUG3	YNL191W	83.1669	88.044	86.9511	444.523	445.801	431.489	622.414	687.178	680.483	633.943	573.424		86.054	6.42717	440.604	8.78334	663.358	9.37364	603.683	9.23765		2.35617	0.000207894	0.590305	0.0100835
RER2	YBR002C	90.4393	75.1826	92.6152	399.093	454.028	393.165	542.545	534.288	634.29	533.524	617.346		86.079	6.42759	415.429	8.69846	570.374	9.15577	575.435	9.16851		2.27087	0.0056485	0.457308	0.0803583
CCL1	YPR025C	77.4182	82.4115	98.9821	392.769	455.017	432.637	553.664	558.028	630.845	564.157	636.737		86.2706	6.4308	426.808	8.73744	580.846	9.18201	600.447	9.22989		2.30665	0.00244874	0.444569	0.0308361
YGR201C	YGR201C	88.5494	84.8473	85.4764	209.231	223.776	236.942	553.291	603.701	585.595	1128.38	1130.56		86.291	6.43114	223.316	7.80294	580.862	9.18205	1129.47	10.1414		1.37181	0.00422726	1.37911	0.000991669
RCO1	YMR075W	95.8838	79.6693	83.4288	296.211	341.656	308.959	428.043	435.959	485.426	464.212	487.033		86.3273	6.43174	315.609	8.30199	449.809	8.81317	475.623	8.89367		1.87025	0.0060385	0.511177	0.0299169
YAP1	YML007W	88.724	83.9361	86.5507	327.675	332.854	333.074	344.506	365.75	409.141	262.016	260.97		86.4036	6.43302	331.201	8.37156	373.132	8.54354	261.493	8.03063		1.93854	0.000150535	0.17198	0.14119
PSR2	YLR019W	92.8957	80.6209	85.7251	278.144	297.599	309.797	413.601	406.84	448.183	533.078	542.528		86.4139	6.43319	295.18	8.20545	422.875	8.72409	537.803	9.07093		1.77226	0.00325286	0.518635	0.0052237
CRZ1	YNL027W	84.4398	84.1069	90.79	388.403	434.916	401.733	572.599	560.746	628.015	602.493	632.074		86.4456	6.43372	408.351	8.67366	587.12	9.19751	617.284	9.26979		2.23994	0.00204845	0.523847	0.0255301
YMR221C	YMR221C	91.8862	81.4525	86.5267	606.283	681.418	657.943	1050.1	996.457	1087.21	1135.64	1191.06		86.6218	6.43666	648.548	9.34107	1044.59	10.0287	1163.35	10.1841		2.90441	0.00199767	0.68765	0.0104058
YKL063C	YKL063C	84.2929	90.8681	84.8449	445.759	457.216	518.249	824.747	1056.29	969.647	1479.63	1259.28		86.6686	6.43744	473.741	8.88796	950.228	9.89213	1369.45	10.4194		2.45052	0.00357582	1.00417	0.0179753
OCA4	YCR095C	88.7963	78.6656	92.7469	370.94	404.527	383.32	556.049	580.529	616.2	618.871	626.096		86.7363	6.43856	386.262	8.59344	584.259	9.19047	622.484	9.28189		2.15487	0.00199266	0.597028	0.00784286
PTC1	YDL006W	86.8971	85.6176	87.7393	297.257	291.486	316.611	341.929	398.773	371.085	399.574	355.316		86.7513	6.43881	301.785	8.23738	370.596	8.5337	377.445	8.56012		1.79856	0.00107001	0.296327	0.0714068
IKI1	YHR187W	86.575	80.1167	93.7528	433.701	440.082	436.037	637.422	701.933	721.531	826.11	791.699		86.8148	6.43987	436.607	8.77019	686.962	9.42409	808.904	9.65983		2.33032	0.000227364	0.653896	0.00928659
QCR10	YHR001W-A	92.2402	82.7803	85.7223	284.492	304.207	299.801	555.531	620.151	642.969	836.523	843.978		86.9143	6.44152	296.167	8.21027	606.217	9.24369	840.25	9.71468		1.76874	0.00174833	1.03343	0.00456881
MKK1	YOR231W	85.3149	86.5299	89.0119	479.655	531.288	527.642	846.686	863.954	927.445	826.911	904.314		86.9522	6.44215	512.862	9.00243	879.362	9.78031	865.612	9.75758		2.56027	0.00138788	0.777887	0.00278522
ATG15	YCR068W	83.5708	77.6327	99.7241	476.172	526.525	530.155	963.827	962.795	1015.26	1023.25	1045.68		86.9759	6.44254	510.951	8.99704	980.627	9.93756	1034.47	10.0147		2.5545	0.00152347	0.940521	0.00126481
BYE1	YKL005C	90.0122	82.4932	88.6201	286.738	310.139	309.45	382.119	425.964	432.738	379.128	389.216		87.0418	6.44364	302.109	8.23893	413.607	8.69212	384.172	8.58561		1.79529	0.00189655	0.453191	0.00555044
SLG1	YOR008C	89.0468	86.005	86.1512	275.462	261.731	286.402	305.54	336.93	344.717	332.611	323.739		87.0677	6.44407	274.532	8.10083	329.062	8.36222	328.175	8.35832		1.65676	0.00143099	0.261388	0.0536167
CUS2	YNL286W	88.3066	86.9583	86.5049	306.751	312.637	304.701	380.174	418.448	399.382	414.017	412.759		87.2566	6.44719	308.03	8.26693	399.335	8.64145	413.388	8.69135		1.81973	0.000123517	0.374529	0.0106548
CFT2	YLR115W	83.9102	80.6214	97.257	525.59	520.707	518.024	730.046	717.246	766.758	750.344	833.013		87.2629	6.4473	521.44	9.02636	738.017	9.52751	791.678	9.62877		2.57906	0.00023954	0.501151	0.00557609
IDP2	YLR174W	92.3694	86.6394	82.785	131.635	146.1	150.97	218.082	242.32	239.699	401.849	359.32		87.2646	6.44732	142.902	7.15888	233.367	7.86646	380.584	8.57207		0.711554	0.0228853	0.707578	0.00106295
PDH1	YPR002W	97.2981	80.8039	84.3389	371.378	413.526	373.932	1137.91	1103.87	1305.71	2011.57	2272.76		87.4803	6.45089	386.279	8.5935	1182.5	10.2076	2142.16	11.0649		2.14261	0.00342939	1.61412	0.00791472
PSD1	YNL169C	100.098	83.558	79.0606	406.96	440.303	447.825	529.46	589.794	596.833	603.499	609.39		87.5722	6.4524	431.696	8.75387	572.029	9.15994	606.445	9.24423		2.30147	0.00301908	0.406073	0.00401379
CWC2	YDL209C	90.8237	89.0511	82.9487	290.881	312.288	296.248	540.76	605.6	568.399	702.853	705.093		87.6078	6.45299	299.806	8.22788	571.586	9.15883	703.973	9.45938		1.7749	0.000999607	0.930944	0.00212193
CBP2	YHL038C	95.3832	81.6752	86.1228	486.427	499.123	503.645	759.341	783.178	793.693	854.464	876.842		87.7271	6.45495	496.398	8.95535	778.737	9.60499	865.653	9.75765		2.5004	0.000464806	0.649639	0.000315983
SIP5	YMR140W	93.3309	79.0254	90.965	484.992	555.984	521.05	927.374	876.371	1032.2	1233.51	1307.15		87.7738	6.45572	520.675	9.02424	945.315	9.88465	1270.33	10.311		2.56852	0.00323015	0.860411	0.01682
TSR2	YLR435W	98.8288	83.0737	81.4786	285.351	332.856	290.411	302.866	278.905	330.59	214.74	246.228		87.7937	6.45605	302.873	8.24257	304.12	8.2485	230.484	7.84852		1.78652	0.00733187	0.00593089	0.968911
FOL3	YMR113W	83.4977	79.9036	100.384	288.861	321.45	323.62	493.391	514.872	534.797	589.924	605.012		87.9284	6.45826	311.31	8.28221	514.353	9.00662	597.468	9.22272		1.82395	0.00217939	0.724406	0.000649987
GTS1	YGL181W	86.0548	88.3735	90.099	200.573	239.213	210.279	331.757	335.308	373.39	359.994	373.534		88.1758	6.46231	216.688	7.75948	346.818	8.43804	366.764	8.51871		1.29717	0.0076196	0.678559	0.0214101
MAM3	YOL060C	92.7815	80.7338	91.4324	570.149	648.142	603.156	1050.72	1056.71	1173.67	1289.95	1273.25		88.3159	6.4646	607.149	9.24591	1093.7	10.095	1281.6	10.3237		2.78131	0.00254699	0.849095	0.00914297
HIF1	YLL022C	92.5075	87.6972	84.9996	339.968	364.802	336.701	509.447	544.887	568.826	586.254	628.154		88.4014	6.466	347.157	8.43944	541.053	9.07963	607.204	9.24604		1.97345	0.00127711	0.640183	0.00982079
YMR087W	YMR087W	83.8737	108.077	73.5285	481.887	425.664	424.429	832.602	894.935	912.832	1274.29	1256.87		88.4931	6.46749	443.993	8.79439	880.123	9.78156	1265.58	10.3056		2.3269	0.00427938	0.987167	0.00960907
LIP1	YMR298W	84.3532	88.3951	92.7825	435.963	479.514	466.773	825.404	790.76	844.812	840.039	826.101		88.5103	6.46777	460.75	8.84784	820.325	9.68005	833.07	9.70229		2.38007	0.000942983	0.832212	0.00456858
EAF6	YJR082C	93.2512	93.0744	79.3947	231.136	224.694	244.696	316.656	377.567	334.148	386.753	348.865		88.5734	6.4688	233.509	7.86733	342.79	8.42118	367.809	8.52281		1.39853	0.00505351	0.55385	0.0376481
GAL11	YOL051W	94.8224	75.2506	95.8255	286.708	382.297	285.096	431.358	339.317	501.924	319.833	394.17		88.6328	6.46977	318.034	8.31304	424.2	8.7286	357.002	8.47979		1.84327	0.0274761	0.415564	0.303912
AIM36	YMR157C	91.9831	76.3707	98.1741	452.153	538.439	448.764	792.857	773.459	890.992	785.183	864.29		88.8426	6.47318	479.785	8.90625	819.103	9.6779	824.736	9.68779		2.43306	0.00822246	0.771655	0.029702
ARF3	YOR094W	90.2087	86.9641	89.4724	317.589	357.144	330.838	505.596	518.963	515.524	531.961	549.16		88.8817	6.47382	335.19	8.38884	513.361	9.00383	540.561	9.07831		1.91502	0.00260662	0.614993	0.00212782
RRP36	YOR287C	93.1349	83.4998	90.0852	305.566	320.528	312.143	458.62	454.465	523.959	433.076	439.908		88.9066	6.47422	312.746	8.28885	479.015	8.90393	436.492	8.76981		1.81463	0.00102054	0.61508	0.019289
SEN2	YLR105C	99.8649	76.4407	90.4675	445.696	469.614	473.801	651.391	652.376	731.213	719.868	749.543		88.9244	6.47451	463.037	8.85498	678.327	9.40584	734.706	9.52102		2.38048	0.00148304	0.550853	0.0103527
YGR125W	YGR125W	95.6577	73.0859	98.1172	673.517	789.49	718.174	1242.48	1247.31	1420.87	1500.21	1488.58		88.9536	6.47498	727.06	9.50593	1303.55	10.3482	1494.39	10.5453		3.03095	0.00410301	0.842303	0.0147456
SPT15	YER148W	95.2428	81.1765	90.5421	268.674	284.874	281.763	306.355	292.36	333.222	304.735	332.093		88.9871	6.47552	278.437	8.12121	310.646	8.27913	318.414	8.31476		1.64568	0.00214186	0.157919	0.131284
RSC30	YHR056C	83.506	84.841	98.6446	389.468	430.789	437.007	434.352	447.595	476.195	413.615	405.573		88.9972	6.47569	419.088	8.71111	452.714	8.82246	409.594	8.67805		2.23542	0.00137697	0.111347	0.0592319
RIM15	YFL033C	93.6757	80.0156	93.579	365.616	430.291	388.387	680.25	655.238	784.494	911.104	1002.46		89.0901	6.47719	394.765	8.62485	706.661	9.46487	956.782	9.90205		2.14766	0.005739	0.840025	0.024207
CDC28	YBR160W	98.1439	78.2021	91.206	245.585	285.67	247.465	330.181	312.609	341.966	288.621	318.921		89.184	6.47871	259.573	8.02	328.252	8.35866	303.771	8.24684		1.54129	0.0118479	0.338662	0.0825875
ATG1	YGL180W	88.6029	92.0651	87.1945	550.464	543.175	566.813	848.604	947.09	926.918	1207	1126.81		89.2875	6.48039	553.484	9.1124	907.537	9.82581	1166.9	10.1885		2.63201	0.00032049	0.713415	0.00742731
MDH2	YOL126C	88.5107	90.8168	89.0314	375.113	385.642	354.924	485.43	536.652	546.248	569.86	581.589		89.453	6.48306	371.893	8.53874	522.777	9.03005	575.725	9.16923		2.05569	0.000927464	0.491307	0.0231883
COG2	YGR120C	106.832	77.1536	84.4542	468.815	484.188	457.338	734.213	712.342	771.866	807.91	930.634		89.4799	6.48349	470.114	8.87687	739.474	9.53035	869.272	9.76366		2.39337	0.00126862	0.653489	0.00851291
BNA4	YBL098W	96.9916	75.0892	96.4457	480.648	518.239	489.172	805.307	831.554	883.894	1123.54	1152.86		89.5088	6.48396	496.02	8.95425	840.252	9.71468	1138.2	10.1525		2.4703	0.00206593	0.760424	0.00542438
VPS29	YHR012W	94.2499	91.3309	83.0485	279.667	276.479	269.178	410.179	449.623	468.332	521.127	498.787		89.5431	6.48451	275.108	8.10385	442.711	8.79022	509.957	8.99423		1.61934	2.48946e-06	0.686368	0.0139533
SRB2	YHR041C	94.6785	84.2108	89.9613	251.553	274.965	263.216	330.955	341.127	352.409	323.455	328.053		89.6169	6.4857	263.245	8.04026	341.497	8.41573	325.754	8.34764		1.55456	0.00315904	0.375469	0.00719412
GEM1	YAL048C	89.345	88.0123	91.7293	464.166	515.393	476.545	670.058	676.505	750.748	779.141	777.3		89.6955	6.48696	485.368	8.92294	699.104	9.44936	778.22	9.60404		2.43597	0.00165456	0.526427	0.0228586
YEL007W	YEL007W	88.6523	88.481	91.9955	278.987	288.848	286.825	408.602	449.953	475.282	421.492	410.508		89.7096	6.48719	284.887	8.15424	444.612	8.7964	416	8.70044		1.66705	0.000220892	0.64216	0.0111392
ATG7	YHR171W	98.4477	84.0417	86.9385	479.941	511.454	480.697	874.587	911.594	932.749	1116.06	1115.34		89.8093	6.48879	490.697	8.93869	906.31	9.82386	1115.7	10.1237		2.4499	0.00117036	0.885171	0.00193073
TPO1	YLL028W	95.2907	86.1417	88.16	499.43	560.994	512.452	875.59	751.454	931.456	946.604	954.244		89.8641	6.48967	524.292	9.03423	852.833	9.73612	950.424	9.89243		2.54455	0.00233579	0.701893	0.0426806
GLG2	YJL137C	95.2017	92.6724	81.806	223.619	257.095	224.048	352.102	366.088	388.763	527.338	547.445		89.8934	6.49014	234.921	7.87603	368.984	8.52742	537.391	9.06983		1.38589	0.00518788	0.651386	0.0145075
RPS0B	YLR048W	81.4811	103.388	84.9718	288.223	233.351	322.781	303.163	407.906	307.344	347.223	273.662		89.947	6.491	281.452	8.13674	339.471	8.40714	310.442	8.27818		1.64574	0.0268865	0.270401	0.428605
YUH1	YJR099W	86.8972	98.1064	85.199	303.203	288.552	322.735	362.052	406.008	372.648	319.841	294.897		90.0675	6.49294	304.83	8.25186	380.236	8.57075	307.369	8.26383		1.75893	0.00399535	0.31889	0.0706521
IRC21	YMR073C	92.6283	82.3649	95.7429	437.134	451.92	438.647	760.625	773.027	820.217	877.885	927.084		90.2454	6.49578	442.567	8.78975	784.623	9.61586	902.485	9.81776		2.29397	0.000599328	0.826104	0.00332357
MPM1	YJL066C	93.7425	95.305	82.1483	385.737	352.255	462.745	675.3	836.854	655.556	895.478	679.87		90.3986	6.49823	400.246	8.64474	722.57	9.49699	787.674	9.62145		2.14651	0.0138091	0.852252	0.0641317
HIP1	YGR191W	96.5298	83.9775	90.7647	625.715	676.382	627.688	829.647	828.153	936.78	711.286	763.493		90.424	6.49863	643.262	9.32926	864.86	9.75632	737.389	9.52628		2.83063	0.00129439	0.427061	0.0409322
APC11	YDL008W	101.154	90.0745	81.2775	163.917	175.268	175.703	188.66	194.621	237.718	168.61	188.555		90.8353	6.50518	171.629	7.42315	207	7.69348	178.583	7.48045		0.917971	0.0132706	0.270332	0.118731
FIS1	YIL065C	97.6651	86.5705	88.9701	537.906	531.06	538.931	1189.46	1250.46	1269.66	1483.66	1485.29		91.0686	6.50888	535.966	9.066	1236.53	10.2721	1484.47	10.5357		2.55712	3.99845e-05	1.20608	0.00124286
LCL2	YLR104W	90.9216	73.8545	108.524	240.213	299.328	242.345	631.435	550.67	717.077	610.186	776.648		91.1	6.50938	260.629	8.02585	633.061	9.3062	693.417	9.43758		1.51647	0.026802	1.28035	0.0292797
SLF1	YDR515W	91.3435	88.8423	93.1377	676.151	783.236	728.882	1198.21	1305.39	1410.33	1404.75	1438.1		91.1078	6.5095	729.423	9.51061	1304.64	10.3494	1421.42	10.4731		3.00111	0.00245119	0.838828	0.00841852
PRP16	YKR086W	99.1266	74.6802	99.5376	575.314	583.747	587.999	967.996	1051.83	1093.02	1189.11	1193.9		91.1148	6.50961	582.353	9.18575	1037.62	10.0191	1191.51	10.2186		2.67614	0.000381092	0.833305	0.00523102
SIC1	YLR079W	92.6486	98.4847	82.2906	251.621	250.075	221.584	470.037	489.25	529.815	631.494	633.322		91.1413	6.51003	241.093	7.91345	496.367	8.95526	632.408	9.30471		1.40341	0.00146185	1.04182	0.0111218
RAD53	YPL153C	87.487	86.7867	99.8553	333.823	362.475	330.878	503.22	557.375	588.848	753.9	775.637		91.3763	6.51375	342.392	8.41951	549.814	9.1028	764.768	9.57888		1.90576	0.00271434	0.683296	0.0157275
YNL181W	YNL181W	93.4992	103.614	77.4582	530.128	521.505	543.25	762.412	782.305	805.319	857.424	860.695		91.5238	6.51608	531.628	9.05427	783.345	9.6135	859.06	9.74661		2.5382	0.00100126	0.559232	0.00148891
ATF1	YOR377W	93.1179	85.9304	95.7796	371.4	405.849	384.638	460.991	494.161	530.724	515.729	509.939		91.6093	6.51742	387.296	8.59729	495.292	8.95214	512.834	9.00235		2.07987	0.0017809	0.354844	0.0297296
YIL161W	YIL161W	90.514	89.6605	94.6615	339.56	377.131	348.399	541.391	555.621	606.05	634.904	670.006		91.612	6.51746	355.03	8.4718	567.687	9.14895	652.455	9.34973		1.95433	0.00210412	0.677156	0.0119766
UBC8	YEL012W	101.06	85.7307	88.6583	314.927	358.043	336.541	510.815	546.867	577.116	623.448	670.781		91.8163	6.52068	336.504	8.39448	544.933	9.08993	647.114	9.33788		1.8738	0.00476278	0.695456	0.00598822
ATG3	YNR007C	92.4196	84.4851	98.6331	417.773	447.761	431.035	815.706	848.04	944.862	1079.65	1147.87		91.8459	6.52114	432.19	8.75552	869.536	9.7641	1113.76	10.1212		2.23438	0.00116869	1.00858	0.00756103
SLX9	YGR081C	100.188	92.0815	83.6284	422.504	409.033	449.186	455.54	515.279	523.704	447.502	441.223		91.966	6.52303	426.908	8.73778	498.174	8.96051	444.363	8.79559		2.21475	0.00210351	0.222727	0.0782219
YLL007C	YLL007C	92.8069	89.3849	93.9622	458.863	477.747	458.302	623.238	617.301	672.579	659.657	684.779		92.0513	6.52437	464.971	8.861	637.706	9.31675	672.218	9.39279		2.33663	0.000430194	0.455752	0.0157975
MET30	YIL046W	102.191	79.4809	94.5096	529.313	584.073	558.619	774.575	768.356	838.528	903.122	974.108		92.0605	6.52451	557.335	9.1224	793.82	9.63267	938.615	9.87439		2.59789	0.00230388	0.510267	0.0136842
PTC4	YBR125C	90.8659	92.018	93.76	435.317	503.871	451.428	688.135	686.514	727.117	729.501	755.226		92.2146	6.52692	463.539	8.85655	700.589	9.45242	742.363	9.53598		2.32962	0.00306966	0.595878	0.0136602
YCR075W-A	YCR075W-A	95.7424	80.2168	101.417	277.717	293.844	285.697	408.936	497.219	516.484	457.113	450.514		92.4587	6.53074	285.753	8.15862	474.213	8.88939	453.813	8.82596		1.62789	0.00276675	0.730768	0.0239384
SNC1	YAL030W	89.7871	80.0512	108.021	613.295	687.952	649.942	1082.87	1056.46	1184.46	1122.79	1181.51		92.6198	6.53325	650.396	9.34518	1107.93	10.1137	1152.15	10.1701		2.81193	0.00210306	0.768476	0.0109611
YKU80	YMR106C	92.0628	92.1879	93.7141	384.083	407.126	452.948	542.202	599.216	592.755	604.434	591.939		92.6549	6.5338	414.719	8.69599	578.058	9.17507	598.187	9.22445		2.16219	0.00373093	0.479079	0.0086791
TDA2	YER071C	97.3237	75.1021	105.661	355.519	406.745	347.467	651.558	657.712	726.565	732.467	758.53		92.6956	6.53443	369.91	8.53103	678.612	9.40644	745.498	9.54206		1.9966	0.00978311	0.875411	0.0144575
TED1	YIL039W	101.515	76.2637	100.713	986.252	1043.73	982.901	1731.75	1756.38	1906.95	2037.5	2062.44		92.8306	6.53653	1004.29	9.97197	1798.36	10.8125	2049.97	11.0014		3.43544	0.000943108	0.8405	0.00677207
CWH43	YCR017C	81.2403	98.4467	98.9289	991.675	1046.7	1065.97	1717.55	1656.66	1749.81	1763.53	1764.75		92.872	6.53717	1034.78	10.0151	1708.01	10.7381	1764.14	10.7847		3.47794	0.000312169	0.722987	0.00252303
CAT5	YOR125C	91.3979	86.9611	100.938	410.972	448.15	443.682	771.129	718.016	819.94	741.467	804.714		93.099	6.54069	434.268	8.76244	769.695	9.58814	773.091	9.59449		2.22175	0.00124287	0.825701	0.0096026
MGA2	YIR033W	88.6701	91.4029	99.31	459.352	434.722	451.834	611.267	629.05	617.446	651.581	622.529		93.1277	6.54114	448.636	8.8094	619.254	9.27439	637.055	9.31527		2.26826	0.000510899	0.464987	0.00532196
LEA1	YPL213W	95.8582	92.4764	91.092	276.41	285.782	290.185	347.496	375.42	368.953	268.903	269.549		93.1422	6.54136	284.126	8.15039	363.956	8.50762	269.226	8.07267		1.60902	0.000821368	0.357236	0.00451405
MPE1	YKL059C	87.055	101.674	91.4696	286.048	256.096	312.264	316.878	364.669	343.318	314.494	287.032		93.3995	6.54534	284.803	8.15382	341.622	8.41626	300.763	8.23248		1.60848	0.0102539	0.262437	0.159288
MED8	YBR193C	89.4601	102.623	88.1746	309.75	319.676	372.473	516.438	606.368	536.86	478.768	395.027		93.4192	6.54565	333.966	8.38356	553.222	9.11171	436.897	8.77115		1.83791	0.00818383	0.728156	0.0257238
PHO91	YNR013C	93.2776	92.4839	95.1638	506.089	585.743	497.226	785.824	750.215	898.404	810.915	948.038		93.6418	6.54908	529.686	9.04899	811.481	9.66441	879.476	9.7805		2.49991	0.00432664	0.61542	0.0540853
PPZ2	YDR436W	104.226	81.5763	95.2131	540.026	579.415	597.467	1179.77	1242.37	1337.62	1832.62	1708.13		93.6718	6.54954	572.303	9.16063	1253.25	10.2915	1770.38	10.7898		2.61109	0.002003	1.13083	0.00198059
GTT1	YIR038C	95.393	89.7481	96.0969	224.739	277.658	253.731	437.972	421.288	489.798	614.534	692.755		93.746	6.55069	252.043	7.97752	449.686	8.81277	653.644	9.35236		1.42684	0.0112188	0.83525	0.0192153
OCA5	YHL029C	101.896	83.1817	97.9916	495.022	559.138	501.368	763.935	711.99	838.372	787.137	902.161		94.3564	6.56005	518.509	9.01823	771.432	9.5914	844.649	9.72221		2.45818	0.00375656	0.57317	0.0423284
MMS1	YPR164W	98.4577	83.1873	101.435	467.683	497.641	453.388	565.731	576.101	628.527	517.651	507.041		94.36	6.5601	472.904	8.8854	590.12	9.20486	512.346	9.00097		2.3253	0.00241445	0.31946	0.057924
OST3	YOR085W	95.6138	89.1758	98.4607	934.793	998.505	964.753	1627.71	1661.59	1823.65	1597.42	1584.22		94.4168	6.56097	966.017	9.9159	1704.32	10.735	1590.82	10.6356		3.35493	0.000548628	0.819073	0.00673772
SSK1	YLR006C	98.7598	93.3951	91.3962	263.391	296.477	264.766	350.952	354.226	412.787	358.079	390.697		94.517	6.5625	274.878	8.10265	372.655	8.5417	374.388	8.54839		1.54015	0.00413722	0.439049	0.0664887
NEO1	YIL048W	91.8112	89.8083	102.351	739.333	789.63	757.586	1137.83	1216.87	1193.16	1340.01	1368.45		94.6568	6.56463	762.183	9.57399	1182.62	10.2078	1354.23	10.4033		3.00936	0.000595772	0.633777	0.000712768
PDC2	YDR081C	100.761	95.8723	87.4009	352.53	382.96	366.095	533.756	558.541	611.322	637.495	653.487		94.6781	6.56496	367.195	8.5204	567.873	9.14942	645.491	9.33425		1.95544	0.00152468	0.629022	0.0121606
TIM17	YJL143W	101.312	89.8614	93.1821	365.563	414.878	391.67	603.045	599.289	634.494	612.724	628.209		94.7852	6.56659	390.704	8.60993	612.276	9.25804	620.466	9.27721		2.04334	0.00351414	0.648107	0.00700632
NTH2	YBR001C	92.7722	96.3266	95.3241	434.394	437.55	478.905	664.825	775.254	717.909	870.609	733.1		94.8076	6.56693	450.283	8.81469	719.329	9.49051	801.855	9.6472		2.24776	0.00155925	0.67582	0.0159739
YMR130W	YMR130W	90.3002	92.7361	101.686	513.835	524.681	524.077	666.051	627.93	673.346	627.531	635.223		94.9074	6.56845	520.864	9.02476	655.776	9.35706	631.377	9.30236		2.45631	5.00023e-05	0.332295	0.01353
AOS1	YPR180W	94.0654	89.1694	101.674	377.265	389.05	365.792	598.407	612.836	653.35	654.282	715.414		94.9696	6.56939	377.369	8.55983	621.531	9.27968	684.848	9.41964		1.99044	0.00133577	0.71985	0.00781459
YKR023W	YKR023W	98.2953	97.145	89.5348	557.775	550.31	581.14	779.501	903.666	883.51	852.176	802.713		94.9917	6.56973	563.075	9.13718	855.559	9.74072	827.445	9.69252		2.56745	0.000645844	0.60354	0.0167341
HLR1	YDR528W	98.0741	91.9944	95.0018	211.016	228.987	218.38	178.297	170.669	195.358	150.063	152.017		95.0234	6.57021	219.461	7.77782	181.441	7.50336	151.04	7.23879		1.20761	0.00311643	-0.274461	0.068855
MSS18	YPR134W	103.579	91.6648	90.4427	346.016	384.527	364.866	541.808	583.495	619.082	648.698	640.629		95.2288	6.57333	365.136	8.51229	581.462	9.18354	644.663	9.3324		1.93896	0.00296534	0.671249	0.00760033
URK1	YNR012W	92.3447	96.2948	97.0853	523.661	523.822	526.481	605.463	650.736	654.398	591.018	592.429		95.2416	6.57352	524.655	9.03522	636.866	9.31485	591.724	9.20878		2.4617	6.48879e-06	0.279621	0.0178757
NSG1	YHR133C	93.3837	91.991	100.386	1086.1	1112.94	1202.74	1684.14	1815.37	1818.36	1864.19	1685.26		95.2536	6.5737	1133.93	10.1471	1772.62	10.7917	1774.72	10.7934		3.57341	0.000999793	0.644559	0.00254274
SEC62	YPL094C	107.33	71.9984	106.524	742.56	919.252	720.832	1293.45	1123.37	1486.13	1184.82	1429.9		95.2841	6.57416	794.215	9.63339	1300.98	10.3454	1307.36	10.3524		3.05922	0.0111443	0.712002	0.09022
YJR008W	YJR008W	90.4082	84.3618	111.178	270.352	306.131	259.663	682.408	687.523	736.479	1028.63	1075.64		95.316	6.57465	278.715	8.12265	702.137	9.45561	1052.14	10.0391		1.548	0.0131314	1.33296	0.00438354
RPS21A	YKR057W	98.0998	83.3235	104.81	57.6186	57.7271	63.4846	58.0182	82.0456	57.9615	49.9075	40.6448		95.4111	6.57609	59.6101	5.89748	66.0084	6.04458	45.2762	5.50068		-0.6786	0.0197565	0.147094	0.555662
MRP2	YPR166C	95.1143	85.5929	105.827	269.856	328.823	306.424	422.756	407.795	462.075	452.924	489.279		95.5114	6.5776	301.701	8.23698	430.875	8.75113	471.101	8.87989		1.65937	0.00924834	0.514151	0.0357817
EMC4	YGL231C	100.985	85.7938	99.9216	444.782	503.369	471.03	783.009	793.512	889.515	916.664	938.791		95.5668	6.57844	473.06	8.88588	822.012	9.68302	927.727	9.85756		2.30744	0.00323886	0.797135	0.0113138
MED1	YPR070W	95.5887	95.5333	95.8364	406.427	445.755	440.481	601.437	673.248	649.317	757.376	718.117		95.6528	6.57974	430.888	8.75117	641.334	9.32493	737.746	9.52698		2.17143	0.00134438	0.573764	0.00199406
TRM11	YOL124C	97.5191	89.5178	100.437	318.922	360.779	355.421	426.181	456.381	498.913	460.174	519.81		95.8246	6.58232	345.041	8.43062	460.492	8.84703	489.992	8.93661		1.8483	0.00345132	0.416409	0.0152418
NUP53	YMR153W	88.6691	98.8451	100.228	365.378	341.079	364.458	504.395	544.832	524.517	608.058	563.673		95.9141	6.58367	356.972	8.47967	524.581	9.03502	585.865	9.19443		1.896	0.00148689	0.555357	0.0126927
YMR31	YFR049W	97.8006	87.2195	102.908	228.499	236.674	241.035	362.581	365.94	422.921	361.187	352.878		95.976	6.5846	235.403	7.87899	383.814	8.58426	357.033	8.47991		1.29438	0.00152626	0.705277	0.0125655
IML1	YJR138W	103.654	83.4492	101.4	541.78	576.415	549.574	739.986	756.434	825.42	778.291	842.601		96.1677	6.58748	555.923	9.11874	773.947	9.59609	810.446	9.66257		2.53126	0.00134158	0.477349	0.0176837
RSE1	YML049C	103.792	83.5942	101.405	716.217	789.817	715.253	1103.01	1078.51	1194.26	1139.12	1196.34		96.2637	6.58892	740.429	9.53222	1125.26	10.136	1167.73	10.1895		2.9433	0.00231261	0.603825	0.0197842
RTC5	YOR118W	88.0894	101.862	99.2141	587.11	626.341	628.919	924.354	995.676	999.199	1126.45	1105.72		96.3885	6.59079	614.123	9.26238	973.076	9.92641	1116.09	10.1242		2.6716	0.000334962	0.664025	0.000913741
ATE1	YGL017W	96.5193	86.0255	107.15	525.857	607.82	561.966	904.075	888.412	973.361	1039.61	1142.88		96.5649	6.59343	565.214	9.14265	921.949	9.84854	1091.24	10.0918		2.54923	0.00344335	0.705889	0.0118947
MRP13	YGR084C	95.5409	95.2816	98.9317	242.818	256.036	235.7	255.694	279.218	293.617	175.134	192.494		96.5847	6.59372	244.851	7.93576	276.176	8.10945	183.814	7.5221		1.34204	0.00218493	0.173684	0.148238
VID22	YLR373C	96.7325	90.5536	102.699	493.544	536.684	521.002	672.431	707.401	755.108	722.307	754.766		96.6617	6.59487	517.077	9.01423	711.647	9.47502	738.536	9.52853		2.41936	0.00115112	0.460783	0.0103076
YDL144C	YDL144C	97.2936	90.9418	102.393	472.093	519.039	523.107	733.187	800.84	800.348	891.826	820.862		96.8761	6.59807	504.746	8.97941	778.125	9.60386	856.344	9.74205		2.38135	0.00166669	0.624443	0.000527589
YLR419W	YLR419W	111.648	82.2696	97.0987	565.671	642.285	598.344	964.461	917.972	1062.88	1202.96	1273.84		97.0054	6.59999	602.1	9.23386	981.771	9.93924	1238.4	10.2743		2.63387	0.00366392	0.705383	0.020597
TFB5	YDR079C-A	105.669	84.9908	101.717	253.29	277.084	275.179	314.372	329.184	369.648	263.162	286.697		97.4589	6.60672	268.518	8.06887	337.735	8.39975	274.929	8.10292		1.46215	0.00563393	0.330873	0.0329719
YSC83	YHR017W	107.869	92.0735	92.9832	822.512	852.267	903.027	1316.46	1372.05	1385.6	1419.04	1435.62		97.6419	6.60943	859.269	9.74697	1358.04	10.4073	1427.33	10.4791		3.13754	0.00130581	0.660341	0.000486802
ISU1	YPL135W	101.284	92.9334	99.1899	177.11	177.519	177.072	313.119	329.233	327.648	417.483	407.768		97.8024	6.6118	177.234	7.46951	323.333	8.33688	412.625	8.68869		0.85771	0.00110671	0.86737	0.00119547
NUP42	YDR192C	95.6715	102.176	95.6404	209.187	225.381	242.972	306.672	316.302	323.798	317.859	298.585		97.8293	6.61219	225.847	7.8192	315.591	8.30191	308.222	8.26783		1.20701	0.0061115	0.482711	0.0029018
SPC72	YAL047C	94.8385	98.871	99.8309	381.662	404.448	393.977	538.75	554.175	584.532	592.192	621.561		97.8468	6.61245	393.362	8.61972	559.152	9.1271	606.877	9.24526		2.00726	0.000340795	0.507383	0.00569356
COG5	YNL051W	100.934	93.7949	98.8356	472.54	495.998	480.395	608.373	609.179	650.198	560.97	593.504		97.8548	6.61257	482.978	8.91581	622.583	9.28212	577.237	9.17302		2.30324	0.000546948	0.36631	0.013608
DTD1	YDL219W	98.8536	90.1786	104.582	402.831	407.683	416.236	646.114	700.368	646.681	729.288	707.23		97.8714	6.61282	408.917	8.67566	664.388	9.37588	718.259	9.48836		2.06285	0.000158526	0.700218	0.00547004
ACP1	YKL192C	106.888	79.9658	106.809	230.653	283.425	215.656	436.327	393.827	517.903	423.353	575.021		97.8876	6.61305	243.245	7.92626	449.352	8.8117	499.187	8.96344		1.31321	0.0384809	0.885439	0.0652165
MCD4	YKL165C	99.9437	95.4408	98.3305	810.295	842.506	828.78	1135.21	1130.59	1215.16	1221.57	1201.78		97.905	6.61331	827.194	9.69208	1160.32	10.1803	1211.67	10.2428		3.07877	0.00021176	0.488226	0.00732618
TPK3	YKL166C	101.021	96.1648	96.9325	476.83	503.914	511.096	737.992	788.583	833.162	807.829	806.669		98.0394	6.61529	497.28	8.95791	786.579	9.61945	807.249	9.65687		2.34262	0.000881483	0.661533	0.00373631
FMP40	YPL222W	106.079	98.5965	89.7237	498.754	549.437	510.116	812.065	794.926	886.244	903.19	970.575		98.1331	6.61667	519.436	9.0208	831.078	9.69884	936.883	9.87172		2.40413	0.00158579	0.678039	0.0143366
FZF1	YGL254W	98.4026	100.106	96.1318	512.933	532.97	508.357	612.426	634.269	667.704	557.266	558.368		98.2135	6.61785	518.087	9.01705	638.133	9.31771	557.817	9.12365		2.3992	0.000241742	0.300664	0.0257808
SIM1	YIL123W	105.815	79.3753	109.574	411.528	459.777	445.973	1008.13	983.886	1119.26	1208.22	1307.46		98.2548	6.61846	439.093	8.77838	1037.09	10.0183	1257.84	10.2967		2.15993	0.00401963	1.23995	0.00514728
YEL043W	YEL043W	106.544	96.001	92.6092	475.333	496.546	491.143	763.265	803.201	845.309	807.895	783.789		98.3847	6.62036	487.674	8.92977	803.925	9.65092	795.842	9.63634		2.30941	0.000694788	0.721144	0.00386292
NAT5	YOR253W	97.8692	96.7123	102.118	231.31	288.678	273.017	359.247	386.488	409.436	327.137	320.912		98.8998	6.6279	264.335	8.04622	385.057	8.58893	324.024	8.33996		1.41833	0.010533	0.542705	0.00928562
GRX6	YDL010W	106.601	86.8719	103.278	306.046	363.032	324.391	484.516	496.474	497.99	547.543	573.676		98.917	6.62815	331.156	8.37137	492.993	8.94542	560.61	9.13085		1.74322	0.0095289	0.574056	0.00768211
SRP102	YKL154W	108.143	83.4085	105.204	341.708	407.495	385.125	556.04	532.51	608.38	558.325	645.049		98.9185	6.62817	378.109	8.56266	565.643	9.14375	601.687	9.23287		1.93449	0.00864853	0.581089	0.0268517
GCD10	YNL062C	112.996	89.1407	94.9575	425.256	481.426	437.859	673.871	663.623	735.006	738.585	794.408		99.0314	6.62981	448.18	8.80794	690.833	9.43219	766.496	9.58214		2.17812	0.00442821	0.624258	0.0183351
RRD2	YPL152W	100.101	89.0866	108.034	625.915	607.559	632.225	1108.02	1205.01	1144.18	1270.21	1185.78		99.0739	6.63043	621.9	9.28054	1152.4	10.1704	1227.99	10.2621		2.65011	1.81359e-05	0.889892	0.00421834
MRPL27	YBR282W	106.528	93.5081	97.3225	337.779	392.509	351.192	472.512	463.184	560.88	426.994	466.163		99.1195	6.6311	360.493	8.49383	498.859	8.96249	446.579	8.80277		1.86273	0.00575503	0.468659	0.0749362
RSM22	YKL155C	111.47	92.4806	93.5409	413.18	439.882	377.52	521.641	536.281	580.524	503.331	505.444		99.1638	6.63174	410.194	8.68016	546.149	9.09315	504.388	8.97839		2.04842	0.00366915	0.412987	0.0563191
BUD7	YOR299W	106.068	97.6572	93.8004	414.014	451.608	449.314	647.865	628.132	708.763	792.248	817.909		99.1752	6.63191	438.312	8.77581	661.587	9.36979	805.079	9.65299		2.14391	0.00210975	0.593972	0.0118423
ZRG17	YNR039C	105.489	86.9072	105.13	480.468	523.747	475.547	789.093	713.619	827.219	814.651	892.718		99.1754	6.63191	493.254	8.94619	776.644	9.60111	853.684	9.73756		2.31428	0.0029417	0.654922	0.0279318
ECM38	YLR299W	105.256	98.3973	94.1901	264.365	278.161	275.607	445.737	468.221	482.289	507.828	504.769		99.2811	6.63345	272.711	8.09123	465.416	8.86238	506.298	8.98384		1.45778	0.00170782	0.771147	0.00148132
YMR210W	YMR210W	110.779	92.061	96.2397	306.044	353.816	301.617	429.223	383.31	493.291	454.982	531.126		99.6932	6.63942	320.492	8.32415	435.275	8.76578	493.054	8.9456		1.68472	0.0086625	0.441636	0.134647
YEL020C	YEL020C	107.641	93.3499	98.2197	606.431	618.395	608.49	1208.77	1218.82	1321.41	1535.27	1585.26		99.7369	6.64005	611.105	9.25528	1249.67	10.2873	1560.26	10.6076		2.61522	0.000220754	1.03205	0.00337359
NHP10	YDL002C	108.402	97.1875	93.8803	372.109	383.483	386.448	464.141	462.116	499.817	423.523	447.025		99.8233	6.6413	380.68	8.57243	475.358	8.89287	435.274	8.76578		1.93113	0.00097229	0.320436	0.0112206
YPR089W	YPR089W	115.497	92.2667	91.7251	572.516	593.321	569.28	924.76	966.782	1002.17	1081.25	1105.08		99.8296	6.6414	578.372	9.17585	964.571	9.91374	1093.16	10.0943		2.53446	0.000705951	0.737888	0.00388303
GTF1	YGR102C	98.4815	98.3183	102.733	272.043	299.968	300.693	451.927	435.994	440.265	412.282	426.953		99.8443	6.64161	290.901	8.18439	442.729	8.79028	419.617	8.71293		1.54278	0.00212069	0.605893	0.00847366
CHZ1	YER030W	111.263	96.0676	92.2506	279.683	286.567	275.801	212.476	212.355	220.499	163.025	152.013		99.8604	6.64184	280.684	8.1328	215.11	7.74893	157.519	7.29938		1.49096	0.0012968	-0.383871	0.00701084
DFG5	YMR238W	87.7731	114.98	96.9198	326.001	269.626	366.502	488.38	600.287	472.499	1000.3	752.41		99.891	6.64228	320.71	8.32512	520.389	9.02345	876.355	9.77537		1.68284	0.0232909	0.698322	0.097755
CAB5	YDR196C	100.645	92.8766	106.26	416.754	452.14	452.912	751.988	793.784	874.737	1065.96	1069.78		99.9272	6.64281	440.602	8.78333	806.836	9.65613	1067.87	10.0605		2.14053	0.00141114	0.8728	0.00573584
ARG81	YML099C	102.507	94.8569	102.421	470.013	521.841	500.278	732.662	720.413	836.272	767.418	857.282		99.9283	6.64282	497.377	8.9582	763.116	9.57576	812.35	9.66596		2.31538	0.0018613	0.617561	0.0215988
GPB1	YOR371C	97.6009	93.1206	109.217	411.646	414.594	403.355	553.987	561.557	623.453	633.038	636.836		99.9795	6.64356	409.865	8.679	579.666	9.17908	634.937	9.31047		2.03544	0.00069276	0.500072	0.0212972
UFD1	YGR048W	96.6253	95.3091	108.082	441.828	462.486	479.56	658.784	751.69	715.374	807.499	775.047		100.005	6.64394	461.291	8.84953	708.616	9.46886	791.273	9.62803		2.2056	0.000506854	0.619326	0.00756585
PGC1	YPL206C	106.278	97.0875	96.6763	616.269	647.449	681.482	1170.94	1274.81	1246.82	1605.54	1562.84		100.014	6.64406	648.4	9.34074	1230.86	10.2654	1584.19	10.6295		2.69668	0.00155066	0.924707	0.00151042
CBS2	YDR197W	94.8844	92.598	112.923	490.542	525.356	507.492	737.495	792.761	795.862	805.666	806.677		100.135	6.6458	507.797	8.98811	775.373	9.59875	806.172	9.65494		2.3423	0.000946719	0.610639	0.0019907
MNN10	YDR245W	91.7587	107.505	101.22	748.914	842.17	767.525	1096.63	1054.7	1218.77	1154.73	1223.48		100.161	6.64618	786.203	9.61876	1123.37	10.1336	1189.11	10.2157		2.97258	0.00126822	0.514855	0.0395425
GEF1	YJR040W	101.131	95.4334	104.842	693.146	730.955	727.426	986.137	1039.8	1078.51	1024.44	1062.91		100.469	6.6506	717.176	9.48618	1034.82	10.0152	1043.68	10.0275		2.83558	0.000437154	0.528975	0.0029658
BUD16	YEL029C	108.219	91.6567	101.756	335.136	400.606	347.193	580.295	548.151	683.349	642.041	745.456		100.544	6.65168	360.978	8.49577	603.932	9.23824	693.749	9.43827		1.84409	0.0089746	0.742473	0.0467489
AIM43	YPL099C	102.09	100.017	99.5537	453.921	470.109	498.926	675.157	693.279	738.162	747.54	794.377		100.554	6.65182	474.319	8.88971	702.199	9.45574	770.958	9.59051		2.23789	0.00136955	0.566024	0.000626175
MRPS9	YBR146W	103.498	90.8826	107.977	411.985	403.516	406.494	713.574	748.602	800.904	772.394	790.218		100.786	6.65515	407.332	8.67006	754.36	9.55911	781.306	9.60974		2.01491	0.000186689	0.889049	0.00591676
LSM6	YDR378C	102.216	84.0935	116.08	233.559	255.998	226.694	281.948	278.073	315.776	243.332	261.021		100.796	6.6553	238.75	7.89936	291.932	8.18949	252.177	7.97829		1.24406	0.0166003	0.290131	0.112169
YML082W	YML082W	108.918	94.6499	99.1126	335.212	364.588	351.22	399.704	440.806	470.06	463.18	474.784		100.894	6.65669	350.34	8.45261	436.857	8.77102	468.982	8.87339		1.79592	0.00256954	0.318404	0.0345498
UTP30	YKR060W	111.517	92.1839	99.1685	395.665	450.014	423.163	559.409	547.999	619.943	627.215	664.662		100.956	6.65759	422.947	8.72433	575.784	9.16938	645.938	9.33525		2.06674	0.00434491	0.445049	0.0342503
SEE1	YIL064W	97.1339	105.117	100.684	384.504	364.571	358.758	441.732	481.46	429.756	383.627	364.288		100.978	6.6579	369.278	8.52856	450.983	8.81693	373.957	8.54673		1.87066	0.0012629	0.288366	0.0454311
FOX2	YKR009C	100.585	99.1212	103.245	327.598	334.461	339.581	649.81	676.438	700.897	1651.34	1639.29		100.984	6.65798	333.88	8.38319	675.715	9.40027	1645.32	10.6841		1.72521	0.000161019	1.01709	0.00108877
MUD2	YKL074C	100.458	88.5238	114.3	423.281	534.504	409.788	675.527	586.498	794.488	658.317	746.041		101.094	6.65955	455.858	8.83244	685.504	9.42102	702.179	9.4557		2.17289	0.0165996	0.588582	0.140821
PMT3	YOR321W	104.023	87.0829	112.213	917.358	1022.57	1000.85	1648.84	1616.06	1813.51	1707.86	1784.87		101.106	6.65973	980.259	9.93702	1692.8	10.7252	1746.36	10.7701		3.27729	0.00163384	0.788179	0.00796462
ECM25	YJL201W	110.729	91.5315	101.495	554.01	594.645	588.033	809.416	861.161	918.332	950.371	933.903		101.252	6.6618	578.896	9.17716	862.97	9.75317	942.137	9.87979		2.51536	0.0013914	0.576006	0.00667963
KTI11	YBL071W-A	93.8324	112.848	97.3139	339.25	345.607	367.759	388.495	488.865	435.558	293.028	283.597		101.331	6.66294	350.872	8.4548	437.639	8.7736	288.312	8.17149		1.79186	0.00196309	0.318798	0.0944792
HUL5	YGL141W	103.166	92.7281	108.333	693.992	752.737	713.518	1242.71	1384.42	1422.55	1609.61	1618.6		101.409	6.66404	720.082	9.49202	1349.89	10.3986	1614.11	10.6565		2.82798	0.00115888	0.906612	0.00535818
POP4	YBR257W	95.8742	101.962	106.856	430.82	461.907	454.264	537.413	554.977	602.838	600.518	631.773		101.564	6.66625	448.997	8.81056	565.076	9.1423	616.146	9.26713		2.14432	0.000431171	0.331739	0.0200997
MRE11	YMR224C	101.685	96.0658	107.043	574.334	633.9	586.257	1121.4	1167.59	1303.58	1246.87	1342.24		101.598	6.66673	598.164	9.2244	1197.52	10.2258	1294.55	10.3382		2.55767	0.00173676	1.00144	0.00958598
FAR7	YFR008W	102.976	97.2477	104.691	259.03	266.835	264.237	306.41	344.662	321.094	327.187	298.462		101.638	6.6673	263.367	8.04093	324.055	8.3401	312.825	8.28921		1.37363	0.000628471	0.299164	0.0212727
PRP5	YBR237W	110.199	93.445	101.479	389.234	411.453	385.479	577.149	607.832	611.558	580.946	603.084		101.708	6.66828	395.389	8.62713	598.846	9.22604	592.015	9.20949		1.95884	0.00173469	0.598914	0.0032191
EFM1	YHL039W	96.6485	99.5272	109.317	531.861	536.184	564.908	782.972	849.217	838.441	947.098	909.128		101.831	6.67003	544.318	9.08831	823.543	9.6857	928.113	9.85816		2.41827	0.000220077	0.597396	0.00417585
ROY1	YMR258C	99.5163	102.533	104.025	551.684	620.885	621.838	1028.44	1109.58	1137.37	1394.68	1396.32		102.025	6.67278	598.136	9.22433	1091.8	10.0925	1395.5	10.4466		2.55155	0.00195574	0.86816	0.000539009
MSO1	YNR049C	108.232	99.1976	99.5391	228.635	244.107	242.83	332.237	350.369	360.042	382.643	364.135		102.323	6.67699	238.524	7.89799	347.549	8.44107	373.389	8.54454		1.22101	0.00335825	0.543083	0.00145603
VTS1	YOR359W	112.891	95.5877	98.6538	198.905	231.203	232.593	271.306	270.129	304.845	279.899	277.165		102.377	6.67775	220.9	7.78725	282.093	8.14003	278.532	8.1217		1.1095	0.0183091	0.352777	0.031545
YNL050C	YNL050C	110.72	90.2415	106.362	254.823	270.678	246.593	345.528	308.909	393.346	287.339	322.512		102.441	6.67865	257.365	8.00767	349.261	8.44816	304.925	8.25231		1.32902	0.00676281	0.440492	0.0992496
KAP114	YGL241W	99.2552	99.1815	109.073	695.977	742.109	737.141	1069.04	1072.07	1140.36	1118.46	1158.2		102.503	6.67953	725.076	9.50199	1093.82	10.0952	1138.33	10.1527		2.82246	0.000478155	0.593176	0.00330681
YMR209C	YMR209C	102.857	100.249	105.036	856.492	875.789	909.401	1511.73	1561.28	1636.55	1793.61	1780.54		102.714	6.68249	880.561	9.78228	1569.85	10.6164	1787.07	10.8034		3.09979	0.000356462	0.834135	0.000913341
FRE1	YLR214W	111.251	97.5758	100.175	378.458	391.422	363.42	299.231	279.007	325.145	253.439	253.525		103.001	6.68651	377.767	8.56135	301.128	8.23423	253.482	7.98574		1.87484	0.00122061	-0.32712	0.0701375
YLR407W	YLR407W	102.188	104.418	102.46	320.051	339.483	355.46	484.442	542.192	603.056	635.973	648.773		103.022	6.68681	338.331	8.40229	543.23	9.08542	642.373	9.32727		1.71548	0.00185321	0.683126	0.0134922
YER034W	YER034W	111.348	86.1453	111.72	395.53	463.991	388.187	732.586	675.066	861.021	667.175	794.632		103.071	6.6875	415.903	8.7001	756.224	9.56267	730.903	9.51354		2.01261	0.0106751	0.862568	0.0459497
NUP85	YJR042W	104.542	94.4102	110.576	635.46	635.642	641.699	961.261	1026.11	1022.68	1173.97	1101.39		103.176	6.68896	637.6	9.31651	1003.35	9.97061	1137.68	10.1519		2.62754	4.05744e-05	0.654101	0.00302481
NRK1	YNL129W	115.04	82.5652	112.293	292.657	332.949	299.194	543.365	485.657	560.269	558.935	636.508		103.299	6.69069	308.267	8.26804	529.764	9.04921	597.721	9.22333		1.57735	0.0122177	0.78117	0.0234441
VMA3	YEL027W	97.534	104.414	107.968	569.513	594.208	559.153	734.198	696.778	716.112	588.365	595.535		103.305	6.69077	574.291	9.16564	715.696	9.4832	591.95	9.20933		2.47487	0.000560629	0.317564	0.0185742
MTQ2	YDR140W	113.997	86.5189	109.507	563.272	633.914	583.833	1044.62	999.133	1163.72	1172.07	1353.91		103.341	6.69127	593.673	9.21352	1069.16	10.0623	1262.99	10.3026		2.52226	0.00358402	0.848734	0.0166009
NTA1	YJR062C	101.087	105.205	104.118	648.746	607.478	640.621	979.349	1083.66	1005.51	1242.22	1171.49		103.47	6.69307	632.282	9.30442	1022.84	9.99836	1206.86	10.237		2.61135	0.000666068	0.693941	0.0124228
YPR127W	YPR127W	104.402	99.3014	107.786	230.148	276.195	223.43	457.592	468.601	512.568	662.601	753.621		103.83	6.69808	243.258	7.92634	479.587	8.90565	708.111	9.46783		1.22826	0.0179913	0.979307	0.0140144
HRD3	YLR207W	101.482	100.523	109.577	850.237	889.003	891.313	1305.75	1413.98	1454.85	1329.98	1319.25		103.861	6.69851	876.851	9.77619	1391.53	10.4425	1324.62	10.3714		3.07768	0.000251996	0.666265	0.00375002
OST5	YGL226C-A	102.674	107.724	101.302	273.778	298.259	308.599	456.657	536.3	517.048	555.089	517.692		103.9	6.69905	293.545	8.19744	503.335	8.97538	536.39	9.06714		1.49839	0.00302688	0.777936	0.00572215
YLR287C	YLR287C	106.067	98.7027	107.034	470.591	504.948	472.917	667.149	671.134	754.629	739.089	787.136		103.935	6.69953	482.819	8.91534	697.637	9.44633	763.112	9.57575		2.21581	0.00130228	0.530996	0.0249422
PAP1	YKR002W	109.31	95.6839	106.92	725.566	796.979	704.093	1173.45	1123.18	1283.25	1107.09	1307.17		103.971	6.70004	742.213	9.53569	1193.29	10.2207	1207.13	10.2374		2.83565	0.00250506	0.685044	0.0252305
MRPL6	YHR147C	115.113	104.148	92.664	311.12	322.39	355.491	421.433	463.461	440.926	434.669	407.457		103.975	6.70009	329.667	8.36487	441.94	8.78771	421.063	8.71789		1.66477	0.00749201	0.422841	0.0199278
DRS2	YAL026C	92.8506	103.359	116.012	585.067	653.987	614.508	861.705	826.462	917.899	781.394	846.93		104.074	6.70146	617.854	9.27112	868.689	9.7627	814.162	9.66917		2.56966	0.00129583	0.491573	0.0244211
KTR3	YBR205W	105.77	106.295	100.858	952.161	909.8	1021.81	1246.24	1422.74	1300.6	1425.9	1317.75		104.308	6.7047	961.257	9.90878	1323.19	10.3698	1371.83	10.4219		3.20408	0.00159939	0.46103	0.0409983
COA1	YIL157C	109.453	99.9248	103.658	343.631	358.117	331.383	544.831	512.487	549.436	438.105	470.797		104.345	6.70522	344.377	8.42784	535.585	9.06497	454.451	8.82798		1.72262	0.00148796	0.637126	0.00978125
TAF9	YMR236W	107.378	99.1891	106.584	248.452	265.36	251.214	269.267	285.011	295.633	244.059	253.938		104.384	6.70575	255.009	7.9944	283.304	8.14621	248.998	7.95999		1.28865	0.00269854	0.151803	0.0725814
ECT1	YGR007W	108.382	101.095	103.826	271.317	275.116	302.052	378.836	403.179	417.376	420.038	448.908		104.434	6.70645	282.828	8.14378	399.797	8.64312	434.473	8.76312		1.43733	0.00339413	0.499341	0.00260986
PLB1	YMR008C	110.001	97.533	105.784	708.524	757.063	759.549	1500.79	1457.59	1605.29	2100.51	2002.11		104.439	6.70652	741.712	9.53472	1521.22	10.571	2051.31	11.0023		2.82819	0.000929848	1.0363	0.00294581
VHS3	YOR054C	101.76	102.043	109.525	346.211	407.972	356.054	550.044	568.819	635.821	488.064	544.03		104.443	6.70657	370.079	8.53169	584.895	9.19203	516.047	9.01136		1.82512	0.00570783	0.660344	0.025206
COX5B	YIL111W	118.887	101.648	93.0374	335.52	342.07	350.75	521.129	593.611	553.885	625.935	570.312		104.524	6.70769	342.78	8.42114	556.208	9.11948	598.123	9.2243		1.71345	0.00248867	0.698342	0.00842635
PHM8	YER037W	110.272	97.1565	106.266	271.026	264.991	284.963	398.644	440.312	437.151	212.844	201.689		104.565	6.70825	273.66	8.09624	425.369	8.73257	207.267	7.69534		1.38799	0.000950848	0.63633	0.00814123
NIT2	YJL126W	103.8	105.549	105.3	309.513	328.062	317.19	401.7	438.639	467.734	435.058	433.018		104.883	6.71264	318.255	8.31404	436.024	8.76826	434.038	8.76168		1.6014	0.000528251	0.454225	0.0207311
SNU71	YGR013W	109.861	105.549	99.3117	391.574	440.658	388.758	566.744	585.446	610.528	584.209	620.994		104.907	6.71297	406.997	8.66887	587.573	9.19862	602.601	9.23506		1.9559	0.00302764	0.52975	0.0150238
PHO90	YJL198W	112.811	104.662	97.9705	422.703	431.133	424.247	508.962	521.707	533.986	573.322	568.103		105.148	6.71628	426.028	8.7348	521.552	9.02667	570.712	9.15662		2.01853	0.000293045	0.291863	0.00565782
PTP1	YDL230W	107.744	92.5648	116.206	393.397	394.713	398.378	660.117	697.038	771.737	847.627	808.397		105.505	6.72117	395.496	8.62752	709.631	9.47092	828.012	9.69351		1.90635	0.000451075	0.843405	0.00981033
PAM1	YDR251W	112.955	90.194	113.896	445.666	429.473	404.653	661.851	669.994	700.648	718.898	748.062		105.682	6.72358	426.597	8.73673	677.498	9.40407	733.48	9.51861		2.01315	0.0022353	0.667341	0.00874381
GAT1	YFL021W	110.89	109.896	96.797	218.772	260.623	245.393	317.725	347.639	355.276	367.321	358.253		105.861	6.72603	241.596	7.91645	340.213	8.4103	362.787	8.50298		1.19043	0.0103834	0.493843	0.00445351
RTK1	YDL025C	108.321	98.4366	110.949	448.399	513.61	496.541	1133.19	1114.74	1327.58	1457.48	1601.58		105.902	6.72659	486.183	8.92536	1191.84	10.219	1529.53	10.5789		2.19877	0.00328217	1.29361	0.00894312
PSK2	YOL045W	104.033	102.861	111.7	699.728	709.667	716.931	1287.1	1335.69	1426.43	1773.64	1766.69		106.198	6.73061	708.775	9.46918	1349.74	10.3985	1770.16	10.7897		2.73857	3.31803e-05	0.929281	0.00314628
CFT1	YDR301W	103.393	95.1518	120.05	610.576	684.194	602.568	984.39	968.347	1099.08	1019.53	1119.8		106.198	6.73062	632.446	9.3048	1017.27	9.99049	1069.66	10.0629		2.57418	0.00372179	0.685692	0.0246396
CBC2	YPL178W	103.253	98.6191	116.853	348.149	365.372	337.016	441.748	433.978	504.028	422.913	468.008		106.242	6.73121	350.179	8.45195	459.918	8.84523	445.461	8.79915		1.72074	0.00302984	0.393284	0.0653944
SNF5	YBR289W	106.709	104.715	107.389	293.946	286.212	289.37	373.953	377.032	421.131	360.23	345.68		106.271	6.7316	289.843	8.17913	390.705	8.60994	352.955	8.46334		1.44752	0.000100232	0.430811	0.0235594
FCP1	YMR277W	102.981	103.007	113.06	373.783	386.528	388.169	469.635	512.21	517.308	509.309	524.185		106.349	6.73267	382.827	8.58055	499.718	8.96497	516.747	9.01331		1.84788	0.000182436	0.384422	0.008073
POT1	YIL160C	106.471	105.213	107.393	152.616	157.189	142.379	244.144	238.989	276.51	512.817	545.291		106.359	6.7328	150.728	7.2358	253.214	7.98422	529.054	9.04727		0.503005	0.0123859	0.748412	0.0237144
PEX5	YDR244W	108.501	92.6513	117.938	432.984	481.949	489.011	884.459	943.121	978.783	986.14	1034.14		106.363	6.73286	467.981	8.87031	935.454	9.86952	1010.14	9.98034		2.13745	0.00283591	0.999216	0.00060416
TRM13	YOL125W	111.288	103.066	104.882	437.19	433.751	475.376	554.17	596.48	565.897	609.397	569.958		106.412	6.73352	448.772	8.80984	572.182	9.16033	589.678	9.20378		2.07632	0.00170013	0.350491	0.0279874
CNA1	YLR433C	109.239	103.638	106.949	515.419	548.967	526.587	788.89	752.511	845.232	747.707	803.484		106.609	6.73618	530.324	9.05073	795.544	9.6358	775.596	9.59916		2.31455	0.00073374	0.585067	0.0155659
YLR290C	YLR290C	110.697	103.713	105.631	349.622	384.549	365.086	763.049	773.688	846.934	1071.13	1093.52		106.68	6.73715	366.419	8.51735	794.557	9.63401	1082.33	10.0799		1.7802	0.00216297	1.11666	0.00417631
PRP11	YDL043C	112.08	100.966	107.058	381.18	397.08	397.56	474.542	544.647	555.854	547.958	521.21		106.701	6.73743	391.94	8.61449	525.014	9.03621	534.584	9.06227		1.87705	0.00083153	0.421724	0.0220538
VPS41	YDR080W	103.239	105.481	111.598	655.286	753.96	704.577	1182.91	1128.52	1271.51	1342.58	1369.92		106.773	6.7384	704.608	9.46068	1194.31	10.222	1356.25	10.4054		2.72228	0.00217756	0.761289	0.0140567
ACS1	YAL054C	111.957	101.661	106.929	252.966	301.614	246.869	557.084	544.193	632.364	1723.99	1816.22		106.849	6.73943	267.15	8.0615	577.88	9.17463	1770.11	10.7896		1.32207	0.0149583	1.11312	0.017283
AIM25	YJR100C	114.982	99.9087	105.913	439.548	492.793	454.071	802.494	783.402	860.738	920.82	994.869		106.935	6.74058	462.137	8.85218	815.545	9.67162	957.845	9.90365		2.11159	0.003166	0.819442	0.00904497
AIM1	YAL046C	112.486	94.9572	113.858	358.306	397.744	350.223	462.756	458.899	531.324	340.795	335.826		107.1	6.74282	368.758	8.52653	484.326	8.91984	338.311	8.4022		1.78371	0.00622722	0.393306	0.0810435
YBL112C	YBL112C	102.329	97.8952	121.108	383.438	425.029	443.427	503.736	485.385	487.822	493.194	558.516		107.111	6.74296	417.298	8.70493	492.314	8.94344	525.855	9.03852		1.96197	0.00220973	0.238502	0.0831959
CAB1	YDR531W	107.39	102.673	111.645	523.029	543.186	544.837	855.584	877.032	889.908	939.3	978.954		107.236	6.74465	537.017	9.06882	874.175	9.77178	959.127	9.90558		2.32418	0.000294749	0.702953	0.000138923
FMP46	YKR049C	104.752	99.6081	117.621	511.934	563.376	512.495	1100.26	1095.2	1222.11	1387.95	1442.5		107.327	6.74587	529.268	9.04786	1139.19	10.1538	1415.22	10.4668		2.30199	0.002518	1.10594	0.00731333
CRG1	YHR209W	113.473	99.0561	109.719	377.316	460.837	383.223	1320.99	1241.87	1429.7	2714.08	2999.28		107.416	6.74707	407.125	8.66933	1330.85	10.3781	2856.68	11.4801		1.92226	0.0106376	1.70881	0.00692535
CAC2	YML102W	115.924	105.739	100.778	299.865	311.582	313.777	431.359	460.477	469.5	488.137	488.861		107.48	6.74793	308.408	8.2687	453.779	8.82584	488.499	8.93221		1.52077	0.00188715	0.557149	0.00245281
PPH22	YDL188C	111.338	93.5849	117.536	377.79	389.74	399.645	670.097	695.468	695.052	792.512	724.791		107.486	6.74801	389.058	8.60384	686.872	9.4239	758.651	9.56729		1.85583	0.000926968	0.820055	0.000185517
IES3	YLR052W	111.038	98.7748	113.074	254.105	304.157	260.219	360.863	315.864	389.116	262.893	304.708		107.629	6.74992	272.827	8.09184	355.281	8.47282	283.8	8.14873		1.34192	0.0145207	0.380974	0.148778
GLO4	YOR040W	117.284	105.028	100.886	351.705	345.821	372.865	473.162	522.651	464.314	576.949	536.667		107.733	6.75131	356.797	8.47896	486.709	8.92692	556.808	9.12104		1.72765	0.00216364	0.447956	0.0351139
COX11	YPL132W	98.0867	113.417	111.824	473.533	459.46	518.86	749.85	822.564	735.405	851.648	805.167		107.776	6.75189	483.951	8.91872	769.273	9.58735	828.408	9.6942		2.16683	0.00218454	0.668635	0.0215212
RML2	YEL050C	110.645	104.237	108.757	605.443	696.665	644.486	1025.06	992.739	1118.14	1086.12	1108.28		107.88	6.75328	648.865	9.34177	1045.31	10.0297	1097.2	10.0996		2.58849	0.00272644	0.687945	0.0171236
NPR2	YEL062W	104.464	113.293	105.986	297.489	311.964	310.523	303.951	287.06	325.285	240.739	257.658		107.914	6.75374	306.659	8.26049	305.432	8.25471	249.199	7.96115		1.50675	0.000279513	-0.0057825	0.928373
YLR225C	YLR225C	105.959	107.847	110.971	541.172	583.455	544.492	1028.5	1107.72	1112.79	1397.6	1388.65		108.259	6.75834	556.373	9.11991	1083	10.0808	1393.12	10.4441		2.36157	0.000940965	0.960913	0.00196916
YCK3	YER123W	116.206	101.571	107.521	631.847	717.089	688.534	947.651	947.147	1063.17	1059.18	1096.46		108.433	6.76066	679.157	9.4076	985.989	9.94543	1077.82	10.0739		2.64694	0.00262299	0.537828	0.0182062
SOG2	YOR353C	116.022	105.771	104.079	447.739	481.974	470.219	736.974	790.476	781.775	938.339	910.505		108.624	6.7632	466.644	8.86618	769.742	9.58823	924.422	9.85241		2.10298	0.00141222	0.722052	0.000530997
BUD14	YAR014C	118.587	97.3807	110.484	275.017	289.29	285.214	428.24	462.739	522.258	453.182	464.985		108.817	6.76576	283.174	8.14554	471.079	8.87983	459.084	8.84261		1.37978	0.00343396	0.734282	0.017587
OPY1	YBR129C	112.855	104.446	109.653	358.434	415.946	389.959	492.704	493.442	546.749	494.889	516.059		108.985	6.76798	388.113	8.60033	510.965	8.99708	505.474	8.98149		1.83235	0.00462015	0.396748	0.034954
DNF3	YMR162C	116.752	93.3319	116.877	1016.41	1086.46	1041.67	1543.03	1533.05	1712.92	1438.33	1526.73		108.987	6.76801	1048.18	10.0337	1596.33	10.6405	1482.53	10.5338		3.26566	0.00088298	0.606875	0.0140807
SAM35	YHR083W	116.696	93.8529	116.919	354.131	425.694	372.383	576.115	522.175	660.359	577.784	689.552		109.156	6.77025	384.069	8.58522	586.216	9.19529	633.668	9.30758		1.81498	0.0108977	0.610066	0.0692658
LAA1	YJL207C	110.32	106.115	111.609	804.201	837.217	847.524	1256.49	1258.66	1342.79	1468.95	1506.24		109.348	6.77278	829.647	9.69635	1285.98	10.3287	1487.6	10.5388		2.92357	0.000339846	0.632298	0.00219331
YRA2	YKL214C	116.267	106.914	104.925	528.784	539.433	539.837	771.884	805.546	801.006	838.85	896.719		109.369	6.77306	536.018	9.06614	792.812	9.63083	867.784	9.76119		2.29308	0.000276806	0.564697	0.000741001
PRR1	YKL116C	110.429	104.086	113.958	298.686	348.053	317.098	486.605	491.635	552.312	648.018	707.302		109.491	6.77467	321.279	8.32768	510.184	8.99487	677.66	9.40442		1.55301	0.00612618	0.667191	0.0190556
TAF2	YCR042C	116.867	103.832	108.039	625.163	665.178	669.57	931.267	953.126	1036.4	942.319	1008.22		109.579	6.77583	653.304	9.35161	973.598	9.92718	975.269	9.92966		2.57578	0.00105973	0.575572	0.00549947
TRM12	YML005W	120.397	97.5393	111.001	537.513	576.812	542.488	753.375	767.007	836.705	830.439	879.106		109.646	6.77671	552.271	9.10923	785.696	9.61783	854.773	9.7394		2.33253	0.00179677	0.508594	0.0174944
SAM3	YPL274W	110.903	115.086	103.135	606.706	575.817	660.327	582.41	620.742	579.655	553.522	503.964		109.708	6.77752	614.283	9.26276	594.269	9.21497	528.743	9.04642		2.48524	0.00310661	-0.0477881	0.636933
SED1	YDR077W	106.836	102.932	119.386	174.972	178.61	186.331	463.789	459.772	501.935	654.66	679.852		109.718	6.77766	179.971	7.49162	475.165	8.89229	667.256	9.3821		0.713964	0.00151128	1.40067	0.00124877
ALG11	YNL048W	114.154	101.459	113.84	1112.25	1207.44	1177.07	1910.21	1942.06	2113.78	2015.22	2047.57		109.818	6.77897	1165.59	10.1868	1988.68	10.9576	2031.39	10.9883		3.40787	0.000881486	0.770757	0.00521557
ATF2	YGR177C	104.743	110.866	113.847	640.349	658.281	693.213	854.112	895.166	957.255	871.274	908.292		109.819	6.77898	663.948	9.37493	902.178	9.81727	889.783	9.79731		2.59595	0.000555936	0.442342	0.00369926
APM4	YOL062C	113.896	104.187	111.657	470.635	549.45	498.621	724.282	718.271	811.958	746.869	796.57		109.913	6.78022	506.235	8.98366	751.504	9.55364	771.72	9.59193		2.20344	0.0042695	0.569972	0.0280014
BUD23	YCR047C	110.109	119.905	100.199	453.262	440.853	463.148	522.192	586.296	581.886	487.766	416.954		110.071	6.78229	452.421	8.82152	563.458	9.13816	452.36	8.82133		2.03923	0.0012533	0.316642	0.0384361
RRP7	YCL031C	124.368	96.6711	109.33	440.465	483.334	471.197	728.333	753.268	855.773	816.614	905.825		110.123	6.78297	464.999	8.86108	779.125	9.60571	861.22	9.75024		2.07811	0.00337488	0.744628	0.0126039
PAN3	YKL025C	118.803	102.158	109.65	560.686	609.135	609.305	839.933	918.896	942.849	1057.23	1037.49		110.204	6.78403	593.042	9.21199	900.559	9.81468	1047.36	10.0325		2.42796	0.00181292	0.602687	0.00260108
YIP3	YNL044W	116.734	113.443	100.753	695.145	617.788	720.461	889.382	1050.33	860.532	1320.3	1181.18		110.31	6.78542	677.798	9.40471	933.415	9.86637	1250.74	10.2886		2.61929	0.00351778	0.461663	0.104505
MSW1	YDR268W	120.906	96.2395	113.853	408.652	497.966	405.572	787.4	734.901	884.785	895.323	1014.42		110.333	6.78572	437.397	8.7728	802.362	9.64811	954.871	9.89916		1.98708	0.0127908	0.875311	0.0351373
MAK3	YPR051W	110.308	108.659	113.598	272.734	279.678	299.8	363.709	395.576	385.801	381.346	351.712		110.855	6.79253	284.071	8.15011	381.695	8.57628	366.529	8.51778		1.35758	0.00160641	0.426172	0.00885631
TIM11	YDR322C-A	108.372	100.309	123.976	298.956	344.953	294.529	455.876	401.609	530.382	437.835	512.811		110.886	6.79293	312.813	8.28916	462.622	8.85369	475.323	8.89276		1.49623	0.011796	0.564536	0.101827
YNL208W	YNL208W	108.019	114.944	109.836	271.493	288.227	290.806	527.133	569.511	640.675	902.711	912.322		110.933	6.79354	283.509	8.14725	579.106	9.17768	907.516	9.82578		1.3537	0.000859609	1.03044	0.00893315
DBP1	YPL119C	104.402	110.619	118.271	409.993	422.713	422.69	721.698	775.625	774.404	932.981	943.974		111.097	6.79568	418.465	8.70896	757.242	9.56461	938.477	9.87418		1.91328	6.03092e-05	0.855647	0.00159367
BAP3	YDR046C	121.174	100.728	111.531	738.999	755.721	775.731	781.801	786.126	835.067	673.265	689.97		111.144	6.79629	756.817	9.5638	800.998	9.64565	681.618	9.41282		2.76751	0.000481639	0.0818541	0.034145
SIP2	YGL208W	115.093	107.129	112.166	408.078	429.689	416.657	656.339	687.765	730.558	760.807	728.663		111.463	6.80042	418.141	8.70785	691.554	9.4337	744.735	9.54058		1.90743	0.000786791	0.725851	0.00554325
GEP3	YOR205C	115.021	101.778	117.801	591.188	597.967	649.698	995.383	1051.24	1029.15	1143.37	1165.3		111.533	6.80133	612.951	9.25963	1025.26	10.0018	1154.34	10.1728		2.4583	0.00105494	0.742143	0.00275672
PUP1	YOR157C	124.885	92.8064	117.298	452.519	512.443	464.016	800.701	740.783	882.462	826.445	917.845		111.663	6.80301	476.326	8.89581	807.982	9.65818	872.145	9.76842		2.0928	0.00585791	0.762374	0.0268771
UTP23	YOR004W	114.99	104.166	116.449	497.127	538.478	510.501	785.88	833.064	928.261	875.79	919.539		111.868	6.80566	515.369	9.00946	849.068	9.72974	897.664	9.81003		2.2038	0.00152691	0.720276	0.0155204
VPS54	YDR027C	106.228	111.637	118.306	519.395	570.514	576.491	759.692	726.193	757.932	724.217	771.363		112.057	6.80809	555.467	9.11756	747.939	9.54678	747.79	9.54649		2.30947	0.00116115	0.42922	0.0165099
LOC1	YFR001W	117.383	102.793	116.756	421.831	458.818	450.296	716.824	725.087	780.396	851.698	856.356		112.311	6.81135	443.648	8.79327	740.769	9.53288	854.027	9.73814		1.98192	0.00202413	0.739607	0.00383669
FAL1	YDR021W	110.043	107.101	120.018	390.834	429.031	431.775	548.017	572.665	623.878	589.276	614.668		112.387	6.81234	417.213	8.70464	581.52	9.18369	601.972	9.23355		1.89231	0.00164302	0.479044	0.00763328
YCH1	YGR203W	115.308	111.594	110.901	431.312	428.936	460.006	604.339	671.514	611.52	614.15	586.891		112.601	6.81508	440.085	8.78164	629.124	9.2972	600.52	9.23007		1.96656	0.00108936	0.515564	0.0204845
FMC1	YIL098C	121.447	98.2223	118.227	374.3	431.422	367.509	525.546	535.355	598.607	517.857	572.04		112.632	6.81547	391.077	8.61131	553.169	9.11158	544.948	9.08998		1.79583	0.00954267	0.500268	0.0486186
MET4	YNL103W	115.275	110.764	112.849	351.82	339.544	359.979	368.969	390.147	423.247	302.194	304.913		112.963	6.8197	350.448	8.45306	394.121	8.62249	303.553	8.24581		1.63335	0.000501069	0.16944	0.0865366
VPS16	YPL045W	121.389	110.06	108.046	624.626	665.59	624.999	986.263	1025.4	1059.85	1198.37	1171.95		113.165	6.82228	638.405	9.31833	1023.84	9.99977	1185.16	10.2109		2.49604	0.00088707	0.681443	0.00408647
BCS1	YDR375C	125.4	105.874	109.41	342.216	362.509	351.136	459.496	468.394	479.997	424.488	424.939		113.561	6.82733	351.954	8.45924	469.296	8.87435	424.714	8.73035		1.63191	0.00236543	0.415112	0.00317976
LSB1	YGR136W	115.513	104.286	121.302	365.703	420.101	384.274	650.868	681.408	751.058	821.403	921.945		113.7	6.82909	390.026	8.60743	694.445	9.43972	871.674	9.76764		1.77833	0.00524252	0.832289	0.0108261
YEL1	YBL060W	109.513	115.85	116.34	357.996	363.238	361.916	469.714	471.668	503.991	462.625	476.948		113.901	6.83164	361.05	8.49605	481.791	8.91226	469.786	8.87586		1.66442	1.17626e-05	0.416209	0.00777521
ICP55	YER078C	129.988	103.909	108.192	242.082	284.271	255.349	372.952	399.338	412.265	370.28	396.939		114.03	6.83327	260.567	8.02551	394.852	8.62517	383.61	8.58349		1.19225	0.0176144	0.599655	0.00815432
GET2	YER083C	114.294	111.918	116.114	1010.03	961.434	1082.03	1659.39	1942.41	1734.04	2111.94	1806.9		114.109	6.83426	1017.83	9.99128	1778.61	10.7965	1959.42	10.9362		3.15702	0.00139905	0.805254	0.0203078
MSC3	YLR219W	111.27	112.777	118.761	395.003	403.624	408.634	548.26	594.839	612.854	693.529	681.293		114.269	6.83629	402.42	8.65256	585.318	9.19308	687.411	9.42503		1.81626	5.97162e-05	0.540517	0.0069148
LRO1	YNR008W	119.198	103.85	119.807	847.277	938.142	881.291	1226.41	1104.05	1290.32	1110.24	1221.19		114.285	6.83649	888.903	9.79588	1206.93	10.2371	1165.72	10.187		2.95939	0.0016346	0.44124	0.0533399
HEK2	YBL032W	110.005	118.349	115.079	269.64	273.591	294.62	401.377	443.514	462.471	520.016	482.86		114.478	6.83892	279.284	8.12559	435.787	8.76748	501.438	8.96993		1.28667	0.00205134	0.641893	0.00621689
PIN4	YBL051C	111.781	121.475	111.332	298.988	308.642	336.33	420.624	502.312	511.658	448.727	440.918		114.863	6.84377	314.653	8.29762	478.198	8.90146	444.822	8.79709		1.45385	0.00395604	0.603845	0.0170199
PEA2	YER149C	123.15	113.132	108.51	238.016	242.202	260.415	203.314	220.54	241.189	149.89	163.57		114.931	6.84462	246.878	7.94765	221.681	7.79234	156.73	7.29214		1.10303	0.00661912	-0.155311	0.0344877
CLP1	YOR250C	126.714	106.856	111.461	530.316	530.04	534.912	860.172	876.539	928.389	1041.53	1028.96		115.01	6.84562	531.756	9.05462	888.367	9.79501	1035.24	10.0158		2.209	0.000248616	0.740391	0.0028412
COG1	YGL223C	117.917	104.77	122.641	432.852	454.575	460.394	515.86	597.743	570.561	445.4	419.344		115.109	6.84686	449.274	8.81145	561.388	9.13285	432.372	8.75613		1.96459	0.000934928	0.321404	0.0232344
RNT1	YMR239C	120.215	109.09	116.155	412.172	473.647	420.198	664.534	621.572	781.002	716.292	822.74		115.153	6.84741	435.339	8.766	689.036	9.42844	769.516	9.58781		1.91858	0.00488383	0.66244	0.0539749
PMC1	YGL006W	116.212	115.781	113.475	710.638	698.818	693.659	1077.98	1194.23	1157.98	1716.08	1736.54		115.156	6.84745	701.038	9.45335	1143.4	10.1591	1726.31	10.7535		2.6059	5.51343e-05	0.705761	0.00751565
SET5	YHR207C	109.189	117.868	118.525	703.401	715.894	740.73	1183.64	1223.3	1241.23	1438.14	1448.93		115.194	6.84792	720.008	9.49187	1216.06	10.248	1443.54	10.4954		2.64395	0.000209942	0.756125	0.000269976
SCS7	YMR272C	129.403	100.728	115.619	769.668	851.267	808.091	1172.93	1128.35	1225.62	1101.56	1135.77		115.25	6.84862	809.675	9.6612	1175.63	10.1992	1118.66	10.1276		2.81258	0.00209679	0.538023	0.0145477
PRP46	YPL151C	112.994	107.511	125.499	354.89	341.377	351.987	472.137	498.802	490.832	456.852	460.381		115.335	6.84968	349.418	8.44881	487.257	8.92854	458.616	8.84114		1.59913	0.000361072	0.479729	0.00701901
STE18	YJR086W	123.859	98.0576	124.79	374.359	404.267	381.197	501.38	464.396	561.218	497.151	543.342		115.569	6.85261	386.608	8.59473	508.998	8.99152	520.246	9.02305		1.74212	0.00422225	0.39679	0.0717824
PTR2	YKR093W	123.721	114.841	108.898	620.527	603.846	654.977	566.552	623.065	618.089	456.236	412.373		115.82	6.85574	626.45	9.29106	602.569	9.23498	434.304	8.76256		2.43531	0.00122206	-0.0560737	0.392982
YFR039C	YFR039C	114.139	115.03	118.363	894.657	869.253	945.845	1357.37	1480.62	1391.32	1788.36	1588.69		115.844	6.85604	903.252	9.81898	1409.77	10.4612	1688.53	10.7215		2.96294	0.000739661	0.64226	0.0106365
YGR117C	YGR117C	120.102	114.245	113.335	791.05	822.546	844.126	1394.39	1437.4	1416.28	1630.11	1574.38		115.894	6.85666	819.241	9.67814	1416.02	10.4676	1602.24	10.6459		2.82148	0.000615099	0.789486	0.000456491
MNN9	YPL050C	126.86	102.084	119.488	893.645	999.288	972.337	1456.84	1428.64	1571.69	1564.61	1652.45		116.144	6.85977	955.09	9.89949	1485.72	10.5369	1608.53	10.6515		3.03972	0.00207605	0.637457	0.00936154
TGL1	YKL140W	109.189	112.899	126.403	1133.66	1071.23	1151.39	1752.68	2019.07	1836.14	2271.9	2035.26		116.164	6.86002	1118.76	10.1277	1869.3	10.8683	2153.58	11.0725		3.26767	0.000486987	0.740595	0.0174485
PDS5	YMR076C	115.933	106.507	126.718	639.859	654.552	671.138	963.573	1033.05	1107.07	1090.58	1135.23		116.386	6.86277	655.183	9.35575	1034.56	10.0148	1112.9	10.1201		2.49298	0.000194161	0.659054	0.00721362
UBC13	YDR092W	124.269	116.328	108.814	353.514	342.668	414.977	534.857	576.636	580.625	605.775	533.609		116.47	6.86382	370.386	8.53289	564.039	9.13965	569.692	9.15404		1.66907	0.0104302	0.606765	0.0111916
YGR235C	YGR235C	117.796	122.766	108.91	365.35	364.687	388.994	582.131	692.928	650.094	753.972	670.179		116.491	6.86407	373.01	8.54307	641.718	9.32579	712.075	9.47589		1.679	0.00214292	0.782723	0.0142291
ATG11	YPR049C	107.501	115.338	127.268	1025.53	1066.15	1005.46	1990.54	2033.25	2219.99	2763.69	2845.67		116.702	6.86669	1032.38	10.0118	2081.26	11.0232	2804.68	11.4536		3.14507	0.000525373	1.01148	0.0061781
ATH1	YPR026W	125.557	101.314	123.381	361.528	367.541	372.536	661.59	706.094	734.982	760.092	739.332		116.751	6.86729	367.202	8.52043	700.889	9.45304	749.712	9.55019		1.65314	0.00122063	0.932613	0.00295267
REX2	YLR059C	120.133	119.267	111.004	332.88	352.221	319.343	400.772	426.292	458.929	366.726	355.703		116.801	6.86791	334.815	8.38722	428.664	8.7437	361.214	8.49671		1.51931	0.00120601	0.356486	0.0548655
COX17	YLL009C	120.059	115.441	115.043	103.766	108.059	94.17	131.631	136.179	140.052	168.954	192.681		116.848	6.86849	101.998	6.6724	135.954	7.08697	180.817	7.49839		-0.196083	0.0643558	0.414573	0.0294882
LCP5	YER127W	117.657	122.062	111.117	455.355	508.958	499.909	735.266	732.392	817.634	782.508	814.827		116.945	6.86969	488.074	8.93096	761.764	9.5732	798.668	9.64145		2.06127	0.00202454	0.642244	0.00987206
MNR2	YKL064W	135.707	109.811	105.567	389.207	427.685	399.92	657.489	644.682	664.385	857.815	882.285		117.028	6.87071	405.604	8.66393	655.519	9.35649	870.05	9.76495		1.79321	0.0042202	0.692565	0.00432842
RKM1	YPL208W	111.005	115.785	124.696	391.402	418.7	432.431	518.747	561.099	594.69	572.297	553.583		117.162	6.87236	414.178	8.69411	558.179	9.12458	562.94	9.13684		1.82175	0.000803637	0.430477	0.00489355
PPN1	YDR452W	122.125	99.6414	129.749	540.105	639.502	541.315	952.525	864.622	1058.91	993.342	1104.59		117.172	6.87248	573.641	9.164	958.686	9.90491	1048.97	10.0348		2.29152	0.00825685	0.740911	0.0459688
MRPL15	YLR312W-A	121.788	112.89	117.124	329.178	360.172	326.367	504.261	541.372	658.719	570.392	570.832		117.267	6.87366	338.572	8.40332	568.117	9.15005	570.612	9.15637		1.52966	0.00343266	0.746725	0.0467165
SKY1	YMR216C	110.209	121.737	120.21	520.276	537.741	535.096	792.83	870.089	905.534	998.734	1044.45		117.385	6.87511	531.038	9.05267	856.151	9.74172	1021.59	9.9966		2.17756	1.93896e-05	0.689051	0.00759042
YCR061W	YCR061W	112.87	121.91	117.987	604.745	627.356	596.948	682.793	750.618	776.287	544.941	549.034		117.589	6.87761	609.683	9.25192	736.566	9.52467	546.987	9.09536		2.37431	0.000241354	0.272755	0.0493943
NAM2	YLR382C	120.789	106.972	126.425	868.751	910.347	888.088	1341.43	1423.86	1498.22	1413.26	1482.51		118.062	6.8834	889.062	9.79614	1421.17	10.4729	1447.88	10.4997		2.91274	0.000466798	0.676723	0.00581487
SMC2	YFR031C	121.363	106.788	126.726	435.679	468.248	411.644	584.563	596.299	629.605	616.331	651.424		118.292	6.88621	438.524	8.77651	603.489	9.23718	633.878	9.30806		1.8903	0.00481128	0.460673	0.0260736
RHO5	YNL180C	121.908	110.821	122.162	538.417	598.669	533.587	1020.87	991.462	1118.94	1241.3	1267.42		118.297	6.88627	556.891	9.12125	1043.76	10.0276	1254.36	10.2927		2.23498	0.00314907	0.906319	0.0128059
TAF7	YMR227C	125.97	110.278	118.674	361.561	399.049	382.059	608.971	693.485	703.214	791.891	774.999		118.307	6.8864	380.89	8.57323	668.557	9.38491	783.445	9.61369		1.68683	0.00340298	0.811677	0.00556808
VAC14	YLR386W	116.15	114.641	124.441	736.811	791.316	755.152	1249.72	1270.22	1347.73	1375.68	1476.61		118.411	6.88766	761.093	9.57193	1289.22	10.3323	1426.14	10.4779		2.68427	0.000718989	0.760358	0.00404364
TAZ1	YPR140W	121.332	113.861	120.345	396.618	421.495	404.691	647.564	653.406	702.61	664.871	730.336		118.513	6.8889	407.601	8.67101	667.86	9.3834	697.603	9.44626		1.78212	0.00110884	0.712387	0.0056326
YPR172W	YPR172W	120.95	122.669	112.756	420.84	420.678	416.127	599.193	667.226	657.664	645.561	622.277		118.792	6.89229	419.215	8.71155	641.361	9.32499	633.919	9.30815		1.81926	2.73331e-05	0.613446	0.00961752
SKG3	YLR187W	113.825	122.259	120.38	475.313	520.832	479.078	724.975	739.082	792.168	861.325	877.904		118.821	6.89265	491.741	8.94175	752.075	9.55473	869.615	9.76423		2.0491	0.00118559	0.612978	0.0112858
MSE1	YOL033W	124.529	107.768	124.202	666.015	684.408	683.178	1058.79	1093.37	1205.32	1162.13	1221.22		118.833	6.89279	677.867	9.40486	1119.16	10.1282	1191.68	10.2188		2.51207	0.000329368	0.723342	0.00839659
RLF2	YPR018W	122.48	115.633	118.413	348.313	388.395	382.288	448.99	481.316	499.242	427.584	386.808		118.842	6.8929	372.999	8.54303	476.516	8.89638	407.196	8.66958		1.65013	0.00319136	0.353354	0.00464729
TOR1	YJR066W	112.878	122.305	121.884	853.106	912.906	916.757	1246.62	1396.55	1356.41	1532.02	1485.74		119.022	6.89509	894.256	9.80454	1333.19	10.3807	1508.88	10.5593		2.90946	0.00051189	0.576126	0.00349585
PEP3	YLR148W	124.863	113.386	119.041	696.821	732.28	673.935	1093.16	1101.65	1209.4	1272.72	1291.7		119.097	6.89599	701.012	9.4533	1134.74	10.1481	1282.21	10.3244		2.55731	0.00107945	0.694846	0.0137879
SSL2	YIL143C	118.287	110.899	128.885	932.395	1027.72	970.039	1555.4	1511.2	1649.38	1620.78	1697.38		119.357	6.89914	976.718	9.9318	1571.99	10.6184	1659.08	10.6962		3.03266	0.00128289	0.686581	0.00942894
TIP20	YGL145W	112.275	108.097	137.752	626.302	670.568	663.058	1022.22	1108.84	1154.2	1327.73	1316.31		119.375	6.89935	653.309	9.35162	1095.09	10.0968	1322.02	10.3685		2.45227	0.000750443	0.745207	0.00386494
URA10	YMR271C	125.041	113.415	119.709	444.072	435.686	423.432	1157.61	1256.21	1192.62	1997.34	1923.77		119.388	6.89952	434.397	8.76287	1202.15	10.2314	1960.55	10.937		1.86335	0.00032952	1.46853	0.00161516
SDH4	YDR178W	124.079	106.172	128.485	477.991	518.44	493.064	788.72	760.801	857.056	736.208	816.317		119.579	6.90182	496.498	8.95565	802.192	9.6478	776.263	9.6004		2.05383	0.00225785	0.692159	0.0130025
PFS2	YNL317W	120.448	105.98	132.323	372.314	396.045	395.356	537.654	561.305	593.481	577.495	584.79		119.584	6.90188	387.905	8.59956	564.147	9.13993	581.142	9.18275		1.69768	0.00178127	0.540367	0.00383221
CMC2	YBL059C-A	115.934	132.284	111.28	377.639	361.99	441.07	467.37	581.903	495.571	511.192	434.81		119.833	6.90488	393.566	8.62046	514.948	9.00828	473.001	8.8857		1.71559	0.0114241	0.38782	0.13726
RPB8	YOR224C	126.47	113.413	119.89	367.257	451.054	391.804	603.531	559.595	635.595	551.113	626.479		119.924	6.90598	403.372	8.65597	599.574	9.22779	588.796	9.20162		1.74999	0.00999204	0.571827	0.0465613
TFA2	YKR062W	118.515	115.935	126.44	675.927	697.402	682.536	1032.93	1168.89	1180.61	1089.26	1085.8		120.297	6.91045	685.288	9.42057	1127.48	10.1389	1087.53	10.0868		2.51011	0.000212965	0.718315	0.00944377
MAK10	YEL053C	124.999	104.196	132.01	575.397	611.933	592.196	858.36	897.001	986.57	993.912	1015.08		120.402	6.91171	593.175	9.21231	913.977	9.83601	1004.5	9.97226		2.3006	0.00140006	0.623699	0.0128988
WTM2	YOR229W	119.94	128.15	113.179	397.331	409.065	423.481	474.329	545.518	559.644	540.298	534.564		120.423	6.91197	409.959	8.67934	526.497	9.04028	537.431	9.06994		1.76737	0.00129582	0.360946	0.027594
RIM20	YOR275C	131.37	114.978	115.356	616.814	610.554	622.389	1102.58	1155.96	1252.69	1534.09	1551.74		120.568	6.9137	616.586	9.26816	1170.41	10.1928	1542.91	10.5914		2.35445	0.000158027	0.924641	0.00568464
SEC39	YLR440C	115.759	105.086	140.917	961.129	1012.7	985	1316.55	1344.08	1391.78	1394.58	1412.89		120.587	6.91393	986.276	9.94585	1350.8	10.3996	1403.74	10.4551		3.03191	0.000586026	0.453754	0.00370071
SRP40	YKR092C	134.863	116.076	111.326	355.689	385.639	382.618	437.56	481.243	469.443	474.145	443.455		120.755	6.91594	374.649	8.54939	462.749	8.85409	458.8	8.84172		1.63346	0.00421779	0.304691	0.00207078
RKM3	YBR030W	126.1	121.833	114.683	356.141	373.237	364.54	423.695	425.879	469.526	329.833	346.254		120.872	6.91734	364.639	8.51033	439.7	8.78038	338.043	8.40107		1.59299	0.000795087	0.270049	0.0404342
NUS1	YDL193W	122.271	109.086	131.882	1063.47	1110.04	1068.48	1834.16	1899.33	2040.86	2189.04	2218.91		121.08	6.91981	1080.66	10.0777	1924.78	10.9105	2203.97	11.1059		3.15789	0.000466268	0.832779	0.00576211
FRE7	YOL152W	127.224	109.295	127.112	1092.06	1116.51	1109.51	886.741	813.735	916.767	764.824	764.219		121.21	6.92137	1106.03	10.1112	872.414	9.76887	764.522	9.57841		3.1898	0.000155787	-0.342301	0.021444
RPL26A	YLR344W	122.663	108.392	132.67	468.312	494.284	556.528	778.682	803.446	891.111	950.595	954.482		121.242	6.92174	506.375	8.98406	824.413	9.68722	952.538	9.89563		2.06232	0.0034198	0.703162	0.00067706
UTP20	YBL004W	123.286	113.511	127.258	1252.52	1358.53	1305.82	1996.54	1994.17	2228.16	2357.21	2444.55		121.352	6.92305	1305.62	10.3505	2072.96	11.0175	2400.88	11.2293		3.42747	0.000801411	0.666951	0.0116571
IFA38	YBR159W	124.955	115.695	123.678	915.208	942.01	952.484	1396.14	1384.56	1499.32	1527.3	1475.1		121.443	6.92413	936.567	9.87124	1426.67	10.4784	1501.2	10.5519		2.94711	0.000233453	0.6072	0.00383841
TOD6	YBL054W	122.751	132.418	109.747	246.038	232.839	242.761	175.414	208.686	184.298	171.756	152.798		121.639	6.92646	240.546	7.91017	189.466	7.5658	162.277	7.34231		0.983711	0.00653562	-0.344374	0.0668427
SPC34	YKR037C	128.321	106.619	130.118	232.949	252.169	237.106	285.188	285.089	340.393	249.315	291.524		121.686	6.92702	240.741	7.91134	303.557	8.24582	270.419	8.07906		0.984321	0.0121874	0.334482	0.0958732
SKO1	YNL167C	114.12	122.938	128.578	435.327	452.741	423.659	605.574	623.929	644.578	538.529	582.998		121.879	6.9293	437.242	8.77229	624.694	9.28701	560.764	9.13125		1.84299	0.00109423	0.514716	0.00787722
NPY1	YGL067W	127.494	120.162	118.417	573.084	544.212	617.822	887.189	1024.91	889.729	1180.12	1042.13		122.024	6.93103	578.373	9.17586	933.943	9.86719	1111.12	10.1178		2.24483	0.00240248	0.691335	0.0306632
THO2	YNL139C	114.368	113.309	138.546	1120.7	1195.15	1134.96	1647.43	1603.9	1858.25	1710.17	1814.47		122.074	6.93162	1150.27	10.1678	1703.19	10.734	1762.32	10.7833		3.23614	0.000687582	0.56627	0.0264416
YDR186C	YDR186C	125.039	121.777	119.547	505.052	520.466	560.068	772.864	831.704	904.355	820.995	835.144		122.121	6.93217	528.529	9.04584	836.308	9.70789	828.07	9.69361		2.11367	0.00193179	0.662052	0.00513666
PPM1	YDR435C	123.517	117.012	125.859	492.113	524.182	542.366	769.931	841.188	828.009	923.08	924.494		122.129	6.93227	519.554	9.02113	813.043	9.66719	923.787	9.85142		2.08886	0.00135866	0.646058	0.00166026
RAD23	YEL037C	119.474	125.34	121.692	352.323	345.749	367.863	345.646	430.67	389.222	335.492	273.262		122.169	6.93273	355.312	8.47294	388.513	8.60182	304.377	8.24972		1.54021	0.00101634	0.128877	0.345186
YGL140C	YGL140C	126.338	105.709	135.692	550.058	651.243	566.631	869.171	811.459	990.056	821.947	898.698		122.58	6.93758	589.311	9.20288	890.229	9.79803	860.322	9.74873		2.26531	0.00707099	0.595148	0.0590046
OCH1	YGL038C	123.63	114.487	129.719	617.451	705.514	614.298	1041.75	1023.85	1172	1090.04	1252.96		122.612	6.93796	645.754	9.33484	1079.2	10.0757	1171.5	10.1941		2.39689	0.00420891	0.740905	0.0245879
RPS26B	YER131W	134.15	120.886	112.812	497.868	440.179	315.772	671.052	545.263	820.888	952.317	1095.51		122.616	6.938	417.94	8.70715	679.068	9.40741	1023.91	9.99988		1.76915	0.0253425	0.700261	0.168929
RPL43B	YJR094W-A	129.828	124.392	113.821	432.732	417.967	470.375	690.513	812.251	759.33	1049.54	947.939		122.68	6.93876	440.358	8.78253	754.031	9.55848	998.739	9.96396		1.84377	0.00379417	0.775948	0.0168959
RGR1	YLR071C	116.519	114.662	137.289	980.706	1087.51	1043.96	1569.78	1600.55	1767.02	1740.12	1852.21		122.823	6.94044	1037.39	10.0187	1645.78	10.6846	1796.16	10.8107		3.0783	0.00119285	0.665813	0.0100297
ATP20	YPR020W	121.373	118.254	130.137	338.481	338.037	329.93	647.591	734.066	691.483	901.618	878.518		123.255	6.9455	335.483	8.39009	691.047	9.43264	890.068	9.79777		1.4446	0.000870376	1.04254	0.00501279
MHR1	YDR296W	139.286	109.744	121.528	408.508	466.071	433.44	574.004	571.794	639.921	446.184	494.114		123.519	6.94859	436.006	8.76821	595.24	9.21733	470.149	8.87697		1.81961	0.00641363	0.449122	0.032135
DBF2	YGR092W	128.005	121.567	121.069	564.805	572.885	550.886	926.033	958.091	990.499	990.766	1070.95		123.547	6.94892	562.859	9.13663	958.208	9.90419	1030.86	10.0096		2.18771	0.000207721	0.767566	0.00342275
ITC1	YGL133W	122.581	119.937	128.439	663.963	702.722	689.881	931.58	975.089	1003.09	1030.89	1072.7		123.652	6.95015	685.522	9.42106	969.92	9.92172	1051.8	10.0386		2.47091	0.00045233	0.500662	0.00257899
YLL058W	YLL058W	121.876	132.427	116.924	454.627	538.359	501.989	699.591	726.634	767.555	644.144	682.835		123.742	6.9512	498.325	8.96094	731.26	9.51424	663.49	9.37393		2.00975	0.00335945	0.553297	0.00969877
SAP185	YJL098W	130.149	115.476	126.758	519.401	534.17	513.324	625.096	636.437	713.269	670.359	710.744		124.128	6.95568	522.298	9.02873	658.267	9.36253	690.552	9.43161		2.07305	0.000667321	0.3338	0.0511839
VFA1	YER128W	118.443	119.314	134.791	523.472	562.257	542.987	848.744	859.822	990.617	930.554	1020.72		124.183	6.95632	542.905	9.08456	899.728	9.81334	975.637	9.9302		2.12824	0.000840171	0.728788	0.016287
BNA6	YFR047C	132.177	112.777	127.656	437.785	500.59	430.222	753.125	742.794	835.175	854.371	940.79		124.203	6.95656	456.199	8.83352	777.031	9.60183	897.581	9.8099		1.87696	0.00699946	0.768309	0.0208465
YLR057W	YLR057W	122.088	114.465	136.356	542.102	581.97	562.936	860.845	866.771	918.84	922.978	924.19		124.303	6.95772	562.336	9.13529	882.152	9.78488	923.584	9.8511		2.17757	0.00114848	0.649595	0.00409653
NUP84	YDL116W	122.635	120.06	130.946	1061.68	1111.88	1093.98	1721.54	1779.76	1847.87	1937.39	1949.45		124.547	6.96055	1089.18	10.089	1783.06	10.8001	1943.42	10.9244		3.12848	0.000250024	0.71111	0.00187597
RXT2	YBR095C	138.814	115.832	119.266	332.898	340.985	305.52	411.96	415.858	464.476	389.817	463.774		124.637	6.96159	326.468	8.3508	430.765	8.75076	426.796	8.7374		1.3892	0.00344581	0.39996	0.0624242
OPI10	YOL032W	125.591	124.004	124.747	619.532	648.807	643.767	1074.05	1153.81	1164.33	1490.56	1504.63		124.781	6.96325	637.369	9.31598	1130.73	10.143	1497.6	10.5484		2.35273	0.000341274	0.827054	0.00162859
PMT4	YJR143C	128.454	102.374	143.567	822.737	982.769	846.505	1369.62	1180.99	1413.06	1213.44	1387.9		124.798	6.96345	884.004	9.78791	1321.22	10.3677	1300.67	10.345		2.82445	0.00632059	0.57975	0.0673902
FPK1	YNR047W	126.385	124.842	123.291	749.242	772.585	825.294	1217.88	1371.08	1324.51	1604.18	1478.06		124.839	6.96393	782.374	9.61171	1304.49	10.3493	1541.12	10.5898		2.64779	0.00126042	0.737556	0.00558858
POL3	YDL102W	119.73	115.612	140.495	831.397	882.767	910.13	1170.45	1319.89	1317.74	1259.61	1259.06		125.279	6.969	874.765	9.77275	1269.36	10.3099	1259.34	10.2984		2.80375	0.000636844	0.537134	0.00537569
TPK1	YJL164C	122.629	111.62	141.996	596.902	650.918	652.878	1142.35	1156.51	1268.46	1337.26	1495.28		125.415	6.97057	633.566	9.30735	1189.11	10.2157	1416.27	10.4679		2.33679	0.00136897	0.908311	0.00333236
TFA1	YKL028W	135.604	108.141	132.552	382.134	435.379	363.811	584.446	533.594	671.768	563.992	665.099		125.432	6.97077	393.775	8.62123	596.603	9.22063	614.545	9.26338		1.65046	0.0120899	0.5994	0.0787327
SAM37	YMR060C	125.898	120.491	131.043	673.02	636.65	686.816	933.59	1013.6	1017.98	1094.11	1056.38		125.811	6.97511	665.495	9.37828	988.39	9.94894	1075.24	10.0704		2.40317	0.000496098	0.570652	0.0108117
THI80	YOR143C	128.118	127.333	122.451	433.61	427.247	449.98	590.237	704.791	637.825	799.578	750.83		125.967	6.97691	436.946	8.77131	644.284	9.33155	775.204	9.59843		1.7944	0.000734128	0.560244	0.0292196
MDR1	YGR100W	139.005	114.007	126.478	607.404	633.536	631.426	1043.51	1082.72	1092.18	1300.15	1302.72		126.497	6.98296	624.122	9.28568	1072.8	10.0672	1301.43	10.3459		2.30273	0.000932591	0.781486	0.0002517
ANB1	YJR047C	129.415	107.019	143.405	637.39	727.015	677.683	2079.52	2019.57	2386.56	2544.28	2784.65		126.613	6.98428	680.696	9.41087	2161.88	11.0781	2664.47	11.3796		2.42659	0.0037049	1.66721	0.00668961
CTR1	YPR124W	120.027	125.442	134.4	503.621	542.874	503.134	573.756	539.723	645.647	873.553	949.247		126.623	6.9844	516.543	9.01274	586.375	9.19568	911.4	9.83194		2.02835	0.00136285	0.182936	0.238653
SIR2	YDL042C	124.551	121.44	133.886	567.792	609.026	555.513	730.57	761.324	799.851	782.303	803.744		126.626	6.98443	577.444	9.17354	763.915	9.57727	793.024	9.63122		2.18911	0.00184935	0.403732	0.0234846
FMN1	YDR236C	138.107	111.904	129.895	460.02	486.806	452.362	577.659	597.022	624.263	550.837	527.116		126.635	6.98454	466.396	8.86541	599.648	9.22797	538.976	9.07408		1.88088	0.00266396	0.36256	0.0206334
TAP42	YMR028W	136.588	109.153	134.811	558.647	636.215	563.498	1007.64	980.507	1178.91	1152.84	1343.41		126.851	6.98699	586.12	9.19505	1055.69	10.044	1248.12	10.2855		2.20806	0.00542013	0.848912	0.0271167
SAP1	YER047C	128.324	124.825	128.274	451.02	497.146	467.874	674.889	662.951	727.035	843.284	877.782		127.141	6.99029	472.013	8.88268	688.292	9.42688	860.533	9.74909		1.8924	0.00177912	0.544192	0.0154681
IMP3	YHR148W	116.903	126.073	138.888	425.376	470.173	442.365	590.547	595.867	649.949	594.565	611.322		127.288	6.99195	445.971	8.80081	612.121	9.25767	602.944	9.23588		1.80885	0.00160682	0.456866	0.0196568
RPL33A	YPL143W	134.637	113.349	134.066	460.221	506.531	427.878	655.441	582.851	763.13	655.057	792.039		127.351	6.99266	464.877	8.8607	667.141	9.38185	723.548	9.49894		1.86804	0.00745178	0.521143	0.113949
NOP6	YDL213C	136.574	115.629	130.042	666.263	657.128	677.16	1159.86	1233.87	1248.52	1337.61	1340.68		127.415	6.99339	666.85	9.38122	1214.08	10.2457	1339.14	10.3871		2.38783	9.06396e-05	0.864433	0.00240103
PAM18	YLR008C	136.106	120.825	125.427	325.154	328.76	339.575	544.915	593.527	591.072	585.777	560.996		127.453	6.99382	331.163	8.3714	576.505	9.17119	573.387	9.16336		1.37758	0.00136985	0.799791	0.00294852
RPS29A	YLR388W	124.224	144.115	114.074	460.997	418.36	502.546	508.141	627.317	559.941	649.913	509.004		127.471	6.99403	460.634	8.84748	565.133	9.14245	579.458	9.17856		1.85345	0.00968272	0.294968	0.183835
MRP49	YKL167C	126.465	139.853	116.246	386.608	406.736	443.422	632.921	698.929	608.125	520.469	472.695		127.521	6.99459	412.255	8.68739	646.658	9.33686	496.582	8.95589		1.6928	0.00555467	0.649465	0.0243758
FYV8	YGR196C	129.789	135.606	117.209	299.093	310.897	301.038	459.051	469.487	470.895	465.541	450.046		127.535	6.99475	303.676	8.24639	466.478	8.86566	457.793	8.83855		1.25164	0.000572003	0.619275	0.000475069
YLR352W	YLR352W	139.332	114.179	129.585	695.236	758.05	722.914	1230.6	1280.87	1392.77	1605.47	1731.98		127.699	6.9966	725.4	9.50263	1301.41	10.3459	1668.72	10.7045		2.50603	0.00181349	0.843231	0.00660895
TCO89	YPL180W	137.715	116.154	129.282	342.629	377.803	359.892	491.131	505.133	541.076	476.669	468.385		127.717	6.99681	360.108	8.49229	512.447	9.00126	472.527	8.88425		1.49548	0.00494463	0.508972	0.0104082
GIS1	YDR096W	126.174	120.343	136.98	397.932	425.489	423.231	530.309	580.96	588.792	621.552	624.593		127.832	6.99811	415.551	8.69888	566.687	9.14641	623.072	9.28326		1.70077	0.00112678	0.447528	0.00419642
MTF1	YMR228W	122.777	120.801	141.001	546.439	593.663	585.708	954.836	929.215	1036.34	1057.03	1141.69		128.193	7.00217	575.27	9.1681	973.464	9.92698	1099.36	10.1024		2.16592	0.0010147	0.758888	0.00704923
ECM32	YER176W	136.804	117.427	130.554	567.32	583.87	542.529	790.935	793.499	864.167	987.244	1021.69		128.262	7.00295	564.573	9.14102	816.2	9.67278	1004.47	9.97221		2.13807	0.00134011	0.531763	0.019052
TRM7	YBR061C	122.583	117.2	145.195	588.715	648.783	596.412	900.882	897.999	997.503	907.292	1000.29		128.326	7.00367	611.303	9.25574	932.128	9.86438	953.791	9.89753		2.25207	0.00260127	0.60864	0.0183397
EXO70	YJL085W	132.329	112.249	140.583	748.341	871.596	824.091	1343.75	1394.55	1560.42	1578.64	1718.4		128.387	7.00436	814.676	9.67008	1432.91	10.4847	1648.52	10.687		2.66573	0.0036194	0.814646	0.0101119
TRS23	YDR246W	130.571	124.614	130.491	400.743	428.486	413.722	613.749	629.59	687.697	655.975	726.628		128.559	7.00628	414.317	8.69459	643.679	9.3302	691.302	9.43317		1.68831	0.00117647	0.635606	0.00954461
ERG25	YGR060W	135.908	108.417	141.579	848.061	960.773	831.806	1440.21	1176.13	1531.37	1256.83	1507.06		128.635	7.00714	880.213	9.78171	1382.57	10.4331	1381.94	10.4325		2.77457	0.00453476	0.651427	0.0758217
FMP25	YLR077W	137.128	115.547	134.809	510.749	541.273	524.816	773.21	804.859	789.365	791.858	814.348		129.161	7.01303	525.613	9.03786	789.145	9.62415	803.103	9.64944		2.02483	0.00150212	0.58629	5.2418e-06
RRP40	YOL142W	136.168	126.952	125.227	403.333	412.803	414.471	510.57	552.9	533.206	579.361	526.436		129.449	7.01624	410.202	8.68019	532.225	9.05589	552.899	9.11087		1.66395	0.000597265	0.375701	0.00616724
RPC11	YDR045C	126.023	143.147	119.726	358.075	300.441	412.287	366.993	510.748	375.033	453.368	348.175		129.632	7.01828	356.934	8.47951	417.591	8.70595	400.772	8.64664		1.46124	0.0283666	0.226433	0.508526
NGR1	YBR212W	136.845	127.916	124.864	300.137	302.118	318.355	348.511	416.717	419.497	332.885	321.567		129.875	7.02098	306.87	8.26148	394.908	8.62537	327.226	8.35414		1.2405	0.00247895	0.36389	0.0488626
YIR035C	YIR035C	138.254	116.882	134.881	580.681	644.715	637.581	1457.46	1549.52	1621.5	2112.11	2239.62		130.006	7.02243	620.992	9.27843	1542.83	10.5914	2175.86	11.0874		2.256	0.00265317	1.31293	0.0012088
GIS4	YML006C	123.255	142.838	124.358	472.408	438.148	510.642	668.897	759.394	662.47	922.972	828.009		130.15	7.02404	473.733	8.88793	696.92	9.44485	875.49	9.77395		1.86389	0.00585628	0.556921	0.0479167
MOB1	YIL106W	137.066	129.13	124.797	425.414	456.14	437.298	623.418	667.655	707.672	752.701	797.903		130.331	7.02604	439.617	8.7801	666.248	9.37992	775.302	9.59861		1.75407	0.00132653	0.599812	0.00947346
ALE1	YOR175C	131.741	120.144	139.186	847.592	886.315	880.325	1309.71	1319.33	1447.92	1422.58	1444.39		130.357	7.02632	871.411	9.76721	1358.99	10.4083	1433.49	10.4853		2.74088	0.00038402	0.641107	0.00695713
CDC34	YDR054C	138.29	129.433	123.416	298.643	329.382	296.872	272.672	280.489	278.948	208.051	193.024		130.38	7.02658	308.299	8.26819	277.37	8.11567	200.537	7.64773		1.24161	0.00425737	-0.15252	0.0794037
YOR304C-A	YOR304C-A	141.114	119.692	131.382	68.3411	75.277	68.4561	75.5938	83.6431	88.6465	49.891	58.6895		130.729	7.03044	70.6914	6.14346	82.6278	6.36856	54.2903	5.76262		-0.886976	0.0186358	0.225093	0.102167
CTF4	YPR135W	135.042	138.784	119.824	400.382	392.371	417.42	547.746	596.696	588.096	647.337	630.125		131.217	7.03581	403.391	8.65604	577.513	9.17371	638.731	9.31906		1.62023	0.00232822	0.517674	0.00889579
IAH1	YOR126C	144.127	119.663	129.874	321.22	380.921	344.446	469.131	464.929	517.241	482.028	531.249		131.221	7.03586	348.862	8.44651	483.767	8.91817	506.639	8.98481		1.41066	0.012282	0.471655	0.0363389
ATG20	YDL113C	134.378	128.536	131.175	563.149	539.572	580.395	879.663	1040.27	941.511	1204	1108.61		131.363	7.03742	561.039	9.13196	953.815	9.89757	1156.3	10.1753		2.09454	0.00065857	0.765609	0.0193711
TSC10	YBR265W	129.691	124.477	140.3	416.707	450.68	431.803	413.497	421.389	454.035	321.357	347.936		131.489	7.0388	433.063	8.75843	429.64	8.74699	334.647	8.38649		1.71963	0.00168162	-0.0114486	0.839382
BET4	YJL031C	131.288	116.122	147.154	664.418	689.197	671.29	1023.59	1027.05	1085.7	1238.02	1294.04		131.521	7.03915	674.968	9.39868	1045.45	10.0299	1266.03	10.3061		2.35952	0.000765017	0.631228	0.00376988
UBC12	YLR306W	132.808	117.61	145.123	352.832	366.539	368.567	478.147	546.64	574.128	574.307	622.805		131.847	7.04272	362.646	8.50242	532.972	9.05792	598.556	9.22534		1.4597	0.0015573	0.555497	0.0187781
SDC1	YDR469W	143.386	125.391	126.892	287.064	294.646	306.415	424.328	451.105	482.682	455.073	459.43		131.89	7.04319	296.042	8.20966	452.705	8.82243	457.251	8.83684		1.16647	0.00418873	0.612771	0.00512586
PRP22	YER013W	133.571	122.994	139.327	698.322	762.382	735.918	934.222	988.416	1083.9	951.808	1000.03		131.964	7.044	732.207	9.51611	1002.18	9.96892	975.919	9.93062		2.47211	0.0012952	0.452817	0.0203469
IVY1	YDR229W	144.891	121.393	129.717	324.483	350.609	337.238	426.743	419.172	461.362	479.856	489.114		132	7.0444	337.443	8.3985	435.759	8.76739	484.485	8.92031		1.3541	0.00485208	0.368885	0.0259688
MSS2	YDL107W	140.217	121.498	135.395	606.776	669.657	620.31	904.918	884.949	967.295	934.892	937.943		132.37	7.04843	632.248	9.30435	919.054	9.84401	936.418	9.87101		2.25591	0.00243567	0.53966	0.0174905
OXR1	YPL196W	142.599	119.089	135.791	407.972	456.522	443	531.184	534.604	617.027	384.188	437.233		132.493	7.04977	435.831	8.76763	560.938	9.1317	410.711	8.68198		1.71785	0.00470998	0.364072	0.0457295
IES4	YOR189W	137.207	139.726	120.819	247.45	268.191	232.253	230.453	248.086	268.657	173.799	152.216		132.584	7.05076	249.298	7.96173	249.065	7.96038	163.007	7.34879		0.910965	0.00253324	-0.00134708	0.99103
JAC1	YGL018C	134.764	119.719	143.665	473.29	548.1	519.413	862.623	833.999	949.588	973.415	1051.33		132.716	7.0522	513.601	9.0045	882.07	9.78475	1012.37	9.98352		1.95231	0.00465067	0.780245	0.0133074
IOC3	YFR013W	132.536	138.296	127.772	650.451	616.701	616.952	978.603	1035.52	1063.89	1158.71	1164.38		132.868	7.05385	628.035	9.2947	1026	10.0028	1161.55	10.1818		2.24085	0.000566616	0.708121	0.008013
BRN1	YBL097W	142.143	128.23	129.034	373.4	387.133	363.294	430.489	433.723	479.379	384.19	383.671		133.136	7.05675	374.609	8.54924	447.864	8.80692	383.93	8.5847		1.49249	0.0013128	0.257674	0.0772124
ATP15	YPL271W	135.124	128.896	135.449	377.619	376.048	392.059	492.146	529.715	525.165	463.56	412.599		133.156	7.05698	381.909	8.57708	515.675	9.01032	438.079	8.77505		1.52011	0.000278547	0.433235	0.00706503
KSP1	YHR082C	132.863	118.38	149.131	714.185	765.302	708.699	1162.8	1271.57	1298.98	1610.02	1667.41		133.458	7.06024	729.395	9.51056	1244.45	10.2813	1638.72	10.6783		2.45032	0.00193527	0.770735	0.00631679
RPL36B	YPL249C-A	137.08	114.199	149.128	485.04	601.51	507.196	784.416	736.257	889.928	829.749	995.734		133.469	7.06036	531.249	9.05324	803.534	9.65021	912.742	9.83406		1.99288	0.0124812	0.596971	0.0647241
PDR17	YNL264C	129.885	139.513	131.345	672.282	716.096	693.287	1081.42	1165.27	1218.92	1254.02	1307.39		133.581	7.06157	693.888	9.43856	1155.2	10.1739	1280.7	10.3227		2.37699	0.000312197	0.735371	0.00544261
BPL1	YDL141W	136.64	122.063	142.658	551.22	590.325	572.642	885.837	882.384	986.533	897.219	966.828		133.787	7.06379	571.396	9.15835	918.251	9.84275	932.024	9.86422		2.09455	0.00132727	0.684399	0.0104271
RTR1	YER139C	136.977	134.395	130.087	412.422	403.994	419.747	507.366	575.201	559.127	548.587	498.366		133.82	7.06415	412.054	8.68669	547.231	9.09601	523.476	9.03198		1.62254	0.00045803	0.409316	0.025737
MTR2	YKL186C	139.268	131.911	130.887	467.841	489.835	494.345	711.975	775.217	821.003	844.76	811.132		134.022	7.06633	484.007	8.91888	769.398	9.58759	827.946	9.69339		1.85256	0.000955206	0.668703	0.00689584
UFD4	YKL010C	134.193	122.596	145.305	1222.82	1402.97	1282.3	2528.4	2422.14	2665.29	3070.12	3215.56		134.031	7.06643	1302.7	10.3473	2538.61	11.3098	3142.84	11.6179		3.28086	0.00241814	0.962538	0.00792056
CAT2	YML042W	132.458	130.446	139.436	267.217	303.566	288.155	602.696	589.155	615.799	986.508	1021.03		134.113	7.06731	286.313	8.16145	602.55	9.23494	1003.77	9.97121		1.09414	0.00538085	1.07349	0.00239071
PIN3	YPR154W	125.89	129.053	147.524	557.414	536.618	553.526	1078.64	1220.87	1284.77	1473.26	1449.95		134.156	7.06776	549.186	9.10115	1194.76	10.2225	1461.61	10.5133		2.03339	0.000395781	1.12135	0.00957742
ENT1	YDL161W	142.045	125.614	135.095	391.487	425.543	408.633	655.202	642.147	726.789	604.777	688.622		134.251	7.06879	408.554	8.67438	674.713	9.39813	646.699	9.33695		1.60559	0.00281307	0.723745	0.0119355
ISM1	YPL040C	134.092	123.422	145.317	887.176	945.999	904.273	1370.73	1370.13	1521.89	1520.35	1554.44		134.277	7.06907	912.483	9.83365	1420.92	10.4726	1537.39	10.5863		2.76458	0.000816492	0.638953	0.0124313
YPL067C	YPL067C	132.524	133.014	137.378	615.34	668.178	646.518	1865.84	2068.55	1991.02	4107.97	4004.52		134.305	7.06937	643.345	9.32945	1975.14	10.9477	4056.24	11.9859		2.26008	0.000880129	1.61829	0.00107636
FBP26	YJL155C	145.821	118.927	138.443	706.647	794.195	687.839	1230.32	1232.46	1350.1	1690.69	1827.85		134.397	7.07036	729.56	9.51088	1270.96	10.3117	1759.27	10.7808		2.44053	0.00452859	0.800819	0.0142234
CLB3	YDL155W	136.204	128.642	139.079	154.738	158.188	148.299	195.113	204.488	197.148	271.898	267.803		134.642	7.07298	153.742	7.26436	198.916	7.63602	269.851	8.07602		0.191383	0.0829888	0.371654	0.00307319
SML1	YML058W	143.837	152.123	108.123	245.729	227.515	258.15	285.177	378.249	323.343	201.357	168.424		134.694	7.07355	243.798	7.92954	328.923	8.36161	184.891	7.53053		0.855997	0.0378286	0.432064	0.127049
SDT1	YGL224C	149.031	110.596	144.869	606.812	679.145	619.914	1284.12	1183.95	1436.55	1432.6	1585.22		134.832	7.07502	635.29	9.31127	1301.54	10.346	1508.91	10.5593		2.23625	0.00469376	1.03473	0.0178352
NAB6	YML117W	141.058	127.696	136.092	525.155	591.318	541.641	907.959	892.005	984.508	1210.54	1288.87		134.949	7.07627	552.705	9.11036	928.157	9.85823	1249.7	10.2874		2.0341	0.00321768	0.747861	0.0118329
PAR32	YDL173W	151.36	126.292	127.469	542.272	612.702	561.191	1035.39	986.512	1089.16	1135.97	1200.74		135.04	7.07725	572.055	9.16001	1037.02	10.0182	1168.36	10.1903		2.08276	0.00396981	0.858219	0.00992709
HMG2	YLR450W	147.703	102.915	154.958	1185.36	1292.6	1249.16	2404.92	2291.83	2667.44	2763.24	3020.32		135.192	7.07887	1242.37	10.2789	2454.73	11.2613	2891.78	11.4977		3.20002	0.00160169	0.982466	0.00981842
PIS1	YPR113W	135.644	128.754	141.273	927.874	960.321	1012.68	1710.97	1767.91	1852.53	2091.76	1936.1		135.224	7.0792	966.958	9.91731	1777.14	10.7953	2013.93	10.9758		2.83811	0.00075433	0.878029	0.000411231
SAP30	YMR263W	138.327	128.64	139.562	582.062	630.846	630.817	658.232	695.711	745.332	656.88	678.677		135.51	7.08225	614.575	9.26345	699.758	9.45071	667.779	9.38323		2.18119	0.00140031	0.187268	0.0297292
YNR021W	YNR021W	140.583	124.074	141.883	1312.69	1384.93	1366.86	2212.55	2190.47	2378.17	2279.58	2346		135.513	7.08229	1354.83	10.4039	2260.4	11.1424	2312.79	11.1754		3.3216	0.000446579	0.738468	0.00428492
KIN2	YLR096W	152.317	117.973	136.482	628.967	689.13	698.083	805.453	847.614	942.885	969.076	961.891		135.591	7.08311	672.06	9.39245	865.317	9.75709	965.484	9.91511		2.30933	0.00312015	0.364639	0.0180089
MDE1	YJR024C	134.626	135.53	137.345	450.593	475.905	450.455	485.252	460.189	499.235	441.897	427.513		135.834	7.0857	458.984	8.8423	481.559	8.91157	434.705	8.76389		1.7566	0.000716	0.0692667	0.368017
PRP8	YHR165C	142.864	117.523	147.13	1150.69	1267.3	1102.25	1667.03	1679.17	1888.1	1846.45	1983.21		135.839	7.08575	1173.41	10.1965	1744.77	10.7688	1914.83	10.903		3.11074	0.00312386	0.572323	0.0359813
NAS2	YIL007C	141.39	135.762	130.964	464.211	484.666	463.911	539.752	544.297	586.116	413.902	444.405		136.039	7.08787	470.929	8.87937	556.722	9.12081	429.154	8.74535		1.79149	0.000513533	0.241446	0.0447125
ECM2	YBR065C	141.165	123.373	143.697	665.955	701.827	706.943	1158.47	1175.27	1229.47	1421.38	1469.81		136.078	7.08829	691.575	9.43374	1187.74	10.214	1445.6	10.4974		2.34545	0.000825347	0.780257	0.000828028
SRY1	YKL218C	148.925	122.174	137.139	333.061	397.192	360.795	716.892	722.652	797.521	941.202	949.247		136.079	7.0883	363.683	8.50654	745.688	9.54243	945.225	9.88451		1.41823	0.0130999	1.03589	0.00700124
SEC8	YPR055W	140.188	131.925	136.595	652.096	751.829	662.313	1184.15	1145.39	1329.35	1370.67	1437.64		136.236	7.08996	688.746	9.42783	1219.63	10.2522	1404.16	10.4555		2.33786	0.00375051	0.8244	0.0214072
VPS45	YGL095C	145.376	130.194	133.292	556.55	639.382	604.255	980.018	1040.67	1090.7	1241.14	1278.72		136.287	7.09051	600.062	9.22897	1037.13	10.0184	1259.93	10.2991		2.13846	0.00376077	0.789412	0.00338819
REF2	YDR195W	141.415	129.937	137.727	579.591	615.784	622.496	845.243	905.569	960.104	936.324	931.415		136.36	7.09127	605.957	9.24307	903.639	9.8196	933.87	9.86708		2.1518	0.00111784	0.576531	0.00500716
CCC1	YLR220W	133.09	143.137	133.024	805.34	923.12	833.126	1351.1	1350.5	1476.35	1437.74	1510.39		136.417	7.09188	853.862	9.73786	1392.65	10.4436	1474.07	10.5256		2.64598	0.00201901	0.705758	0.0131518
TFG2	YGR005C	139.433	133.423	136.431	691.177	668.553	675.175	991.754	1102.93	1005.58	1226.78	1108.63		136.429	7.09201	678.302	9.40578	1033.42	10.0132	1167.7	10.1895		2.31378	8.6661e-05	0.60743	0.0127911
RPB9	YGL070C	137.247	139.224	132.821	279.613	284.503	312.921	343.44	355.263	380.668	372.596	366.84		136.431	7.09202	292.346	8.19153	359.79	8.49101	369.718	8.53028		1.09951	0.00599012	0.299481	0.000884423
MHT1	YLL062C	144.778	124.676	139.872	488.958	516.064	468.472	564.456	596.157	669.522	586.076	606.059		136.442	7.09214	491.165	8.94006	610.045	9.25277	596.067	9.21933		1.84792	0.00281978	0.312709	0.101657
SRB4	YER022W	134.734	141.493	134.042	877.686	879.258	898.629	1268.82	1400.59	1336.56	1642.45	1503.72		136.756	7.09546	885.191	9.78984	1335.32	10.383	1573.09	10.6194		2.69438	0.000120421	0.593128	0.00707962
YPL245W	YPL245W	134.09	128.052	148.65	638.703	632.182	650.545	1185.24	1257.03	1209.1	1785.67	1777.19		136.931	7.0973	640.477	9.323	1217.12	10.2493	1781.43	10.7988		2.2257	2.76421e-06	0.926257	0.00177822
CUE2	YKL090W	145.722	126.799	139.2	559.518	633.911	590.361	853.429	866.48	938.997	835.997	927.492		137.24	7.10056	594.597	9.21577	886.302	9.79165	881.745	9.78422		2.11521	0.00349659	0.575887	0.0129514
KRE6	YPR159W	145.267	126.105	141.069	757.127	791.455	788.812	1437.74	1400.29	1492.63	1661.03	1699.46		137.48	7.10308	779.131	9.60572	1443.55	10.4954	1680.24	10.7145		2.50264	0.00060111	0.889686	0.00184636
MRPL22	YNL177C	158.814	128.606	125.306	383.493	414.161	432.129	554.748	623.35	636.021	659.507	615.621		137.575	7.10408	409.928	8.67923	604.706	9.24009	637.564	9.31643		1.57515	0.00806944	0.560865	0.00368756
FMP41	YNL168C	150.554	130.176	132.231	407.677	463.889	473.901	657.536	705.857	766.326	810.908	838.779		137.654	7.1049	448.489	8.80893	709.906	9.47148	824.843	9.68798		1.70403	0.0074358	0.662556	0.00357398
OMA1	YKR087C	147.851	120.719	144.569	717.273	741.93	687.593	1023.15	1052.32	1055.8	1105.7	1122.39		137.713	7.10552	715.599	9.48301	1043.76	10.0276	1114.05	10.1216		2.37749	0.00157537	0.544563	0.00371847
PUF2	YPR042C	142.479	132.077	139.043	532.646	519.523	518.873	772.457	817.263	844.447	805.768	798.61		137.866	7.10713	523.681	9.03254	811.389	9.66425	802.189	9.6478		1.92542	6.42859e-05	0.631706	0.00762074
COX12	YLR038C	164.009	103.832	145.953	99.554	134.829	99.7697	255.778	232.731	319.956	247.624	336.864		137.931	7.10781	111.384	6.7994	269.488	8.07408	292.244	8.19103		-0.308405	0.459913	1.27468	0.0464389
TOA2	YKL058W	145.361	142.508	126.633	384.96	323.457	369.501	378.732	469.022	386.853	448.816	411.209		138.167	7.11027	359.306	8.48907	411.536	8.68487	430.012	8.74823		1.3788	0.00817421	0.195804	0.383454
MRM1	YOR201C	158.241	113.923	142.443	494.15	576.878	486.669	729.325	675.222	800.804	654.672	700.298		138.202	7.11064	519.232	9.02024	735.117	9.52183	677.485	9.40405		1.9096	0.011399	0.501594	0.0757028
COX20	YDR231C	139.858	129.21	146.452	713.684	726.588	752.49	1228.3	1268.1	1312.3	1522.6	1534.5		138.507	7.11381	730.921	9.51357	1269.57	10.3101	1528.55	10.5779		2.39976	0.000263828	0.796549	0.000593192
MRP7	YNL005C	145.228	125.265	145.074	811.646	791.855	836.824	1129.56	1251.73	1225.41	1206.83	1163.5		138.522	7.11397	813.442	9.6679	1202.23	10.2315	1185.16	10.2109		2.55392	0.000155436	0.563606	0.0109285
YKL069W	YKL069W	157.857	123.501	135.117	413.376	445.734	449.029	583.556	622.963	664.957	581.555	592.851		138.825	7.11712	436.046	8.76834	623.825	9.285	587.203	9.19772		1.65121	0.00494986	0.516661	0.00568643
NTE1	YML059C	143.676	112.58	160.59	2539.39	2699.57	2600.21	4872.64	4760.74	5313.19	5220.54	5273.78		138.949	7.11841	2613.06	11.3515	4982.19	12.2826	5247.16	12.3573		4.23311	0.000546214	0.931042	0.00630507
GPM3	YOL056W	137.589	133.87	145.789	368.454	386.058	384.003	476.899	486.794	521.558	390.617	406.855		139.083	7.1198	379.505	8.56798	495.084	8.95153	398.736	8.63929		1.44818	0.000675896	0.383553	0.00927845
RAD6	YGL058W	144.153	135.522	137.846	437.422	414.256	458.631	586.601	636.797	571.71	652.075	590.267		139.174	7.12074	436.77	8.77073	598.369	9.22489	621.171	9.27885		1.64999	0.00171231	0.454164	0.037493
MSY1	YPL097W	144.307	127.082	146.496	536.29	589.351	565.92	781.85	770.721	844.351	792.513	862.776		139.295	7.122	563.854	9.13918	798.974	9.642	827.644	9.69287		2.01718	0.00231244	0.502828	0.014378
MRF1	YGL143C	143.508	138.546	135.887	564.291	572.235	591.039	720.919	831.808	800.001	660.492	658.055		139.314	7.12219	575.855	9.16956	784.243	9.61516	659.274	9.36473		2.04737	0.000526794	0.445595	0.0197386
YGL039W	YGL039W	150.22	117.919	150.763	386.054	443.829	375.373	643.99	569.919	713.571	718.894	815.991		139.634	7.12551	401.752	8.65016	642.493	9.32754	767.442	9.58391		1.52465	0.0146326	0.677376	0.0600811
PIK1	YNL267W	144.062	133.651	141.666	721.441	787.739	756.217	1197.47	1199.35	1326.58	1333.48	1442.88		139.793	7.12715	755.132	9.56059	1241.13	10.2774	1388.18	10.439		2.43344	0.00129294	0.716857	0.00887729
YSH1	YLR277C	136.203	120.699	163.074	553.454	642.998	551.729	806.362	777.952	945.218	775.639	877.155		139.992	7.1292	582.727	9.18668	843.177	9.71969	826.397	9.69069		2.05748	0.00831668	0.533016	0.0733762
SFH5	YJL145W	141.589	158.655	120.201	736.231	729.288	812.633	1004.59	1241.05	1088.77	1224.15	1032.01		140.148	7.13081	759.384	9.56869	1111.47	10.1183	1128.08	10.1397		2.43788	0.00359882	0.549568	0.0477999
DFR1	YOR236W	137.333	153.185	130.516	396.111	387.796	394.582	449.638	515.709	510.142	556.593	497.862		140.345	7.13283	392.83	8.61776	491.83	8.94201	527.227	9.04228		1.48493	0.00128695	0.324255	0.0500217
DUS1	YML080W	159.176	122.148	139.885	369.285	479.119	391.253	499.729	452.466	550.401	376.682	476.588		140.403	7.13343	413.219	8.69076	500.865	8.96828	426.635	8.73686		1.55733	0.0247444	0.277516	0.268377
UFD2	YDL190C	129.079	152.412	140.673	1154.38	1156.15	1279.74	2173.05	2282.59	2292.51	2709.6	2570.72		140.721	7.1367	1196.76	10.2249	2249.38	11.1353	2640.16	11.3664		3.08822	0.00157651	0.9104	0.00122965
PHO87	YCR037C	135.879	129.902	156.621	1028.73	1075.13	1072.99	1368.19	1331.36	1536.22	1350.39	1339.41		140.801	7.13751	1058.95	10.0484	1411.92	10.4634	1344.9	10.3933		2.91091	0.000272019	0.415027	0.0278208
YPP1	YGR198W	145.691	135.553	141.65	836.692	882.851	825.922	1192.05	1124.41	1214	1277.74	1323.37		140.965	7.13919	848.488	9.72875	1176.82	10.2007	1300.55	10.3449		2.58956	0.000796652	0.471927	0.0178021
SPB4	YFL002C	152.601	135.543	134.887	786.132	836.347	797.301	1018.63	1019.69	1089.33	877.859	892.51		141.01	7.13966	806.593	9.6557	1042.55	10.0259	885.185	9.78983		2.51604	0.000855893	0.370203	0.0172763
PGA1	YNL158W	148.279	131.658	143.707	651.128	708.593	661.732	934.141	916.928	1021.17	910.019	944.245		141.215	7.14175	673.818	9.39621	957.413	9.903	927.132	9.85663		2.25447	0.00179489	0.506783	0.0228506
SAT4	YCR008W	153.685	128.664	141.358	551.266	599.366	541.06	658.439	740.469	768.59	848.588	864.112		141.236	7.14196	563.897	9.13929	722.499	9.49685	856.35	9.74206		1.99733	0.00321625	0.357564	0.0474312
SMD1	YGR074W	146.731	135.951	141.196	282.465	311.545	289.761	423.774	436.585	454.746	526.33	541.261		141.293	7.14254	294.59	8.20257	438.368	8.776	533.795	9.06014		1.06002	0.00582112	0.573433	0.0064431
SNU114	YKL173W	141.989	127.289	154.606	951.606	1000.02	969.709	1370.53	1367.01	1489.92	1429.61	1458.8		141.295	7.14256	973.778	9.92745	1409.15	10.4606	1444.2	10.4961		2.78489	0.000587437	0.533163	0.0105101
HDA3	YPR179C	147.07	123.391	154.007	577.69	646.972	591.611	806.305	781.96	888.704	799.471	812.155		141.489	7.14455	605.424	9.2418	825.656	9.6894	805.813	9.6543		2.09725	0.00412548	0.447595	0.0426229
PRP28	YDR243C	143.397	149.13	132.395	669.279	749.527	711.787	1102.15	1126.05	1252.32	1322.35	1411.99		141.641	7.14609	710.198	9.47208	1160.17	10.1801	1367.17	10.417		2.32599	0.00151872	0.708048	0.0112397
TAF5	YBR198C	146.426	137.44	141.299	465.411	487.435	483.257	588.001	591.447	654.908	574.158	575.759		141.722	7.14692	478.701	8.90298	611.452	9.2561	574.958	9.16731		1.75606	0.000759398	0.353114	0.022328
MRPL36	YBR122C	150.968	128.916	145.31	526.217	551.625	522.683	690.224	739.549	767.367	660.001	699.886		141.731	7.14701	533.508	9.05937	732.38	9.51645	679.943	9.40927		1.91235	0.0015572	0.457082	0.0141651
RPL4B	YDR012W	145.501	136.436	144	503.826	548.748	537.426	777.966	826.057	902.556	887.953	915.876		141.979	7.14953	530	9.04985	835.526	9.70654	901.914	9.81685		1.90031	0.00165757	0.656693	0.0093896
GID8	YMR135C	149.094	134.65	143.475	553.711	568.642	570.51	959.415	1074.56	1118.48	1279.48	1282.58		142.406	7.15387	564.288	9.14029	1050.82	10.0373	1281.03	10.3231		1.98642	0.000441027	0.897011	0.0074384
MDL2	YPL270W	133.131	137.492	156.754	918.798	966.741	1022.57	1538.14	1659.85	1602.11	1805.48	1731.35		142.459	7.1544	969.37	9.9209	1600.03	10.6439	1768.41	10.7882		2.7665	0.000783961	0.722983	0.00277136
KAP120	YPL125W	153.205	126.244	148.465	1131.76	1245.16	1136.86	1907.35	1853.76	2044.3	2253.34	2310.13		142.638	7.15621	1171.26	10.1938	1935.14	10.9182	2281.74	11.1559		3.03763	0.00192843	0.724374	0.0125718
UFO1	YML088W	149.76	138.674	139.676	446.774	489.684	457.512	622.931	648.718	709.372	744.92	809.086		142.703	7.15688	464.657	8.86002	660.34	9.36707	777.003	9.60178		1.70315	0.00237638	0.507045	0.0205877
NMA2	YGR010W	146.717	137.839	143.691	397.699	419.739	408.676	471.51	479.675	510.731	440.743	442.379		142.749	7.15734	408.705	8.67491	487.305	8.92868	441.561	8.78647		1.51758	0.00112764	0.253767	0.0239672
PHO86	YJL117W	150.795	121.335	156.812	1276.08	1414.05	1360.29	2239.28	2136.07	2395.09	2255.14	2282.3		142.981	7.15968	1350.14	10.3989	2256.81	11.1401	2268.72	11.1477		3.23922	0.00160155	0.741178	0.0107144
AST2	YER101C	151.824	125.061	152.112	718.87	835.617	700.324	1237.56	1160.36	1361.96	1321.09	1581.23		142.999	7.15986	751.604	9.55383	1253.29	10.2915	1451.16	10.503		2.39397	0.00702062	0.73768	0.0358416
CCM1	YGR150C	143.909	145.014	140.316	681.843	746.786	698.221	1114.14	1120.02	1216.45	1241.34	1294.93		143.08	7.16067	708.95	9.46954	1150.2	10.1677	1268.13	10.3085		2.30887	0.00110827	0.698133	0.00897867
SIR4	YDR227W	150.323	134.672	144.313	548.452	594.859	562.134	834.475	812.2	868.105	786.803	830.939		143.103	7.16091	568.482	9.15097	838.26	9.71125	808.871	9.65977		1.99006	0.00184742	0.560284	0.00975608
RPB10	YOR210W	122.753	189.262	117.937	463.987	329.993	468.291	365.989	576.867	373.331	519.508	332.674		143.317	7.16307	420.757	8.71684	438.729	8.77719	426.091	8.73502		1.55377	0.0557554	0.0603428	0.889646
POL2	YNL262W	144.405	136.883	148.675	1029.33	1088.07	1058.04	1588.05	1634.73	1714.76	1661.8	1689.34		143.321	7.16311	1058.48	10.0478	1645.85	10.6846	1675.57	10.7104		2.88467	0.000446594	0.636836	0.00350208
COX2	Q0250	133.363	147.741	150.293	726.594	745.563	717.449	975.381	955.785	1056.24	1103.27	1087.53		143.799	7.16791	729.869	9.51149	995.802	9.95972	1095.4	10.0972		2.34358	0.000265379	0.448222	0.0199068
MRPS16	YPL013C	147.851	146.21	137.503	561.899	571.944	569.445	696.874	765.656	828.932	760.692	767.994		143.855	7.16847	567.763	9.14914	763.821	9.57709	764.343	9.57808		1.98068	0.000153091	0.427946	0.0320379
SMB1	YER029C	144.074	159.188	128.399	514.444	475.195	531.487	664.773	820.024	699.44	872.097	787.291		143.887	7.16879	507.042	8.98596	728.079	9.50795	829.694	9.69644		1.81717	0.00485471	0.52199	0.070677
YRF1-3	YGR296W	150.408	138.754	142.832	579.807	585.444	604.32	727.508	762.182	783.873	877.455	837.475		143.998	7.1699	589.857	9.20422	757.854	9.56578	857.465	9.74393		2.03432	0.000432242	0.361555	0.00365226
SNZ1	YMR096W	150.968	141.827	139.674	141.863	171.575	140.495	580.426	578.004	634.589	912.948	909.328		144.156	7.17149	151.311	7.24137	597.673	9.22321	911.138	9.83153		0.0698827	0.601805	1.98184	0.00327454
PPZ1	YML016C	137.177	124.195	171.477	894.345	933.007	953.471	2170.27	2261.98	2447.15	4182.08	4251.7		144.283	7.17276	926.941	9.85633	2293.13	11.1631	4216.89	12.042		2.68358	0.000362822	1.30677	0.00229466
OXA1	YER154W	135.983	137.401	160.005	924.213	966.393	923.74	1479.67	1549.69	1731.58	1732.59	1795.6		144.463	7.17456	938.115	9.87362	1586.98	10.6321	1764.09	10.7847		2.69907	0.000574568	0.758447	0.0148241
TAF3	YPL011C	158.495	121.808	153.47	564.802	636.471	570.648	857.003	774.674	930.351	789.721	865.301		144.591	7.17583	590.64	9.20614	854.009	9.73811	827.511	9.69263		2.0303	0.00591221	0.531972	0.0567211
MSC7	YHR039C	147.641	140.626	145.543	1465.89	1456.7	1534.58	3200.81	3391.7	3419.15	4997.01	4754.09		144.603	7.17596	1485.72	10.5369	3337.22	11.7044	4875.55	12.2513		3.36099	0.000319208	1.16748	0.00105126
SKI7	YOR076C	153.431	144.001	136.452	712.164	695.402	750.037	1040.34	1122.85	1116.31	1206.73	1158.68		144.628	7.1762	719.201	9.49025	1093.17	10.0943	1182.7	10.2079		2.31405	0.00116405	0.604046	0.00592502
SCO1	YBR037C	138.795	144.987	150.28	560.129	562.677	574.129	784.532	893.804	839.998	970.822	921.688		144.687	7.17679	565.645	9.14375	839.445	9.71329	946.255	9.88609		1.96696	1.8038e-05	0.569538	0.0126277
RIB5	YBR256C	134.271	154.464	145.835	629.771	572.237	678.272	1413.66	1871.39	1444.26	2026.31	1648.38		144.857	7.17848	626.76	9.29177	1576.44	10.6225	1837.35	10.8434		2.11329	0.00488099	1.33068	0.0322543
YRO2	YBR054W	142.783	140.429	151.364	1290.72	1407.36	1356.57	1934.38	1615.06	2067.71	1965.81	1973		144.859	7.1785	1351.55	10.4004	1872.38	10.8707	1969.4	10.9435		3.2219	0.000809751	0.470261	0.0807985
CWC15	YDR163W	143.866	138.747	152.034	474.207	532.956	520.059	707.124	753.916	842.768	710.85	721.587		144.882	7.17874	509.074	8.99173	767.936	9.58484	716.218	9.48426		1.81299	0.00258054	0.593111	0.01504
SHQ1	YIL104C	157.648	129.265	149.192	699.702	778.896	732.629	1026.12	1114.32	1175.03	1227.56	1222.11		145.368	7.18357	737.076	9.52567	1105.16	10.11	1224.84	10.2584		2.3421	0.00279161	0.584366	0.0100873
YNL035C	YNL035C	154.399	134.589	147.351	880.414	956.629	960.993	1497.86	1602.16	1649.57	1744.42	1751.52		145.446	7.18434	932.679	9.86524	1583.2	10.6286	1747.97	10.7715		2.68089	0.00151778	0.763388	0.00100953
ROD1	YOR018W	144.653	142.082	149.728	622.828	692.772	664.106	1139	1166.66	1269.01	1414.39	1423.95		145.488	7.18475	659.902	9.36611	1191.56	10.2186	1419.17	10.4708		2.18135	0.00165185	0.852524	0.00523135
HSH155	YMR288W	153.977	142.368	140.617	1049.84	1093.83	1070.4	1416.01	1480.15	1524.31	1466.84	1498.42		145.654	7.1864	1071.36	10.0652	1473.49	10.525	1482.63	10.5339		2.87882	0.000305332	0.459798	0.00432547
KOG1	YHR186C	151.717	139.401	145.957	733.066	744.687	739.512	983.214	1077.37	1049.59	1166.63	1147.65		145.692	7.18677	739.088	9.5296	1036.72	10.0178	1157.14	10.1763		2.34283	0.000135593	0.488214	0.00677537
YNR029C	YNR029C	143.462	142.788	150.828	473.264	511.093	506.956	718.468	818.213	832.538	889.872	854.556		145.693	7.18678	497.104	8.9574	789.74	9.62523	872.214	9.76854		1.77062	0.0010438	0.667828	0.00682885
PSY2	YNL201C	148.721	126.149	163.541	685.913	787.383	700.194	899.947	851.317	1029.07	799.457	912.93		146.137	7.19118	724.497	9.50084	926.778	9.85608	856.193	9.74179		2.30966	0.00509403	0.355245	0.11873
MNN1	YER001W	144.748	137.711	156.29	1262.02	1306.09	1315.72	2814.77	2743.46	2875.4	3086.31	3177.74		146.25	7.19229	1294.61	10.3383	2811.21	11.457	3132.02	11.6129		3.14601	0.00018823	1.11867	0.000683342
ISW2	YOR304W	149.572	138.787	150.566	816.486	868.471	843.484	1053.46	1072.59	1207.07	1094.44	1169.02		146.308	7.19287	842.814	9.71907	1111.04	10.1177	1131.73	10.1443		2.5262	0.000682753	0.398625	0.0313141
DIC1	YLR348C	150.256	138.931	150.549	624.554	644.896	618.455	1065.18	1033.65	1058.73	1446.4	1407.53		146.579	7.19553	629.302	9.29761	1052.52	10.0396	1426.97	10.4787		2.10208	0.000593633	0.742024	0.00165382
PEX1	YKL197C	151.941	140.619	147.255	636.253	698.117	630.073	1068.3	1157.36	1243.69	1333.42	1407.34		146.605	7.19579	654.814	9.35494	1156.45	10.1755	1370.38	10.4204		2.15915	0.00234397	0.820545	0.0124661
OSH3	YHR073W	141.212	150.668	148.646	624.711	641.478	630.843	849.602	908.877	905.56	954.532	951.166		146.842	7.19812	632.344	9.30457	888.013	9.79444	952.849	9.8961		2.10644	3.04806e-05	0.489871	0.00367093
RGT1	YKL038W	156.636	128.165	157.726	713.687	754.298	772.109	984.725	1072.38	1140.2	1306.1	1377.56		147.509	7.20466	746.698	9.54438	1065.77	10.0577	1341.83	10.39		2.33972	0.00126604	0.513297	0.00762447
KCC4	YCL024W	149.315	137.58	155.673	654.121	668.766	663.802	1141.89	1182.53	1242.86	1591.63	1589.29		147.523	7.20479	662.23	9.37119	1189.09	10.2156	1590.46	10.6352		2.1664	0.000259633	0.844458	0.00264585
ARE2	YNR019W	151.331	128.382	162.961	1373.58	1488.89	1427.2	2734.43	2665.83	2912.96	3073.77	3106.11		147.558	7.20514	1429.89	10.4817	2771.07	11.4362	3089.94	11.5934		3.27655	0.00101695	0.954541	0.00444226
YNL200C	YNL200C	156.684	130.34	156.509	546.767	600.831	577.628	1250.12	1299.78	1410.4	1717.09	1801.71		147.844	7.20794	575.075	9.16761	1320.1	10.3664	1759.4	10.7809		1.95967	0.00298954	1.19882	0.00345285
SYF2	YGR129W	152.926	138.975	151.67	557.19	637.962	578.786	933.965	888.617	1071.8	948.446	1083.84		147.857	7.20806	591.313	9.20778	964.794	9.91408	1016.14	9.98889		1.99972	0.00411601	0.7063	0.0333635
VPS53	YJL029C	150.794	137.881	155.089	885.447	951.38	888.941	1349.94	1401.61	1519.23	1583.63	1696.01		147.921	7.20869	908.589	9.82748	1423.59	10.4753	1639.82	10.6793		2.6188	0.00120386	0.647837	0.0123585
SEC2	YNL272C	157.854	137.086	148.858	652.5	671.107	665.156	977.712	1029.22	1062.27	1050.91	1035.52		147.933	7.2088	662.921	9.37269	1023.07	9.99869	1043.22	10.0268		2.1639	0.000488411	0.625992	0.003313
TOA1	YOR194C	153.653	136.928	153.529	293.071	305.638	306.982	329.456	344.101	362.594	327.948	315.645		148.037	7.20981	301.897	8.23791	345.384	8.43206	321.796	8.33		1.0281	0.00300851	0.194143	0.0190671
TID3	YIL144W	150.521	135.8	157.818	367.362	406.189	403.027	427.584	469.354	483.128	458.74	486.093		148.046	7.2099	392.193	8.61542	460.022	8.84556	472.417	8.88392		1.40551	0.00398945	0.23014	0.00823697
POP2	YNR052C	164.538	122.555	157.115	524.761	522.986	574.051	680.523	728.055	720.118	771.197	732.898		148.069	7.21013	540.599	9.07842	709.565	9.47079	752.048	9.55468		1.86829	0.00183578	0.392376	0.0114871
SNF2	YOR290C	148.082	142.195	154.034	595.54	706.53	601.898	787.877	797.626	898.588	754.404	813.63		148.104	7.21046	634.656	9.30983	828.03	9.69354	784.017	9.61474		2.09937	0.00632867	0.383709	0.0826887
PRP19	YLL036C	150.337	158.265	135.745	337.183	346.723	356.812	394.638	442.79	418.003	448.068	416.151		148.116	7.21058	346.906	8.4384	418.477	8.709	432.11	8.75525		1.22782	0.00313014	0.270604	0.0282674
ATM1	YMR301C	161.2	132.901	150.791	796.529	837.043	840.834	1140.03	1153.64	1260.24	1211.26	1262.74		148.297	7.21235	824.802	9.6879	1184.64	10.2102	1237	10.2726		2.47556	0.000960955	0.522325	0.00723836
LIP2	YLR239C	155.72	143.881	145.514	727.679	830.665	792.074	1200.52	1209.82	1343.56	1277.35	1319.95		148.372	7.21307	783.473	9.61374	1251.3	10.2892	1298.65	10.3428		2.40067	0.00279363	0.675473	0.0111472
IST2	YBR086C	156.32	128.768	160.281	1185.67	1243.52	1154.41	1947.43	1755.05	2076.2	2052.74	2198.83		148.456	7.21389	1194.53	10.2222	1926.23	10.9116	2125.78	11.0538		3.00834	0.0011699	0.68933	0.0256029
MDV1	YJL112W	160.941	139.139	145.915	364.262	384.178	392.017	524.089	571.885	576.098	549.659	525.771		148.665	7.21592	380.152	8.57043	557.357	9.12246	537.715	9.0707		1.35451	0.00368255	0.552025	0.0024303
CHS3	YBR023C	152.132	143.777	150.434	652.501	677.252	637.655	1077.17	1030.64	1152.77	1381.88	1356.67		148.781	7.21705	655.803	9.35712	1086.86	10.086	1369.28	10.4192		2.14007	0.000735756	0.728832	0.011581
MOG1	YJR074W	151.085	140.105	155.168	721.356	764.013	715.182	1294.93	1299.43	1422.93	1425.16	1506.51		148.786	7.21709	733.517	9.51869	1339.1	10.387	1465.84	10.5175		2.30159	0.00114592	0.868358	0.00736459
YLR143W	YLR143W	159.841	123.651	163.007	467.423	517.388	506.848	565.979	588.225	634.656	500.672	559.019		148.833	7.21755	497.22	8.95774	596.287	9.21986	529.846	9.04943		1.74019	0.0050996	0.262123	0.0264761
MON2	YNL297C	144.689	145.74	156.21	1185.04	1267.35	1281.66	2046.96	2086.14	2265.06	2559.3	2718.16		148.88	7.218	1244.68	10.2816	2132.72	11.0585	2638.73	11.3656		3.06356	0.000640613	0.776916	0.00306539
UBC6	YER100W	158.332	137.659	150.982	631.705	693.805	644.644	933.507	931.451	1062.52	949.09	1015.36		148.991	7.21908	656.718	9.35913	975.826	9.93048	982.225	9.93991		2.14005	0.002398	0.57135	0.0262471
NUP120	YKL057C	151.842	137.997	157.14	1253.55	1350.96	1303.55	2018.17	2009.74	2154.73	2306.92	2390.85		148.993	7.2191	1302.69	10.3473	2060.88	11.009	2348.89	11.1978		3.12817	0.000783997	0.66177	0.00534109
NUP170	YBL079W	136.482	142.586	168.915	1099.81	1155.42	1164.32	1509.3	1529.79	1748.73	1579.48	1683.85		149.328	7.22234	1139.85	10.1546	1595.94	10.6402	1631.66	10.6721		2.93229	0.00021417	0.485562	0.0196863
PAH1	YMR165C	154.622	141.979	152.597	579.57	684.276	606.248	1010.87	992.315	1164.24	1177.89	1293.65		149.733	7.22625	623.365	9.28393	1055.81	10.0441	1235.77	10.2712		2.05769	0.00551456	0.7602	0.0267309
RTG1	YOL067C	160.984	137.516	150.819	369.941	388.937	411.001	456.999	466.461	502.795	352.768	372.529		149.773	7.22663	389.96	8.60718	475.418	8.89305	362.649	8.50243		1.38055	0.00430932	0.285873	0.00240244
YML108W	YML108W	160.007	133.125	156.709	284.526	359.843	289.681	431.297	356.212	466.463	378.557	449.35		149.947	7.22831	311.35	8.28239	417.991	8.70733	413.954	8.69332		1.05408	0.0387886	0.424933	0.196217
BIO2	YGR286C	169.012	144.395	137.687	641.734	699.635	682.7	1279.68	1415.6	1503.35	1487.52	1464.35		150.365	7.23232	674.69	9.39808	1399.54	10.4507	1475.93	10.5274		2.16576	0.00244424	1.05266	0.00528969
SCP1	YOR367W	153.37	146.623	154.097	316.822	348.428	329.962	264.124	285.221	301.822	144.768	163.223		151.363	7.24187	331.737	8.3739	283.722	8.14834	153.995	7.26674		1.13203	0.00390092	-0.225562	0.0437753
STT4	YLR305C	154.022	137.15	163.346	1325.33	1395.28	1366.61	2012.07	1909.62	2110.08	2147.35	2211.48		151.506	7.24323	1362.41	10.4119	2010.59	10.9734	2179.41	11.0897		3.16871	0.000438067	0.561462	0.0111099
GPA2	YER020W	151.706	152.497	152.625	532.364	602.234	561.587	766.811	697.075	844.347	938.355	1008.11		152.276	7.25054	565.395	9.14312	769.411	9.58761	973.233	9.92664		1.89257	0.00234705	0.444495	0.0685186
VBA4	YDR119W	163.505	131.747	161.852	1186.18	1272.38	1274.71	1817.61	1852.44	2036.58	1946.1	1976.22		152.368	7.25142	1244.42	10.2813	1902.21	10.8935	1961.16	10.9375		3.02985	0.00106129	0.612199	0.0066997
YLR126C	YLR126C	161.201	144.898	151.062	536.706	588.311	550.662	644.795	659.825	754.799	615.694	653.193		152.387	7.2516	558.56	9.12557	686.473	9.42306	634.443	9.30935		1.87397	0.00238627	0.297492	0.0837539
KCS1	YDR017C	140.437	162.99	154.154	635.146	683.024	672.212	913.281	956.725	1018.3	869.082	911.549		152.527	7.25292	663.461	9.37387	962.769	9.91105	890.315	9.79817		2.12095	0.000253244	0.537178	0.00606952
NUP49	YGL172W	150.596	162.377	144.841	431.749	418.719	426.346	542.175	614.382	576.969	674.476	562.437		152.605	7.25366	425.605	8.73337	577.842	9.17453	618.457	9.27253		1.47971	0.000929649	0.441161	0.0251686
EMP24	YGL200C	168.873	123.841	165.941	736.233	816.193	729.932	1366.79	1287.26	1548.05	1483.31	1656.89		152.885	7.2563	760.786	9.57135	1400.7	10.4519	1570.1	10.6166		2.31504	0.00479273	0.880585	0.0236949
UTR1	YJR049C	173.126	142.726	143.502	837.546	838.541	831.942	1396.93	1487.48	1469.39	1757.14	1762.51		153.118	7.2585	836.01	9.70738	1451.27	10.5031	1759.83	10.7812		2.44888	0.000192578	0.795721	0.00208426
PFD1	YJL179W	150.716	148.956	159.7	385.083	411.335	398.993	520.178	545.544	559.031	540.861	557.886		153.124	7.25856	398.47	8.63833	541.584	9.08104	549.373	9.10164		1.37977	0.00123618	0.442714	0.00348102
COG7	YGL005C	150.597	144.076	165.049	350.494	391.963	397.712	472.852	513.06	554.402	497.655	526.014		153.241	7.25966	380.056	8.57007	513.438	9.00405	511.834	8.99953		1.31041	0.00387408	0.433977	0.00755527
DSL1	YNL258C	166.505	136.753	156.702	917.618	981.677	914.558	1353.44	1336.91	1524.61	1425.16	1635		153.32	7.2604	937.951	9.87337	1404.99	10.4563	1530.08	10.5794		2.61297	0.00147906	0.582972	0.0249577
SFH1	YLR321C	159.159	140.635	160.95	261.491	264.882	258.944	294.286	289.831	316.494	263.299	255.56		153.581	7.26286	261.772	8.03217	300.204	8.2298	259.429	8.0192		0.76931	0.00559266	0.197629	0.0595653
RPC53	YDL150W	157.447	141.771	161.646	768.671	781.343	792.632	1413.69	1514.46	1583.49	1580.02	1549.09		153.621	7.26323	780.882	9.60896	1503.88	10.5545	1564.55	10.6115		2.34573	0.000178973	0.945513	0.00342205
MRP20	YDR405W	166.318	149.255	146.366	456.07	507.226	474.423	596.991	612.374	639.919	504.171	505.953		153.98	7.2666	479.24	8.9046	616.428	9.26779	505.062	8.98032		1.63801	0.00366404	0.363185	0.015922
PUF4	YGL014W	160.621	148.319	153.899	375.953	385.029	390.164	507.189	585.695	603.455	653.989	663.695		154.28	7.2694	383.715	8.58389	565.446	9.14325	658.842	9.36379		1.31449	0.000943651	0.559354	0.0191393
MSS4	YDR208W	165.643	140.753	156.53	681.136	683.723	683.556	892.835	989.021	965.126	1082.47	1061.53		154.309	7.26968	682.805	9.41533	948.994	9.89026	1072	10.0661		2.14565	0.000227112	0.474925	0.0109554
URB2	YJR041C	160.987	138.232	163.747	1501.54	1633.91	1545.92	2407.98	2391.7	2542.86	2631.97	2815.32		154.322	7.2698	1560.46	10.6078	2447.51	11.2571	2723.64	11.4113		3.33795	0.00108504	0.649348	0.00611972
RSM26	YJR101W	164.603	146.108	152.268	465.224	475.357	460.624	673.452	751.027	722.867	718.825	682.394		154.326	7.26984	467.068	8.86749	715.782	9.48338	700.61	9.45247		1.59765	0.000746612	0.615887	0.00679728
NGL2	YMR285C	161.698	151.342	151.252	616.822	656.972	671.667	815.51	818.087	848.086	798.777	768.539		154.764	7.27393	648.487	9.34093	827.228	9.69214	783.658	9.61408		2.06701	0.00159889	0.351207	0.00370384
SMD2	YLR275W	157.39	148.631	158.787	434.283	453.897	462.826	482.884	510.616	514.554	419.361	439.989		154.936	7.27553	450.335	8.81486	502.685	8.97351	429.675	8.7471		1.53933	0.000981201	0.158654	0.00203299
PET191	YJR034W	172.796	138.847	153.452	491.235	522.856	462.82	804.427	836.425	898.138	849.421	874.071		155.032	7.27642	492.304	8.9434	846.33	9.72508	861.746	9.75112		1.66699	0.00482578	0.781672	0.0129264
GIP3	YPL137C	164.753	144.973	155.958	660.601	682.625	644.852	850.923	881.813	983.565	909.908	896.689		155.228	7.27825	662.693	9.3722	905.434	9.82247	903.298	9.81906		2.09395	0.000899098	0.450269	0.0370272
YTH1	YPR107C	149.126	140.189	178.146	382.922	375.85	405.108	495.862	519.957	538.175	551.545	569.238		155.82	7.28374	387.96	8.59976	517.998	9.0168	560.391	9.13029		1.31602	0.000129722	0.417039	0.00488664
ACK1	YDL203C	164.181	142.092	161.321	542.912	605.931	580.89	719.53	737.725	816.657	735.459	788.896		155.865	7.28415	576.578	9.17137	757.971	9.566	762.178	9.57398		1.88722	0.00339474	0.394627	0.0264635
YKL105C	YKL105C	161.294	155.439	151.249	739.075	769.883	736.279	1159.93	1255.34	1308.73	1273.38	1294.98		155.994	7.28535	748.412	9.54769	1241.33	10.2777	1284.18	10.3266		2.26234	0.000357859	0.729985	0.00784606
HHO1	YPL127C	153.841	166.773	147.556	169.221	161.795	170.451	286.26	328.165	306.557	484.857	465.406		156.057	7.28593	167.156	7.38505	306.994	8.26207	475.132	8.89218		0.0991223	0.314086	0.877018	0.0103847
SEC15	YGL233W	174.156	116.734	177.643	868.502	1009.61	835.9	1339.2	1255.37	1567.75	1362.61	1603.75		156.178	7.28704	904.671	9.82125	1387.44	10.4382	1483.18	10.5345		2.5342	0.009363	0.616961	0.0752151
CYC3	YAL039C	151.29	161.993	155.372	715.386	745.534	724.808	1177.48	1274.58	1298.06	1173.33	1160.04		156.218	7.28742	728.576	9.50894	1250.04	10.2878	1166.68	10.1882		2.22152	0.000102682	0.778823	0.0038175
RRT2	YBR246W	164.109	150.904	154.167	569.785	600.294	568.58	857.891	880.807	939.947	938.539	975.824		156.393	7.28904	579.553	9.1788	892.882	9.80233	957.181	9.90265		1.88976	0.000994631	0.623528	0.00851657
FCY1	YPR062W	166.098	145.851	157.422	490.09	529.879	498.518	716.733	725.164	819.322	727.741	723.218		156.457	7.28962	506.162	8.98346	753.74	9.55792	725.479	9.50279		1.69383	0.00259742	0.574466	0.0224294
NMD2	YHR077C	158.517	145.232	165.978	843.281	945.223	863.526	1263.35	1209.04	1364.81	1397.26	1502.69		156.576	7.29072	884.01	9.78792	1279.07	10.3209	1449.97	10.5018		2.4972	0.00250348	0.532957	0.0297313
SEC61	YLR378C	162.24	125.75	181.754	1512.98	1698.12	1563.49	2609.03	2423.98	2777.49	2594.56	2663.37		156.581	7.29077	1591.53	10.6362	2603.5	11.3462	2628.97	11.3603		3.34543	0.00232361	0.710038	0.0204695
VPS35	YJL154C	159.374	145.713	164.916	969.83	1054.14	992.026	1663.62	1675.8	1760.45	1913.16	2039.35		156.668	7.29156	1005.33	9.97346	1699.96	10.7313	1976.26	10.9486		2.68189	0.0012694	0.757826	0.00369985
[truncated: 1,941 more rows]
