# Supplementary material for: Excessive Cell Growth Causes Cytoplasm Dilution And Contributes to Senescence
Source: Cell. 2019 Feb 21;176(5):1083–1097.e18. doi: 10.1016/j.cell.2019.01.018 (PMC6386581; doi:10.1016/j.cell.2019.01.018)
Supplement: Table S4. Related to STAR Methods [file mmc4.xlsx]

## Sheet: Yeast Strains
Strain Number	Genotype
A2587	MATa, ade2-1, leu2-3, ura3, trp1-1, his3-11,15, can1-100, GAL, psi+
A6719	MATa, ade2-1, leu2-3, ura3, trp1-1, his3-11,15, can1-100, GAL, psi+, fus3::HIS5, CDC14-3HA
A17132	MATa, ade2-1, leu2-3, ura3, trp1-1, his3-11,15, can1-100, GAL, psi+, cdc28-4
A17896	MATa, ADE2, leu2-3, ura3, trp1-1, his3-11,15, can1-100, GAL, psi+, cdc28-13
A19062	MATa, ade2-1, leu2-3, ura3, trp1-1, his3-11,15, can1-100, GAL, psi+, cdc28-4::LEU2
A25519	MATa, ade2-1, leu2-3, ura3, trp1-1, his3-11,15, can1-100, GAL, psi+, rad51::KAN
A31566	MATa, ade2-1, leu2-3, ura3, trp1-1, his3-11,15, can1-100, GAL, psi+, cdc28-4, sfp1::SFP1-GFP::HIS3, ura3:pRS306-CTS1pr-2xmCherry-SV40NLS:URA3
A34481	MATa, ade2-1, leu2-3, ura3, his3-11,15, can1-100, GAL, psi+, cdc28-4, trp1-1:GAL1pr:3HA:CDC28:TRP1
A35249	MATa ade2-1, leu2-3, ura3, trp1-1, his3-11,15, can1-100, GAL, psi+, bni1::URA3, bar1::HisG
A35250	MATa ade2-1, leu2-3, ura3, trp1-1, his3-11,15, can1-100, GAL, psi+, bar1::HisG
A35251	MATa ade2-1, leu2-3, ura3, trp1-1, his3-11,15, can1-100, GAL, psi+, WHI5-tdTomato:KAN, bar1::HisG
A35252	MATa ade2-1, leu2-3, ura3, trp1-1, his3-11,15, can1-100, GAL, psi+, WHI5-tdTomato:KAN, bni1::URA3, bar1::HisG
A35824	MATa, ade2-1, leu2-3, ura3, trp1-1, his3-11,15, can1-100, GAL, psi+, WHI5-tdTomato:KAN, GAL1pr:turboGFP:TRP1
A36338	MATa, ade2-1, leu2-3, ura3, trp1-1, his3-11,15, can1-100, GAL, psi+, GAL4-3V5:KAN
A37624	MATalpha, ade2-1, leu2-3, ura3, trp1-1, his3-11,15, can1-100, GAL, psi+, his3::GFP-LacI::HIS3/KAN, LacOarray::NAT (~5kb from CEN-I), SPC42-mCherry:NAT
A40111	MATa, ADE2, leu2-3, ura3, trp1-1, his3-11,15, can1-100, GAL, psi+, cdc28-13, CLN2::CLN2pr-GFPpest:HIS3, WHI5-tdTomato:KAN
A40112	2n: MATa/matalpha::KAN, ADE2/ADE2, leu2-3/ leu2-3, ura3/ura3, trp1-1/trp1-1, his3-11,15/his3-11,15, can1-100/can1-100, cdc28-13/cdc28-13
A40113	MATa, ADE2, leu2-3, ura3, trp1-1, his3-11,15, can1-100, GAL, psi+, WHI5-tdTomato:KAN, CLN2::CLN2pr-GFPpest:HIS3, bni1::URA3, bar1::HisG
A40114	MATa, ade2-1, leu2-3, ura3, trp1-1, his3-11,15, can1-100, GAL, psi+, WHI5-tdTomato:KAN, GAL1pr:turboGFP:TRP1, bni1::URA3, bar1::HisG
A40115	MATa, ade2-1, leu2-3, ura3, trp1-1, his3-11,15, can1-100, GAL, psi+, WHI5-tdTomato:KAN, GAL1pr:turboGFP:TRP1, bar1::HisG
A40116	MATa, ADE2, leu2-3, ura3, trp1-1, his3-11,15, can1-100, GAL, psi+, cdc28-13, WHI5-tdTomato:KAN, SPC42-GFP:TRP1
A40117	MATalpha, ADE2, leu2-3, ura3, trp1-1, his3-11,15, can1-100, GAL, psi+, NAT:ADH1pr:cdc28-13, CLN2::CLN2pr-GFPpest:HIS3, WHI5-tdTomato:KAN
A40118	MATa, ADE2, leu2-3, ura3, trp1-1, his3-11,15, can1-100, GAL, psi+, NAT:TEF1pr:cdc28-13, CLN2::CLN2pr-GFPpest:HIS3, WHI5-tdTomato:KAN
A40119	MATa, ADE2, leu2-3, ura3, trp1-1, his3-11,15, can1-100, GAL, psi+, NAT:GPD1pr:cdc28-13, CLN2::CLN2pr-GFPpest:HIS3, WHI5-tdTomato:KAN
A40120	MATa, ADE2, leu2-3, ura3, trp1-1, his3-11,15, can1-100, GAL, psi+, NAT:GPD1pr:cdc28-13
A40121	MATa, ADE2, leu2-3, ura3, trp1-1, his3-11,15, can1-100, GAL, psi+, NAT:GPD1pr:cdc28-13, WHI5-tdTomato:KAN, GAL1pr:turboGFP:TRP1
A40122	MATa, ADE2, leu2-3, ura3, trp1-1, his3-11,15, can1-100, GAL, psi+, NAT:ADH1pr:cdc28-13, WHI5-tdTomato:KAN, SPC42-GFP:TRP1
A40123	MATa, ADE2, leu2-3, ura3, trp1-1, his3-11,15, can1-100, GAL, psi+, NAT:GPD1pr:cdc28-13, WHI5-tdTomato:KAN, SPC42-GFP:TRP1
A40124	MATa, ade2-1, leu2-3, ura3, trp1-1, his3-11,15, can1-100, GAL, psi+, cdc28-13
A40125	MATa, ADE2, leu2-3, ura3, trp1-1, his3-11,15, can1-100, GAL, psi+, cdc28-13, mad2::KAN, WHI5-tdTomato:KAN, SPC42-GFP:TRP1
A40126	MATalpha, ADE2, leu2-3, ura3, trp1-1, his3-11,15, can1-100, GAL, psi+, cdc28-13, rad9::LEU2, WHI5-tdTomato:KAN, SPC42-GFP:TRP1
A40127	MATa, ADE2, leu2-3, ura3, trp1-1, his3-11,15, can1-100, GAL, psi+, cdc28-13, Rfa1-mCherry:NAT, ura3::pAFS125-TUB1pr-GFPTUB1::URA3
A40128	MATa, ADE2, leu2-3, ura3, trp1-1, his3-11,15, can1-100, GAL, psi+, GAL1pr:turboGFP:TRP1, WHI5-tdTomato:KAN
A40129	MATa, ADE2, leu2-3, ura3, trp1-1, his3-11,15, can1-100, GAL, psi+, cdc28-13, GAL1pr:turboGFP:TRP1, WHI5-GFP:URA3, MET25-mCherry:NAT
A40130	MATa, ADE2, leu2-3, ura3, trp1-1, his3-11,15, can1-100, GAL, psi+, cdc28-13, PHO8-GFP:TRP1, PGK1-mCherry:KAN
A40131	MATa, ADE2, leu2-3, ura3, trp1-1, his3-11,15, can1-100, GAL, psi+, PHO8-GFP:TRP1 PGK1-mCherry:KAN
A40132	MATa, ade2-1, leu2-3, ura3, trp1-1, his3-11,15, can1-100, GAL, psi+, GAL4-3V5:KAN, cdc28-13
A40133	2n: MATa/matalpha::KAN, ADE2/ADE2, leu2-3/ leu2-3, ura3/ura3, trp1-1/trp1-1, his3-11,15/his3-11,15, can1-100/can1-100, cdc28-13/cdc28-13, GAL1pr:turboGFP:TRP1/GAL1pr:turboGFP:TRP1, WHI5-tdTomato:KAN/WHI5-tdTomato:KAN
A40134	2n: MATa/matalpha::KAN, ADE2/ADE2, leu2-3/ leu2-3, ura3/ura3, trp1-1/trp1-1, his3-11,15/his3-11,15, can1-100/can1-100, cdc28-13/cdc28-13, GAL1pr:turboGFP:TRP1/GAL1pr:turboGFP:TRP1, WHI5-GFP:URA3/WHI5-GFP:URA3, MET25-mCherry:NAT/MET25-mCherry:NAT
A40136	MATa, ADE2, leu2-3, ura3, trp1-1, his3-11,15, can1-100, GAL, psi+, pdr5::TRP1, cdc28-13
A40137	MATa, ade2-1, leu2-3, ura3, trp1-1, his3-11,15, can1-100, GAL, psi+, URA3:GAL80pr-3V5-GAL80
A40138	MATa, ade2-1, leu2-3, ura3, trp1-1, his3-11,15, can1-100, GAL, psi+, cdc28-13, URA3:GAL80pr-3V5-GAL80
A40139	MATa, ADE2, leu2-3, ura3, trp1-1, his3-11,15, can1-100, GAL, psi+, cdc28-13, ura3::CLB2pr-GFP-PEST::URA3, WHI5-tdTomato:KAN
A40140	MATa, ade2-1, leu2-3, ura3, trp1-1, his3-11,15, can1-100, GAL, psi+, FIG1-turboGFP:KAN, hml::KAN
A40540	MATa, ADE2, leu2-3, ura3, trp1-1, his3-11,15, can1-100, GAL, psi+, cdc28-13, mad2::KAN, rad9::LEU2, WHI5-tdTomato:KAN, SPC42-GFP:TRP1
A40541	MATa, ADE2, leu2-3, ura3, trp1-1, his3-11,15, can1-100, GAL, psi+, cdc28-13, PGK1-GFP:KAN, CDC19-mCherry:NAT
A40542	MATa, ADE2, leu2-3, ura3, trp1-1, his3-11,15, can1-100, GAL, psi+, cdc28-13, PGK1-GFP:KAN, SSA1-mCherry:NAT
A40543	MATa, ADE2, leu2-3, ura3, trp1-1, his3-11,15, can1-100, GAL, psi+, cdc28-13, PGK1-GFP:KAN, SSB1-mCherry:NAT
A40544	MATa, ADE2, leu2-3, ura3, trp1-1, his3-11,15, can1-100, GAL, psi+, cdc28-13, PGK1-GFP:KAN, TEF2-mCherry:NAT
A40545	MATa, ADE2, leu2-3, ura3, trp1-1, his3-11,15, can1-100, GAL, psi+, cdc28-13, PGK1-GFP:KAN, FBA1-mCherry:NAT
A40546	MATa, ADE2, leu2-3, ura3, trp1-1, his3-11,15, can1-100, GAL, psi+, cdc28-13, PGK1-GFP:KAN, HSC82-mCherry:NAT
A40547	MATa, ADE2, leu2-3, ura3, trp1-1, his3-11,15, can1-100, GAL, psi+, cdc28-13, PGK1-GFP:KAN, EFT2-mCherry:NAT
A40548	MATa, ADE2, leu2-3, ura3, trp1-1, his3-11,15, can1-100, GAL, psi+, cdc28-13, PGK1-GFP:KAN, TDH3-mCherry:NAT
A40549	MATa, ADE2, leu2-3, ura3, trp1-1, his3-11,15, can1-100, GAL, psi+, cdc28-13, PGK1-GFP:KAN, ALD6-mCherry:NAT
A40550	MATalpha, ADE2, leu2-3, ura3, trp1-1, his3-11,15, can1-100, GAL, psi+, cdc28-13, CLN2-3HA:LEU2, CLN3-3V5:KANN
A40551	2n: MATa/MATalpha, ADE2/ADE2, leu2-3/leu2-3, ura3/ura3, trp1-1/trp1-1, his3-11,15/his3-11,15, can1-100/can1-100, cdc28-13/cdc28-13
A40552	3n: MATa/MATalpha/matalpha::KAN, ADE2/ADE2/ADE2, leu2-3/leu2-3/leu2-3, ura3/ura3/ura3, trp1-1/trp1-1/trp1-1, his3-11,15/his3-11,15/his3-11,15, can1-100/can1-100/can1-100, cdc28-13/cdc28-13/cdc28-13
A40553	MATa, ADE2, leu2-3, ura3, trp1-1, his3-11,15, can1-100, GAL, psi+, cdc28-13, Whi5-GFP:URA3, mad1::URA3, bub2::HIS3, pGAL:turboGFP:TRP1
